# Supplementary material for: Quantitative Proteomics Analysis of Lettuce (Lactuca sativa L.) Reveals Molecular Basis-Associated Auxin and Photosynthesis with Bolting Induced by High Temperature
Source: Int J Mol Sci. 2018 Sep 28;19(10):2967. doi: 10.3390/ijms19102967 (PMC6213495; doi:10.3390/ijms19102967)
Supplement: Supplementary file 1 [file ijms-19-02967-s001.zip]

Archive with 7 entries (6 files):
- ijms-336629 Supplementary/
- ijms-336629 Supplementary/Supplemental Figure 1.jpg
- ijms-336629 Supplementary/supplemental table S1.xlsx
- ijms-336629 Supplementary/supplemental Table S2.docx
- ijms-336629 Supplementary/supplemental table S3.docx
- ijms-336629 Supplementary/supplemental table S4.xlsx
- ijms-336629 Supplementary/supplemental table S5.docx
