# Supplementary material for: Quantitative Proteomics Analysis of Lettuce (Lactuca sativa L.) Reveals Molecular Basis-Associated Auxin and Photosynthesis with Bolting Induced by High Temperature
Source: Int J Mol Sci. 2018 Sep 28;19(10):2967. doi: 10.3390/ijms19102967 (PMC6213495; doi:10.3390/ijms19102967)
Supplement: Supplementary file 1 [file ijms-19-02967-s001.zip › ijms-336629 Supplementary/supplemental table S1.xlsx]

## Sheet: Sheet1
Accession	Coverage	Unique Peptides	Peptides	PSMs	AAs	MW [kDa]	calc. pI	H-1/CK	H-2/CK	H-3/CK	average H/CK	one sample t-test p value	FDR
c38769.graph_c0	5.17	1	1	2	174	18.2486	10.3452	1.64234	1.64572	1.64099	1.64302	4.78984e-06	0.0105939
c39429.graph_c0	34.04	4	6	13	235	25.5518	5.17334	1.21564	1.21644	1.21785	1.21664	8.91387e-06	0.011943
c38735.graph_c0	43.59	5	5	16	117	11.9398	8.63135	1.22955	1.2288	1.23181	1.23005	1.54784e-05	0.011943
c39341.graph_c0	42.34	10	16	29	496	53.1714	6.84424	1.25942	1.25955	1.26406	1.26101	3.42342e-05	0.0146272
c33137.graph_c0	14.11	4	4	7	418	46.1631	7.31299	1.2085	1.21089	1.20559	1.20833	5.40135e-05	0.0149287
c40606.graph_c0	6.65	3	3	4	707	77.9285	6.80029	1.35083	1.35623	1.34606	1.35104	6.99984e-05	0.0153581
c42400.graph_c0	37.97	11	11	16	316	35.8015	7.23975	1.61883	1.5992	1.61082	1.60962	8.73073e-05	0.0165496
c27269.graph_c0	82.08	4	8	27	106	11.7278	5.42725	1.21361	1.21403	1.20755	1.21173	9.789e-05	0.0174176
c40109.graph_c0	49.41	3	10	22	253	28.3542	5.2749	1.48371	1.49905	1.48256	1.48844	0.00011839	0.0174176
c37054.graph_c0	8.35	1	3	6	395	44.2726	8.06006	1.25534	1.26476	1.26426	1.26145	0.000136938	0.0174176
c24628.graph_c0	26.19	2	5	9	168	18.4695	7.54736	1.41057	1.42142	1.42845	1.42015	0.000153153	0.018818
c38759.graph_c0	23.08	3	3	5	169	18.052	8.79248	1.79851	1.82203	1.83926	1.81994	0.000207464	0.022202
c38966.graph_c0	14.14	5	5	6	290	31.8607	9.43701	1.45135	1.43124	1.4505	1.44436	0.000218304	0.022254
c38762.graph_c0	28.1	5	5	10	274	29.5622	8.25049	1.84804	1.88464	1.84122	1.85797	0.000246851	0.0230762
c15919.graph_c0	49.86	16	17	47	359	38.9935	5.65576	1.2535	1.23966	1.24268	1.24528	0.000293152	0.023584
c41814.graph_c0	16.93	2	2	2	189	20.7396	7.44482	1.2071	1.21747	1.21874	1.21443	0.000295299	0.023584
c42266.graph_c0	25.58	4	4	6	215	22.9199	6.3667	1.44515	1.41923	1.42824	1.43087	0.00031088	0.023584
c24976.graph_c0	32.67	13	13	26	499	56.4357	8.26514	1.35956	1.35817	1.33956	1.35243	0.000334425	0.023584
c39100.graph_c0	58.94	8	8	20	151	16.9476	5.56689	1.31857	1.33775	1.32053	1.32562	0.000350044	0.023584
c37554.graph_c0	28.66	13	13	30	506	54.9099	8.79248	1.56458	1.5831	1.60262	1.58343	0.000354077	0.023584
c38193.graph_c0	44.1	13	13	34	356	40.2095	5.24951	1.60416	1.63768	1.60113	1.61432	0.000363251	0.0238198
c36574.graph_c0	35.54	8	8	17	287	30.7398	5.98584	1.43022	1.41068	1.43814	1.42634	0.000366183	0.0238198
c35879.graph_c0	32.45	5	6	13	265	28.6755	5.65576	1.53289	1.51464	1.49855	1.51536	0.000370322	0.0238543
c36810.graph_c1	7.43	3	3	4	404	45.7827	7.04932	1.4064	1.4168	1.4342	1.41913	0.000373903	0.0238543
c23945.graph_c0	40.9	11	11	20	357	40.0679	5.41455	1.5897	1.5503	1.57282	1.57094	0.00039939	0.0243066
c16356.graph_c0	16.84	1	1	2	95	10.3251	4.61475	1.28917	1.30797	1.28934	1.29549	0.000445465	0.0243066
c32741.graph_c0	9.55	2	2	3	199	22.4256	8.63135	1.46739	1.44209	1.43614	1.44854	0.000455789	0.0243066
c17368.graph_c0	13.46	2	2	3	156	16.7747	7.48877	3.27271	3.12635	3.26514	3.2214	0.000458372	0.0243066
c39525.graph_c0	32.69	18	18	36	572	64.5523	5.08447	1.6244	1.67201	1.64079	1.64573	0.000467292	0.0243066
c37455.graph_c0	3.98	1	1	2	201	23.7267	7.13721	2.02215	2.00246	2.07766	2.03409	0.000473695	0.0243066
c24261.graph_c0	31.55	9	9	13	317	35.7864	5.8335	1.23878	1.25774	1.24789	1.24814	0.000486662	0.0243066
c41527.graph_c0	15	2	3	8	240	25.8071	5.47803	1.43021	1.40428	1.40132	1.41194	0.000495725	0.0243066
c22513.graph_c0	10.34	5	5	8	590	63.8433	8.70459	1.23689	1.24727	1.22891	1.23769	0.000499727	0.0243066
c36071.graph_c1	11.65	5	6	8	455	52.499	7.1665	1.76322	1.72195	1.77859	1.75458	0.000501884	0.0243066
c39250.graph_c0	17.01	4	4	4	294	32.0567	7.26904	2.04125	2.11161	2.12042	2.09109	0.000526721	0.0244391
c41306.graph_c0	43.47	30	31	99	819	94.1156	4.99561	1.3066	1.28637	1.2858	1.29292	0.000545308	0.0249525
c39269.graph_c0	39.46	5	5	18	147	15.7919	6.55127	2.25938	2.34901	2.35979	2.32273	0.000578382	0.0255024
c42680.graph_c0	40.34	22	31	63	704	80.9542	5.04639	2.23271	2.28955	2.18605	2.2361	0.000585665	0.0255024
c38215.graph_c0	40.75	18	19	33	557	64.2244	4.97021	1.56039	1.58598	1.53658	1.56098	0.000646069	0.0262673
c45667.graph_c0	32.13	9	9	16	389	44.7567	4.80518	1.3087	1.28315	1.30159	1.29781	0.000653218	0.0262673
c16709.graph_c0	36.14	17	17	29	581	65.4132	5.21143	1.52828	1.54541	1.57675	1.55015	0.000664476	0.026559
c39580.graph_c0	73.96	23	26	67	338	36.5174	4.38623	1.55562	1.54215	1.50819	1.53532	0.000694007	0.0266435
c38799.graph_c0	18.27	1	1	6	104	10.6206	9.01221	1.23723	1.23944	1.22003	1.23223	0.000696895	0.0266435
c22141.graph_c0	3.87	1	1	1	284	31.7867	6.30322	1.85631	1.92649	1.8533	1.8787	0.00073961	0.0275692
c32791.graph_c0	31.86	1	3	18	113	12.4156	9.80322	1.25892	1.25661	1.27975	1.26509	0.000769622	0.0278682
c41444.graph_c0	8.08	1	1	1	99	10.5502	9.02686	2.14589	2.24956	2.15297	2.18281	0.0007982	0.0278682
c41649.graph_c0	14.68	2	2	6	218	23.4505	6.37939	1.41067	1.37377	1.38292	1.38912	0.000811945	0.0278682
c37424.graph_c1	7.19	3	3	4	556	61.9567	6.49365	1.29916	1.32103	1.29223	1.30414	0.000813533	0.0278682
c40971.graph_c0	12.04	2	2	2	216	24.7438	7.84033	1.37031	1.39346	1.35608	1.37328	0.000850538	0.0278682
c16202.graph_c0	13.06	3	3	8	268	28.7254	5.26221	1.83342	1.7766	1.86096	1.82366	0.000907884	0.0278682
c25377.graph_c0	38.05	7	8	28	205	22.1578	7.62061	2.42839	2.4244	2.30099	2.3846	0.000910877	0.0278682
c23035.graph_c0	40.48	13	13	32	331	36.5733	9.1001	1.31452	1.33555	1.30261	1.31756	0.000918631	0.0278682
c39326.graph_c0	10.98	2	2	3	264	28.7212	9.80322	1.32441	1.29508	1.32293	1.31414	0.000920834	0.0278682
c29954.graph_c0	62.61	17	17	40	329	34.6496	5.64307	1.60143	1.58295	1.64558	1.60999	0.00092645	0.0278682
c39224.graph_c0	25.47	3	4	7	161	17.8891	4.95752	1.4345	1.46902	1.42445	1.44266	0.000928241	0.0278682
c24935.graph_c1	33.33	4	4	4	189	20.7851	5.40186	1.28791	1.26423	1.29278	1.28164	0.000978381	0.0288614
c32587.graph_c0	45.2	6	7	18	177	19.754	8.73389	1.6594	1.7202	1.65166	1.67709	0.00102308	0.0288857
c38925.graph_c0	13.44	9	9	13	610	67.889	6.63916	2.08951	2.21941	2.15575	2.15489	0.0010528	0.0290269
c28864.graph_c0	2.98	2	2	2	671	76.7482	5.57959	1.21718	1.23824	1.24216	1.23253	0.00111125	0.0291032
c15385.graph_c0	4.44	1	1	1	135	15.4727	4.97021	1.37786	1.3374	1.35038	1.35521	0.00112544	0.0291032
c40675.graph_c0	38.46	8	8	16	325	35.0869	5.33838	1.56337	1.61395	1.5504	1.57591	0.0011312	0.0291032
c17189.graph_c0	13.68	6	6	7	541	60.7838	6.39209	1.20116	1.21916	1.22543	1.21525	0.00113957	0.0291032
c40505.graph_c0	23.08	1	5	7	156	17.7821	5.69385	1.45994	1.45324	1.41212	1.44176	0.00114314	0.0291032
c30451.graph_c0	64.29	2	3	11	70	7.95579	4.99561	1.58739	1.63645	1.65968	1.62784	0.00114973	0.0291032
c40472.graph_c0	14.37	2	3	6	160	17.6711	9.71533	1.35142	1.38322	1.34323	1.35929	0.00115022	0.0291032
c34798.graph_c1	18.78	3	3	44	213	23.1378	8.51416	1.71285	1.63348	1.66441	1.67025	0.00118519	0.0291032
c41596.graph_c0	10.99	4	4	6	464	51.5992	5.23682	1.52432	1.50605	1.56819	1.53285	0.00119551	0.0291032
c38750.graph_c0	24.31	3	7	15	288	31.3862	5.89697	1.54976	1.61027	1.55148	1.57051	0.00121303	0.0291032
c38054.graph_c1	51.29	9	9	25	271	28.8325	6.41748	1.39927	1.37495	1.35367	1.37596	0.00122561	0.0291032
c38677.graph_c0	55.16	37	40	267	805	92.0604	6.48096	1.28057	1.24852	1.26855	1.26588	0.00123369	0.0291032
c42870.graph_c0	7	2	2	2	357	39.107	8.104	1.4341	1.38415	1.41094	1.40973	0.00123845	0.0291032
c36881.graph_c0	17.37	5	5	5	334	37.7344	8.74854	1.20339	1.22003	1.19517	1.2062	0.00125485	0.0291032
c28510.graph_c1	16.13	1	1	1	62	7.31377	9.18799	1.2087	1.21151	1.18864	1.20295	0.00125637	0.0291032
c38978.graph_c0	14.48	2	2	2	145	17.0083	6.78564	1.56128	1.6342	1.5916	1.59569	0.00125813	0.0291032
c30451.graph_c1	61.74	3	5	24	115	12.6381	5.40186	1.20593	1.18744	1.21099	1.20145	0.00125936	0.0291032
c39225.graph_c0	19.6	3	4	8	199	22.2125	4.98291	1.39577	1.40766	1.36156	1.38833	0.00126359	0.0291032
c36600.graph_c0	14.67	2	2	4	150	17.0056	5.68115	1.83002	1.89597	1.79344	1.83981	0.00127361	0.0291032
c39776.graph_c0	36.73	11	11	14	324	36.7745	6.41748	1.30819	1.33455	1.29646	1.31307	0.00129157	0.0291032
c15980.graph_c0	62.35	6	9	40	170	16.6876	5.33838	1.33628	1.34712	1.37891	1.3541	0.00130254	0.0291032
c32705.graph_c0	33.55	2	6	9	155	17.7141	6.0874	1.59616	1.62581	1.55214	1.59137	0.00130712	0.0291032
c34629.graph_c0	39.47	11	18	53	489	52.6178	8.30908	1.30129	1.30623	1.27194	1.29315	0.00132943	0.0294026
c37923.graph_c1	7.45	1	1	1	161	18.9525	9.62744	1.49327	1.54636	1.55755	1.53239	0.00138366	0.03006
c41022.graph_c0	25.25	5	5	12	198	21.1315	5.13525	1.24313	1.27356	1.2718	1.26283	0.00140492	0.0301671
c36923.graph_c0	35.57	4	4	8	149	15.8826	5.75732	1.28702	1.32279	1.32191	1.31057	0.00143529	0.0303714
c28221.graph_c0	33.33	4	4	7	195	21.1522	5.26221	1.21671	1.21376	1.19174	1.2074	0.00144049	0.0303714
c39059.graph_c0	5.76	1	1	2	243	26.0032	6.69775	1.70021	1.79809	1.766	1.75477	0.0014536	0.0303714
c39396.graph_c0	3.95	1	1	2	253	27.3463	8.5874	1.58001	1.58794	1.654	1.60732	0.00148836	0.0303714
c24171.graph_c0	17.78	3	5	7	270	28.0958	9.51025	1.25391	1.28349	1.2519	1.2631	0.00150295	0.0303714
c41928.graph_c0	26.15	5	5	15	218	23.4933	9.39307	1.24917	1.28355	1.25876	1.26382	0.00150366	0.0303714
c42673.graph_c0	63.64	34	34	80	583	65.8449	6.63916	1.30544	1.29044	1.26698	1.28762	0.00151127	0.0303714
c38928.graph_c0	9.59	2	2	2	146	15.453	9.68604	1.78791	1.90389	1.8645	1.8521	0.0015929	0.0307312
c30216.graph_c0	52.94	14	15	56	408	41.9457	6.01123	1.22057	1.19167	1.20632	1.20619	0.00163263	0.0308838
c29484.graph_c0	67.19	5	5	11	64	7.14554	6.771	1.46343	1.53332	1.4997	1.49882	0.00163285	0.0308838
c17953.graph_c0	11.73	1	2	2	162	18.7904	7.15186	1.89798	1.86269	1.78005	1.8469	0.00169824	0.0312995
c17713.graph_c0	27.64	9	9	11	445	49.0438	4.37354	1.70843	1.77839	1.67632	1.72105	0.00174157	0.0313152
c32426.graph_c0	5.84	2	2	6	308	32.8701	9.75928	1.72423	1.7221	1.63539	1.69391	0.0017739	0.0313862
c42601.graph_c0	29.69	1	3	10	64	7.12857	6.62451	2.44755	2.63959	2.44717	2.51144	0.0017924	0.0314299
c17715.graph_c0	12.25	3	3	5	253	26.5147	7.07861	1.74489	1.81954	1.86242	1.80895	0.00179693	0.0314299
c17957.graph_c0	22.71	8	10	36	590	65.6798	7.79639	1.28545	1.33075	1.31162	1.30927	0.00179785	0.0314299
c16555.graph_c1	60.79	3	14	91	329	36.7486	5.56689	1.54148	1.54871	1.61808	1.56942	0.00183354	0.0315688
c16105.graph_c0	49.25	2	4	5	67	7.39882	4.84326	1.3958	1.45682	1.41359	1.42207	0.00183743	0.0315688
c32457.graph_c0	20	1	1	1	80	8.88855	4.71631	1.27361	1.23546	1.25584	1.25497	0.0018632	0.0315688
c27213.graph_c0	2.14	1	1	1	608	69.4887	5.70654	1.49862	1.57756	1.55567	1.54395	0.0018656	0.0315688
c40522.graph_c0	24.59	10	12	23	488	54.955	8.25049	1.6234	1.66452	1.57137	1.61976	0.00188583	0.0315688
c38439.graph_c0	37.67	25	25	46	900	101.514	5.93506	1.42154	1.47653	1.41554	1.43787	0.00195869	0.0320096
c40925.graph_c0	5.15	1	1	1	272	28.9945	7.98682	1.44539	1.51394	1.5073	1.48888	0.00198758	0.0324019
c41597.graph_c0	81.63	37	37	94	490	53.8949	4.32275	1.4694	1.51063	1.43736	1.47246	0.00200866	0.0325855
c35526.graph_c0	5.34	4	4	5	842	93.3323	4.34814	1.55912	1.63403	1.55196	1.58171	0.0020293	0.0326806
c25171.graph_c0	22.45	1	3	3	98	10.9866	4.94482	1.29209	1.34213	1.31499	1.3164	0.00208249	0.0327557
c19150.graph_c0	12.75	3	3	4	251	27.3569	5.96045	2.1442	2.33087	2.19126	2.22211	0.00209697	0.0328922
c16401.graph_c0	10.69	3	3	5	318	36.3988	7.7085	1.39493	1.39861	1.34376	1.3791	0.00217383	0.0332768
c37259.graph_c0	6.93	2	2	2	274	31.22	5.17334	1.70505	1.74205	1.82492	1.75734	0.00218252	0.0332768
c20986.graph_c0	14.35	3	3	7	216	24.0421	7.48877	1.26257	1.22315	1.24512	1.24361	0.00218367	0.0332768
c36917.graph_c0	53.82	16	16	65	353	39.2329	5.99854	1.44898	1.39202	1.39019	1.4104	0.00220392	0.0332768
c39834.graph_c0	5.98	2	2	3	301	34.0555	9.08545	1.42113	1.37747	1.36002	1.38621	0.00220684	0.0332768
c25152.graph_c0	52.14	1	6	18	117	12.4325	5.93506	1.36966	1.32124	1.37303	1.35464	0.00221794	0.0332768
c15792.graph_c0	20.55	6	7	14	365	42.1931	6.58057	1.49089	1.57729	1.54942	1.5392	0.00222207	0.0332768
c17618.graph_c0	25.29	2	2	3	87	9.72591	6.91748	1.34162	1.40126	1.36345	1.36878	0.00222443	0.0332768
c39243.graph_c0	7.6	1	1	1	171	19.3463	10.2573	1.33666	1.36968	1.31425	1.34019	0.00223155	0.0332768
c23010.graph_c1	25.06	8	8	12	399	43.2125	9.36377	1.41015	1.4138	1.35584	1.39326	0.0022631	0.0332768
c39172.graph_c0	54.26	10	11	32	188	20.96	5.64307	1.43426	1.3691	1.41666	1.40667	0.00228175	0.0332768
c39285.graph_c0	15.65	14	17	29	1252	136.504	8.104	1.20434	1.23669	1.20713	1.21605	0.00228744	0.0332768
c33816.graph_c0	52.94	2	2	3	68	7.24479	6.65381	1.3542	1.31775	1.30141	1.32445	0.00230499	0.0332768
c41990.graph_c0	2.5	1	1	1	520	56.0606	8.1626	1.20943	1.24467	1.24086	1.23165	0.00231584	0.033331
c29485.graph_c0	37.31	3	3	4	67	7.16173	10.3892	1.63053	1.70744	1.74619	1.69472	0.00238504	0.0334619
c35935.graph_c0	21.13	5	6	10	284	31.4534	8.41162	1.21381	1.24193	1.20635	1.2207	0.00240127	0.0335873
c16079.graph_c0	25.55	8	8	16	321	35.0794	5.30029	1.20544	1.24035	1.21148	1.21909	0.00240794	0.0335873
c40527.graph_c0	52.6	13	13	23	289	32.5613	5.04639	1.19938	1.22436	1.19072	1.20482	0.00241464	0.0335873
c41999.graph_c0	42.21	4	4	5	154	18.116	5.16064	1.36267	1.42177	1.36754	1.38399	0.00242413	0.0336047
c39293.graph_c0	32.34	10	10	22	303	32.4896	9.17334	1.48308	1.55722	1.48106	1.50712	0.00243262	0.0336259
c38751.graph_c0	10.2	2	2	2	147	15.9673	9.0415	1.70531	1.81004	1.83052	1.78196	0.00245	0.0336634
c21729.graph_c0	10.33	2	2	3	213	23.5573	4.18311	1.30359	1.27961	1.25556	1.27959	0.00245055	0.0336634
c39090.graph_c0	8.65	1	1	2	185	20.6992	8.96826	1.60977	1.51331	1.55476	1.55928	0.00248626	0.0339679
c38953.graph_c0	29.63	1	2	5	135	14.3354	9.78857	1.39721	1.45342	1.38705	1.41256	0.0024932	0.0339679
c23788.graph_c1	50	2	4	11	88	8.40177	10.1255	1.27128	1.30877	1.26274	1.28093	0.00252258	0.0339999
c39005.graph_c0	33.9	1	1	1	59	6.66515	5.08447	1.55606	1.66273	1.61441	1.61107	0.0025374	0.0339999
c29625.graph_c0	2.36	1	1	2	297	33.1772	9.94971	1.70809	1.78079	1.84398	1.77762	0.00253958	0.0339999
c32285.graph_c0	26.17	8	8	12	405	44.9709	6.04932	1.3811	1.32794	1.38539	1.36481	0.00255557	0.0339999
c41118.graph_c0	20	5	5	9	325	36.0236	4.60205	1.29643	1.31836	1.3532	1.32266	0.00261377	0.0341107
c38743.graph_c0	37.5	7	7	13	224	23.9969	9.39307	1.89668	1.96298	1.80536	1.88834	0.00263528	0.0341506
c39091.graph_c0	4.81	2	2	2	374	41.0847	6.3667	1.49911	1.5574	1.5973	1.55127	0.00266397	0.034381
c25310.graph_c0	63.64	5	5	11	99	10.9465	8.00146	1.58438	1.65475	1.54911	1.59608	0.00270268	0.0345987
c40449.graph_c0	3.73	2	2	2	402	44.3471	8.35303	1.25291	1.28582	1.30281	1.28051	0.00271539	0.0345987
c38865.graph_c0	55.26	3	3	10	76	8.00615	7.95752	1.26687	1.27242	1.22978	1.25636	0.00271548	0.0345987
c40257.graph_c0	53.92	10	10	13	204	21.9707	7.75244	2.15634	2.17262	1.99069	2.10655	0.00274746	0.0346353
c36677.graph_c0	25.77	11	11	29	454	50.8976	6.40479	1.30056	1.26837	1.25126	1.2734	0.00278342	0.0346869
c24201.graph_c0	14	3	3	5	200	22.8138	6.97607	1.35047	1.41573	1.40993	1.39204	0.00281734	0.0348102
c43185.graph_c0	3.02	1	1	1	463	52.0617	5.40186	1.30323	1.34975	1.2958	1.31626	0.00283712	0.0348143
c17892.graph_c0	13.11	5	5	8	412	44.5808	10.0815	1.27869	1.23284	1.24733	1.25296	0.00284935	0.0348143
c39357.graph_c0	20.65	8	8	10	460	48.6779	5.22412	1.42309	1.48345	1.50799	1.47151	0.00284992	0.0348143
c39498.graph_c0	3.13	1	1	1	415	45.1119	6.34131	1.61695	1.59042	1.51389	1.57375	0.00288717	0.0348143
c25039.graph_c0	23.03	7	7	11	456	49.0499	5.12256	1.21732	1.2152	1.18304	1.20519	0.00290818	0.0348143
c38767.graph_c0	72.38	7	7	36	105	11.9811	5.17334	1.49827	1.46971	1.56308	1.51035	0.00291689	0.0348143
c39558.graph_c0	15.96	8	8	18	758	81.7532	5.18604	1.23633	1.19666	1.21042	1.21447	0.00292625	0.0348143
c40158.graph_c0	12.24	1	1	1	147	16.0989	5.71924	1.32222	1.38655	1.34238	1.35038	0.00292694	0.0348143
c16861.graph_c0	21.27	7	7	11	315	36.3611	6.22705	1.48752	1.50642	1.58079	1.52491	0.00292844	0.0348143
c17730.graph_c0	36.36	5	5	14	165	18.1513	7.09326	1.31367	1.27147	1.32627	1.3038	0.00296203	0.0349286
c30271.graph_c0	35.48	7	7	15	217	23.5326	4.729	1.28962	1.33325	1.3486	1.32382	0.0029638	0.0349286
c15636.graph_c0	9.19	3	3	3	283	31.9528	5.77002	1.29774	1.31712	1.26254	1.29247	0.00297008	0.0349406
c38281.graph_c0	3.55	2	2	3	705	79.2487	7.1665	1.76187	1.85148	1.92228	1.84521	0.0030017	0.0350739
c39350.graph_c0	23.7	3	4	16	270	30.3872	5.52881	1.67667	1.69702	1.58095	1.65155	0.00300256	0.0350739
c40007.graph_c0	72.37	11	11	24	152	17.0457	4.98291	1.58885	1.66137	1.54778	1.59934	0.0030558	0.0351081
c16612.graph_c0	13.01	1	1	2	123	14.1042	6.03662	1.5188	1.62223	1.54404	1.56169	0.00305823	0.0351081
c22978.graph_c0	21.48	1	2	4	135	14.7537	9.78857	1.978	2.15062	1.97679	2.03514	0.00309732	0.0351081
c38296.graph_c1	18.15	5	6	14	270	28.8045	7.13721	1.24559	1.20229	1.23064	1.22617	0.00313735	0.0351081
c35972.graph_c1	8.27	2	2	2	266	29.6698	5.30029	1.29711	1.30916	1.25576	1.28734	0.0031519	0.0351081
c33282.graph_c0	3.9	2	2	2	538	60.6429	5.89697	1.23503	1.2751	1.23178	1.2473	0.00315791	0.0351081
c38832.graph_c0	30.98	6	7	11	297	34.0538	6.93213	1.86792	1.99136	1.8228	1.89403	0.00316049	0.0351081
c40242.graph_c0	24.81	3	3	5	129	14.6595	5.68115	1.28655	1.34863	1.32415	1.31978	0.00317169	0.0351081
c32922.graph_c0	18.23	2	2	3	192	20.4304	4.94482	1.3327	1.38925	1.3273	1.34975	0.00319262	0.0351081
c16835.graph_c0	34.57	9	9	14	350	38.0613	6.60986	1.27479	1.24739	1.2259	1.24936	0.0032039	0.0351081
c44887.graph_c0	20	1	1	3	45	5.25073	10.4038	1.50614	1.41529	1.46653	1.46265	0.0032156	0.0351081
c17618.graph_c1	8.68	1	1	1	219	23.4687	7.25439	1.42569	1.42741	1.35757	1.40356	0.00323195	0.0351081
c38927.graph_c0	16.67	2	2	3	102	11.6114	10.1108	1.43202	1.42251	1.35789	1.40414	0.00330442	0.0352445
c38822.graph_c0	5.28	1	1	1	246	26.5185	6.53662	1.71319	1.77496	1.63402	1.70739	0.0033085	0.0352445
c24743.graph_c0	11.17	2	2	3	188	21.1366	5.42725	1.24416	1.25223	1.20813	1.23484	0.00331687	0.0352683
c41694.graph_c0	30.08	7	7	8	256	28.0386	6.04932	1.32891	1.39628	1.34204	1.35574	0.00334328	0.0353199
c40178.graph_c0	15.63	3	3	5	192	21.011	8.86572	1.45728	1.4184	1.37358	1.41642	0.0033557	0.0353199
c41575.graph_c0	34.14	9	9	10	290	31.3121	7.28369	1.28405	1.29354	1.24182	1.27314	0.00337071	0.0353312
c16263.graph_c0	7.64	1	1	1	144	15.0985	6.03662	1.32949	1.40459	1.37705	1.37038	0.0034893	0.03617
c49109.graph_c0	39.76	1	3	9	83	8.95552	7.18115	1.83779	1.71033	1.69956	1.74923	0.00349217	0.03617
c33136.graph_c0	14.5	2	2	5	262	28.1446	5.10986	1.27087	1.30205	1.24593	1.27295	0.00351863	0.0362159
c29829.graph_c0	43.42	2	3	4	76	8.02612	9.08545	1.42781	1.52457	1.46442	1.47227	0.0035479	0.0362159
c25227.graph_c2	45.45	1	3	5	66	6.76924	5.18604	1.21563	1.19961	1.24506	1.2201	0.0036362	0.0366103
c16447.graph_c0	13.43	3	3	4	268	28.3005	9.31982	1.2328	1.27037	1.22188	1.24168	0.00367262	0.0368094
c39051.graph_c0	75.73	5	13	30	206	23.0194	5.0083	1.18729	1.212	1.23167	1.21032	0.00370571	0.0368238
c31639.graph_c0	5.99	1	1	1	167	19.1458	7.37158	1.24435	1.30153	1.28416	1.27668	0.00372143	0.0368238
c17993.graph_c0	30.31	11	11	23	452	48.7131	4.71631	1.55073	1.53864	1.45102	1.51346	0.00372312	0.0368238
c32626.graph_c0	22.31	5	5	13	251	28.1278	9.74463	1.50813	1.59418	1.62848	1.57693	0.00382763	0.037238
c49262.graph_c0	5.33	1	1	1	225	24.3461	6.3667	1.26462	1.26919	1.22005	1.25128	0.00386791	0.0375199
c42112.graph_c0	24	1	1	3	50	5.6729	5.17334	1.23232	1.28385	1.241	1.25239	0.00395944	0.0381556
c40185.graph_c0	43.18	5	5	11	176	19.6016	4.75439	1.30743	1.28822	1.3557	1.31711	0.00398225	0.0381556
c40698.graph_c0	7.95	1	1	1	151	16.4806	4.48779	1.59831	1.69834	1.56813	1.62159	0.00398366	0.0381556
c31954.graph_c1	12.83	5	5	6	421	47.2368	5.43994	1.3396	1.27819	1.28693	1.30157	0.00402061	0.0381556
c39173.graph_c0	4.67	1	1	2	150	16.4928	9.72998	1.24155	1.23554	1.19601	1.22437	0.00402957	0.0381556
c34919.graph_c0	25.22	2	2	2	115	12.1773	8.07471	1.40941	1.43072	1.50362	1.44792	0.00403068	0.0381556
c39753.graph_c0	36.22	15	15	29	508	57.7604	7.26904	1.24213	1.2724	1.2186	1.24437	0.00403621	0.0381556
c39020.graph_c0	27.72	6	6	16	184	19.9095	9.0708	1.22951	1.28452	1.27283	1.26229	0.00404404	0.0381556
c39117.graph_c0	5.97	1	1	2	201	20.0513	9.84717	1.34544	1.41411	1.34225	1.36727	0.00404846	0.0381556
c29717.graph_c0	49.11	4	8	32	169	18.5796	6.21436	1.84862	1.83063	1.68904	1.78943	0.00406151	0.0381899
c41323.graph_c0	9.86	3	3	16	213	23.1421	9.68604	1.4903	1.57532	1.46788	1.51117	0.00407275	0.0382216
c38761.graph_c0	7.04	1	1	1	213	22.563	9.70068	2.00784	1.897	2.12206	2.00896	0.00412123	0.0385193
c15954.graph_c0	57.8	19	20	69	500	53.7779	5.24951	1.33065	1.30668	1.26443	1.30059	0.00412188	0.0385193
c37349.graph_c0	34.24	9	9	14	368	39.5971	6.58057	1.28177	1.3066	1.24482	1.27773	0.00415121	0.038558
c15490.graph_c0	18.86	4	7	18	440	47.9329	9.24658	1.37918	1.33687	1.42204	1.37936	0.00417436	0.038558
c39120.graph_c0	23.98	4	4	11	221	23.0214	4.48779	1.37945	1.45219	1.36995	1.40053	0.00417926	0.038558
c15959.graph_c0	54.18	20	21	169	502	57.9299	6.91748	1.37381	1.3051	1.37299	1.35063	0.00419041	0.038558
c40168.graph_c0	26.79	3	3	4	168	19.1682	4.89404	1.24219	1.19579	1.23646	1.22481	0.00419436	0.038558
c40223.graph_c0	46.47	19	19	30	482	54.0786	5.36377	1.26729	1.27113	1.22002	1.25282	0.0041987	0.038558
c29667.graph_c0	6.35	1	2	3	362	39.5231	7.18115	1.20505	1.22742	1.18129	1.20459	0.0042114	0.038558
c38746.graph_c0	24.61	9	9	16	512	56.9719	8.79248	1.37082	1.36171	1.44245	1.39166	0.00422243	0.038572
c43028.graph_c0	24.78	8	8	13	460	49.3971	5.40186	1.20665	1.25366	1.21253	1.22428	0.0043184	0.0386528
c19782.graph_c0	15.87	1	1	1	63	7.19974	7.34229	1.38158	1.4138	1.329	1.37479	0.0043194	0.0386528
c15968.graph_c0	18.97	4	6	9	369	40.5933	8.76318	1.32764	1.338	1.27164	1.31243	0.00432444	0.0386528
c39079.graph_c0	23.42	6	6	12	269	30.2012	8.20654	1.43441	1.394	1.34394	1.39078	0.00445383	0.0394895
c42292.graph_c0	10.24	2	2	3	205	21.9563	4.94482	2.08585	2.19689	1.94584	2.07619	0.00452389	0.039948
c40544.graph_c0	12.42	2	2	3	153	17.5019	5.5415	1.6122	1.77564	1.70671	1.69818	0.00457254	0.0400077
c34529.graph_c0	9.57	2	2	2	303	33.7332	4.91943	1.43249	1.34376	1.3738	1.38335	0.00458731	0.0400077
c25237.graph_c0	12.37	2	2	3	186	19.6941	4.76709	1.30701	1.2639	1.24424	1.27172	0.00462179	0.0401382
c42458.graph_c0	4.35	2	2	3	414	46.2062	6.01123	1.25466	1.24598	1.20274	1.23446	0.00465648	0.0402665
c38856.graph_c0	40.22	6	6	8	179	19.3145	10.5649	1.18827	1.19554	1.23376	1.20586	0.00466546	0.0402665
c39244.graph_c0	5.42	1	1	1	203	21.9878	10.6821	1.43741	1.54976	1.46962	1.4856	0.00469752	0.0403731
c34364.graph_c0	2.88	1	1	1	382	43.5412	4.89404	1.33806	1.38286	1.30164	1.34086	0.00471553	0.0404084
c32245.graph_c0	6.72	2	2	2	268	29.5314	8.96826	1.33422	1.37208	1.29258	1.33296	0.00472062	0.0404084
c36125.graph_c1	29.33	6	6	15	341	37.6101	5.8335	1.23089	1.18354	1.19702	1.20381	0.00474061	0.0404084
c23711.graph_c0	20.57	1	3	5	175	20.0845	6.87354	1.33571	1.42808	1.38236	1.38205	0.00483605	0.0404084
c32582.graph_c0	18.63	3	3	5	161	17.2793	9.53955	1.40281	1.49151	1.3995	1.43127	0.00484714	0.0404084
c33588.graph_c1	4.52	1	1	1	310	35.93	8.25049	1.23557	1.18591	1.22556	1.21568	0.00490582	0.0404084
c34927.graph_c0	1.2	1	1	1	1169	131.559	5.69385	1.31998	1.26241	1.25928	1.28056	0.00491129	0.0404084
c17525.graph_c0	16.7	7	7	13	509	58.4912	8.55811	1.39206	1.48807	1.40436	1.42816	0.00492625	0.0404224
c38731.graph_c0	6.45	1	1	1	155	16.5069	4.61475	2.11388	2.25961	1.98609	2.11986	0.00494146	0.0404274
c42085.graph_c0	9.77	2	2	4	215	24.3576	7.91357	1.40381	1.40401	1.49649	1.43477	0.00499994	0.0406018
c17782.graph_c0	4.04	1	2	2	371	42.0041	9.46631	1.21503	1.26477	1.27154	1.25045	0.00502196	0.0406018
c22918.graph_c0	50	6	6	19	136	15.2757	5.80811	1.25764	1.21543	1.27584	1.24964	0.00509702	0.0406475
c38780.graph_c0	21.11	3	3	3	270	28.9177	7.26904	1.57093	1.73045	1.63184	1.64441	0.00516096	0.040814
c17992.graph_c0	8.95	2	2	2	190	20.5885	8.71924	1.25655	1.29223	1.33032	1.29303	0.00524214	0.041016
c40671.graph_c0	3.5	1	1	1	314	33.6318	8.32373	1.52428	1.41182	1.50839	1.48149	0.00528412	0.0412388
c31719.graph_c0	6.48	2	2	2	324	35.1803	6.41748	1.21076	1.21128	1.26099	1.22768	0.00531046	0.0412388
c37530.graph_c0	47.01	5	9	20	251	28.0836	5.36377	1.32855	1.27088	1.26077	1.28673	0.00537669	0.0414818
c28763.graph_c1	3.76	1	1	1	266	28.8644	9.24658	1.36841	1.47212	1.40085	1.41379	0.00543474	0.041703
c15576.graph_c0	36.28	1	2	3	113	12.6841	5.38916	1.30415	1.30654	1.24222	1.28431	0.00543815	0.041703
c33233.graph_c1	37.5	18	18	41	496	57.0494	8.27979	1.18956	1.24266	1.20526	1.21249	0.00544649	0.041703
c24853.graph_c0	4.15	1	1	1	410	45.6167	4.98291	1.41741	1.35882	1.32405	1.36676	0.00547221	0.041703
c38739.graph_c0	39.8	10	12	22	402	42.583	7.43018	1.44525	1.47121	1.36551	1.42733	0.00549336	0.041703
c38771.graph_c0	16.67	3	3	7	228	24.8832	9.21729	1.6407	1.53516	1.50167	1.55918	0.00556616	0.0418255
c40031.graph_c0	62.02	23	24	86	495	53.5165	6.23975	1.4358	1.35886	1.34391	1.37952	0.00557883	0.0418255
c21669.graph_c0	4.34	1	1	3	369	41.0482	5.21143	1.35422	1.45539	1.43832	1.41598	0.00560387	0.0418822
c15483.graph_c0	31.4	2	3	3	86	9.39678	6.50732	1.18782	1.23949	1.23578	1.22103	0.00561907	0.0418822
c42598.graph_c0	65.31	3	3	8	49	5.58873	4.75439	1.44112	1.52265	1.40638	1.45672	0.0056441	0.0419016
c33051.graph_c0	18.42	3	3	4	152	16.5616	4.88135	1.22852	1.20786	1.17548	1.20395	0.00567834	0.0419016
c36783.graph_c1	8.64	1	1	1	220	23.5162	4.79248	1.30039	1.39145	1.35156	1.3478	0.00569364	0.0419016
c39003.graph_c0	13.11	1	1	1	122	12.4624	9.92041	1.2335	1.29723	1.29492	1.27522	0.00570164	0.0419016
c38849.graph_c0	34.75	12	12	49	423	43.6378	5.84619	1.39039	1.29869	1.35486	1.34798	0.00583263	0.0424337
c41361.graph_c0	39.29	5	8	11	252	28.3555	5.52881	1.46631	1.56018	1.61028	1.54559	0.00592796	0.0427223
c24225.graph_c1	47.37	1	3	6	76	8.5934	5.94775	1.39371	1.46739	1.36082	1.4073	0.00593025	0.0427223
c23454.graph_c0	16.48	4	4	4	261	29.1522	6.50732	1.27476	1.30833	1.23501	1.2727	0.00598535	0.0428401
c38886.graph_c0	13.1	3	3	5	252	26.9925	8.51416	1.38827	1.45967	1.35386	1.4006	0.00599708	0.0428778
c38344.graph_c0	27.99	7	7	10	368	40.2297	5.47803	1.44145	1.55684	1.56916	1.52248	0.00600479	0.0428867
c25447.graph_c0	1.46	1	1	1	547	59.575	8.79248	1.38862	1.30062	1.37937	1.3562	0.00608799	0.0431088
c38825.graph_c0	26.13	4	4	14	222	22.4176	6.7417	1.26083	1.21488	1.20253	1.22608	0.00609853	0.0431088
c17486.graph_c0	40.32	20	21	37	568	63.2495	5.23682	1.24132	1.28555	1.21917	1.24868	0.00610136	0.0431088
c17915.graph_c0	44.25	14	14	30	504	54.7272	5.52881	1.20548	1.26783	1.22582	1.23304	0.00614798	0.0431088
c39401.graph_c0	14.98	8	8	11	474	54.1973	8.08936	1.39663	1.50707	1.41001	1.4379	0.00625529	0.0433945
c24477.graph_c0	14.08	1	5	6	277	30.6302	7.57666	1.39426	1.50015	1.39976	1.43139	0.0063051	0.0433945
c39575.graph_c0	42.65	2	2	3	68	7.72711	9.75928	2.24441	2.26785	2.58467	2.36565	0.0063934	0.0436789
c23763.graph_c0	38.1	14	18	43	538	58.7033	7.63525	1.21191	1.2494	1.18959	1.21696	0.00640567	0.0436789
c38563.graph_c1	40.77	7	7	12	233	26.9409	5.38916	1.23768	1.23318	1.18265	1.21784	0.00649503	0.0436789
c16011.graph_c0	22.8	3	7	15	329	35.9926	7.60596	1.43855	1.51177	1.38722	1.44585	0.00650649	0.0436789
c39098.graph_c0	21.63	7	7	11	393	42.2804	5.77002	1.38248	1.4389	1.33088	1.38409	0.00653114	0.0436789
c33246.graph_c0	2.21	1	1	2	408	45.2051	6.29053	1.23789	1.29006	1.22295	1.2503	0.0065391	0.0436789
c38376.graph_c0	21.62	8	8	10	495	55.5939	5.32568	1.33567	1.35664	1.43647	1.37626	0.00659525	0.0438472
c38571.graph_c0	36.71	11	12	23	316	35.5764	6.80029	1.23512	1.19007	1.1817	1.2023	0.00665643	0.0442096
c25186.graph_c0	2.91	1	1	2	378	41.4308	8.83643	1.60251	1.6682	1.50074	1.59049	0.00673715	0.0444009
c40695.graph_c0	34.86	2	7	15	218	24.3254	4.94482	1.34939	1.29783	1.26317	1.30346	0.00674546	0.0444009
c33797.graph_c0	21.53	3	3	5	209	23.4645	5.19873	1.35646	1.38458	1.289	1.34335	0.00675292	0.044404
c40052.graph_c0	7.41	1	1	1	189	20.311	7.04932	1.40933	1.46313	1.54425	1.47224	0.00682462	0.0445244
c29484.graph_c1	26.42	2	2	6	53	6.16905	6.25244	1.3284	1.33594	1.25569	1.30668	0.00688935	0.0445959
c39455.graph_c0	50.27	7	9	21	185	21.2828	6.23975	1.89614	2.06599	1.80274	1.92163	0.00691753	0.0446124
c39108.graph_c0	12.45	2	2	9	249	25.6333	5.47803	1.32731	1.40098	1.30557	1.34462	0.00694502	0.0446124
c17343.graph_c0	39.49	6	6	12	157	17.1238	7.97217	1.26221	1.20558	1.20567	1.22449	0.00698493	0.0446316
c39621.graph_c0	16.42	6	6	6	469	51.5748	7.89893	1.33382	1.31317	1.25026	1.29908	0.0069855	0.0446316
c34320.graph_c3	31.43	1	2	7	105	11.9558	5.35107	1.19247	1.20331	1.25158	1.21579	0.00701594	0.0446316
c38912.graph_c0	23.97	8	8	17	363	39.5484	6.91748	1.36879	1.34946	1.27677	1.33168	0.0070575	0.0446818
c44225.graph_c0	29.73	1	2	10	74	8.30839	4.71631	1.45252	1.55334	1.41958	1.47515	0.0070949	0.0447111
c42698.graph_c0	27.23	3	3	3	191	21.2049	5.37646	1.54676	1.72244	1.58856	1.61926	0.00724184	0.0452019
c48012.graph_c0	12.95	2	2	3	139	15.7628	4.83057	1.27453	1.36635	1.30446	1.31511	0.00728192	0.0452938
c18960.graph_c0	9.91	1	1	3	111	12.1622	9.49561	1.28428	1.28973	1.21891	1.26431	0.00732914	0.0453205
c30503.graph_c0	8.33	1	1	2	168	17.8062	6.37939	1.36417	1.29009	1.39038	1.34821	0.00735522	0.0454394
c40756.graph_c0	15.77	6	6	6	501	53.926	5.84619	1.29948	1.40498	1.3657	1.35672	0.00736501	0.0454575
c17807.graph_c0	23.5	4	4	6	200	21.9291	8.93896	1.29318	1.38546	1.30866	1.3291	0.00743276	0.0455201
c32866.graph_c0	14.29	3	3	4	217	24.5558	6.01123	1.23951	1.30959	1.24246	1.26385	0.00743793	0.0455201
c40468.graph_c0	5	1	1	1	220	23.1427	8.66064	1.26037	1.3472	1.33765	1.31507	0.00752693	0.0456743
c35246.graph_c0	11.69	4	4	4	445	51.7923	7.07861	1.2425	1.29894	1.32904	1.29016	0.00755638	0.0456743
c21473.graph_c0	8.14	2	2	2	295	33.339	5.21143	1.24875	1.22438	1.18282	1.21865	0.00765879	0.0459458
c16772.graph_c0	8.33	2	2	2	216	23.6637	4.77979	1.31474	1.40955	1.32046	1.34825	0.00767976	0.0459707
c33398.graph_c0	10.55	2	2	2	199	22.9327	5.63037	1.60604	1.75988	1.57362	1.64651	0.00780474	0.0460856
c35168.graph_c0	10.28	5	5	6	564	62.468	9.45166	1.24822	1.1955	1.18882	1.21085	0.00784309	0.0460856
c37842.graph_c0	5.63	4	5	7	923	102.758	6.34131	1.26779	1.28205	1.35463	1.30149	0.00785963	0.0460856
c24935.graph_c2	11.5	2	2	4	200	21.9309	6.27783	1.30363	1.38001	1.28584	1.32316	0.00789508	0.0460856
c16363.graph_c1	5.36	1	1	1	224	24.815	7.37158	1.47124	1.60694	1.46651	1.5149	0.00790133	0.0460856
c29742.graph_c0	9.8	1	2	3	245	27.305	5.87158	1.47687	1.5689	1.41874	1.48817	0.00792309	0.0460856
c40096.graph_c0	4.25	2	2	2	494	55.6045	5.69385	1.33186	1.42746	1.32746	1.36226	0.00801408	0.0463587
c39072.graph_c0	5.49	1	1	1	182	19.9505	9.1001	1.5816	1.69925	1.51448	1.59845	0.00804428	0.046412
c40316.graph_c0	52.54	14	14	32	335	35.7087	7.13721	1.22329	1.16912	1.22805	1.20682	0.00824809	0.0468545
c24424.graph_c1	55.25	8	10	21	181	20.0606	8.06006	1.17669	1.23153	1.23965	1.21596	0.00827793	0.0468605
c23128.graph_c0	16.23	3	3	3	191	20.1319	5.78271	1.67466	1.61715	1.49039	1.59407	0.00829151	0.0468605
c39649.graph_c0	24.34	3	4	7	152	17.5477	5.30029	1.25154	1.18671	1.20177	1.21334	0.00832482	0.0469288
c16219.graph_c0	46.9	5	5	8	113	12.7736	5.40186	1.35258	1.48071	1.39563	1.40964	0.00833903	0.046969
c36170.graph_c1	17.56	2	3	3	131	14.5536	5.09717	1.201	1.26665	1.20776	1.22514	0.0084678	0.0471341
c44986.graph_c0	6.4	1	1	1	203	23.0739	9.5835	1.32512	1.32265	1.24119	1.29632	0.00854752	0.047321
c24606.graph_c0	9.91	2	2	2	222	24.9398	5.05908	1.2566	1.19308	1.26229	1.23732	0.00862221	0.047321
c34718.graph_c1	35.04	4	4	11	117	11.9489	8.77783	1.79368	1.60805	1.60421	1.66865	0.0086321	0.047321
c42372.graph_c0	23.53	3	3	10	119	13.4597	6.16357	1.31433	1.40529	1.30507	1.34156	0.00864959	0.047321
c15288.graph_c0	7.6	2	2	2	263	29.3993	6.17627	1.18592	1.2297	1.25835	1.22466	0.00867449	0.047321
c42340.graph_c0	2.45	1	2	3	817	92.9081	6.354	1.39768	1.47655	1.34531	1.40651	0.00868859	0.047321
c52377.graph_c0	8.64	1	1	1	81	8.59173	11.4146	1.22166	1.23085	1.1679	1.2068	0.00889257	0.0475058
c17521.graph_c0	9.52	1	1	2	126	14.2653	7.32764	1.52596	1.65988	1.48461	1.55682	0.00890351	0.047526
c39256.graph_c0	11.7	2	2	3	171	19.0323	10.2573	1.2833	1.20273	1.24755	1.24453	0.0089637	0.0476174
c15936.graph_c0	5.86	1	1	1	222	24.3986	4.80518	1.35503	1.46106	1.49278	1.43629	0.00898987	0.047648
c41113.graph_c0	23.38	4	4	6	201	22.7054	7.50342	1.34708	1.35328	1.25874	1.3197	0.0089983	0.047648
c31253.graph_c1	40	2	2	2	85	9.30871	4.88135	1.27147	1.27104	1.35719	1.2999	0.00900005	0.047648
c33752.graph_c1	4.95	2	2	3	525	57.4595	8.88037	1.608	1.61931	1.80782	1.67838	0.0090025	0.047648
c38939.graph_c0	13.55	3	3	3	273	29.0994	10.5503	1.41897	1.3523	1.30069	1.35732	0.00905615	0.0476885
c39068.graph_c0	64.57	7	15	47	254	28.8624	4.79248	1.19068	1.23658	1.2671	1.23145	0.00908066	0.0477153
c38778.graph_c0	23.29	5	5	5	219	23.6278	6.25244	1.26885	1.37108	1.35727	1.3324	0.00915452	0.0478388
c39712.graph_c0	12.25	3	3	4	351	37.8249	9.33447	1.36105	1.43853	1.31578	1.37179	0.00916462	0.0478388
c34491.graph_c0	16.57	3	3	3	181	20.2145	5.45264	1.28416	1.31274	1.22306	1.27332	0.0092361	0.0478388
c40703.graph_c0	18.63	2	2	2	161	17.565	5.50342	1.48477	1.55766	1.39695	1.47979	0.00924738	0.0478599
c15802.graph_c0	5.34	2	2	3	281	30.7577	5.87158	1.26306	1.28733	1.20477	1.25172	0.00933885	0.048063
c34828.graph_c0	19.78	1	1	1	91	9.9029	4.56396	1.66703	1.92095	1.7359	1.77463	0.00944377	0.0482531
c41882.graph_c0	12.92	4	4	6	356	38.2796	7.73779	1.29322	1.22899	1.21497	1.24573	0.00947424	0.0482531
c23452.graph_c0	44.63	15	23	39	549	61.3773	4.83057	1.44154	1.54487	1.39188	1.45943	0.00948336	0.0482531
c39943.graph_c0	16.99	5	5	7	418	46.564	5.31299	1.21767	1.3075	1.28035	1.26851	0.00966992	0.0485692
c27438.graph_c0	10.51	5	5	6	409	44.4346	7.47412	1.37096	1.40071	1.28437	1.35201	0.00968343	0.0485998
c42599.graph_c0	36.12	10	19	34	609	64.6472	5.65576	1.3081	1.29946	1.22167	1.27641	0.00974196	0.0486731
c41003.graph_c0	32.03	7	7	13	256	28.1717	6.50732	1.33349	1.33784	1.44691	1.37274	0.00976287	0.0487042
c39529.graph_c0	23.72	7	7	12	392	41.9601	9.29053	1.37237	1.41245	1.29081	1.35854	0.00981703	0.048802
c22412.graph_c0	11.36	2	3	7	317	35.9812	6.56592	1.20735	1.28515	1.22232	1.23827	0.00985846	0.0489602
c39792.graph_c0	45.8	11	13	27	286	32.8607	5.68115	1.31198	1.41849	1.43765	1.38937	0.00992916	0.0492377
c37344.graph_c0	21.17	3	3	5	137	15.3195	7.48877	1.38825	1.32113	1.2747	1.32802	0.00994607	0.0492637
c42166.graph_c0	29.63	4	5	8	189	21.1871	5.61768	1.19228	1.26101	1.19875	1.21735	0.0100093	0.04934
c26957.graph_c0	24.01	14	14	14	812	89.1759	4.32275	1.23707	1.27638	1.19396	1.2358	0.0100329	0.0493544
c19048.graph_c0	23.23	6	6	16	297	33.9113	6.72705	1.2383	1.31779	1.23714	1.26441	0.0100362	0.0493544
c41197.graph_c0	5.25	1	1	1	324	36.6609	6.7417	1.52915	1.67334	1.75491	1.65247	0.0100782	0.0494592
c29137.graph_c0	1.91	1	1	2	471	52.2726	4.93213	1.2527	1.32149	1.23139	1.26853	0.0100949	0.0495046
c31085.graph_c0	9.95	2	2	3	221	24.7261	9.45166	1.38844	1.42368	1.54045	1.45086	0.0102221	0.0498398
c38971.graph_c0	7.66	3	3	6	483	54.0322	5.78271	0.39629	0.394159	0.39791	0.39612	3.23476e-06	0.0105939
c42603.graph_c0	5.54	2	2	2	307	34.0682	6.56592	0.758307	0.760468	0.758152	0.758975	9.62074e-06	0.011943
c17360.graph_c0	7.98	2	2	4	238	25.0145	4.66553	0.455508	0.457483	0.463213	0.458734	1.82233e-05	0.0120757
c37727.graph_c0	11.28	2	3	5	328	35.7656	6.69775	0.726968	0.730498	0.72572	0.727729	2.76144e-05	0.0140866
c39315.graph_c0	23.23	7	7	30	439	46.9235	7.85498	0.630454	0.623638	0.622497	0.62553	4.39962e-05	0.0146272
c41861.graph_c0	52.63	6	6	9	152	17.1878	5.10986	0.715499	0.708879	0.713254	0.712544	4.57163e-05	0.0146272
c26369.graph_c0	6.42	1	1	2	187	20.409	4.88135	0.458784	0.449152	0.446506	0.45148	4.6257e-05	0.0146272
c42781.graph_c0	20.5	8	12	15	717	77.8971	7.60596	0.584817	0.59071	0.59455	0.590025	4.76549e-05	0.0146272
c40554.graph_c0	3.6	1	1	1	361	40.6099	4.80518	0.550335	0.560177	0.551485	0.553999	4.85249e-05	0.0146272
c35082.graph_c0	5.32	1	1	1	188	21.6949	6.88818	0.70597	0.707296	0.699533	0.704266	6.5707e-05	0.0153581
c24474.graph_c0	18.75	3	3	4	256	29.0892	8.74854	0.754984	0.760668	0.753972	0.756542	7.32619e-05	0.0153581
c38733.graph_c0	75	6	10	46	152	15.5482	5.37646	0.542796	0.542478	0.530781	0.538685	7.34252e-05	0.0153581
c39807.graph_c0	35.93	5	5	8	167	18.3521	8.66064	0.656861	0.665471	0.654293	0.658875	9.81705e-05	0.0174176
c24972.graph_c0	61.74	3	6	13	115	12.8854	5.22412	0.82122	0.820866	0.815481	0.819189	0.000105463	0.0174176
c41012.graph_c0	7.66	1	2	2	261	30.4461	5.71924	0.553481	0.550799	0.565833	0.556704	0.000109044	0.0174176
c38946.graph_c0	50.77	2	6	21	130	14.7498	10.7993	0.7312	0.728233	0.737785	0.732406	0.000111235	0.0174176
c38112.graph_c0	2.22	2	2	2	1173	127.419	5.12256	0.681423	0.693201	0.686082	0.686902	0.000119616	0.0174176
c37186.graph_c0	4.2	2	2	2	476	56.3449	9.18799	0.831294	0.824954	0.829606	0.828618	0.000122341	0.0174176
c38757.graph_c0	40.98	15	15	117	427	45.619	8.76318	0.820793	0.813485	0.81639	0.816889	0.000134552	0.0174176
c23142.graph_c0	6.68	2	3	3	494	54.2213	8.63135	0.623397	0.618693	0.633639	0.625243	0.000138581	0.0174176
c41744.graph_c0	7.02	1	1	1	228	25.8611	10.3159	0.641422	0.653136	0.637934	0.644164	0.000166899	0.0196985
c23508.graph_c0	49.8	20	22	44	510	55.2398	7.50342	0.776772	0.782381	0.77235	0.777168	0.000169646	0.0196985
c16103.graph_c0	28.83	12	12	32	562	63.3893	5.19873	0.541238	0.524237	0.545296	0.536924	0.000193982	0.0214382
c17479.graph_c1	54.39	1	2	3	57	6.45913	4.42432	0.783033	0.78633	0.775964	0.781776	0.000196288	0.0214382
c38508.graph_c1	44.14	4	4	14	111	12.4092	5.42725	0.685202	0.688656	0.673897	0.682585	0.000197096	0.0214382
c30146.graph_c0	6.03	3	3	3	846	89.7223	6.91748	0.778699	0.788501	0.778358	0.781852	0.00023235	0.022921
c29620.graph_c0	10.66	4	4	6	347	38.4004	7.75244	0.703347	0.719069	0.711285	0.711234	0.000246935	0.0230762
c39080.graph_c0	18.86	13	13	20	769	81.1604	8.73389	0.7897	0.789466	0.778905	0.786024	0.000276663	0.023584
c16587.graph_c0	8.83	2	2	2	283	31.0215	10.4624	0.604948	0.581703	0.598174	0.594942	0.000290234	0.023584
c30904.graph_c0	23.8	8	12	31	647	71.0036	6.81494	0.836758	0.834298	0.827232	0.832762	0.000291343	0.023584
c41564.graph_c0	4.35	1	1	1	345	37.6667	7.44482	0.668863	0.685689	0.685491	0.680015	0.000303527	0.023584
c39275.graph_c0	23.52	9	9	17	540	57.9293	6.80029	0.784907	0.779474	0.771387	0.778589	0.000314544	0.023584
c15823.graph_c1	67.29	2	14	141	269	29.9401	5.50342	0.744641	0.752408	0.760304	0.752451	0.000333469	0.023584
c39043.graph_c0	8.11	2	2	10	259	27.9907	9.71533	0.793487	0.779973	0.787802	0.787087	0.000338369	0.023584
c16077.graph_c0	9.89	3	3	3	273	29.6577	8.79248	0.508875	0.503664	0.478832	0.497124	0.000339541	0.023584
c32125.graph_c0	47.34	16	17	51	488	52.8842	7.81104	0.824153	0.834884	0.827494	0.828844	0.000342963	0.023584
c35484.graph_c0	25.17	5	5	8	302	33.6201	5.18604	0.584018	0.576385	0.602573	0.587659	0.000355449	0.023584
c35385.graph_c0	20.77	2	3	4	207	23.4633	7.66455	0.74055	0.756977	0.744038	0.747188	0.00039041	0.0242019
c39036.graph_c0	21.05	1	3	5	114	12.6898	9.23193	0.52288	0.540821	0.555137	0.539613	0.000410574	0.0243066
c39879.graph_c0	15.43	2	2	2	162	18.0585	8.68994	0.61543	0.637756	0.639358	0.630848	0.000437368	0.0243066
c39639.graph_c0	33.33	9	15	29	522	57.7513	7.98682	0.802173	0.78657	0.793627	0.794123	0.000479748	0.0243066
c31140.graph_c0	16.62	6	6	9	391	41.8249	4.58936	0.808211	0.820405	0.820515	0.816377	0.000494079	0.0243066
c40705.graph_c0	12.34	5	5	5	462	50.1808	8.33838	0.804637	0.81847	0.815137	0.812748	0.000495077	0.0243066
c35269.graph_c0	18.75	1	2	2	128	14.1232	5.04639	0.531501	0.515666	0.551772	0.53298	0.000500205	0.0243066
c38991.graph_c0	41.7	7	7	18	223	24.5141	5.93506	0.57284	0.562142	0.538694	0.557892	0.000519777	0.0244391
c16546.graph_c0	18.07	11	11	27	664	72.3247	6.65381	0.763619	0.780652	0.765191	0.76982	0.000556971	0.0251434
c34690.graph_c1	11.03	3	3	10	281	29.6959	5.84619	0.684523	0.70372	0.679701	0.689314	0.000557057	0.0251434
c40489.graph_c0	54.43	7	7	9	158	17.1496	5.31299	0.802826	0.817828	0.813807	0.811487	0.000565165	0.0251669
c38370.graph_c0	14.13	3	4	5	368	40.4303	5.50342	0.81987	0.811285	0.804169	0.811775	0.000581042	0.0255024
c31342.graph_c0	43.72	9	9	34	215	25.4214	8.38232	0.585776	0.593268	0.559616	0.579553	0.000588074	0.0255024
c32250.graph_c1	2.32	1	1	1	302	33.1405	7.04932	0.690685	0.693877	0.669269	0.68461	0.000599515	0.025683
c38461.graph_c1	3.39	2	2	6	649	71.4051	7.06396	0.682066	0.671977	0.69861	0.684218	0.00060385	0.025683
c17798.graph_c0	17.65	4	4	15	289	30.4205	5.2749	0.690164	0.715187	0.698122	0.701158	0.000609488	0.0257577
c39521.graph_c0	10.8	6	6	6	685	75.0983	7.29834	0.745463	0.734705	0.756709	0.745625	0.000623061	0.0259485
c36087.graph_c0	5.87	1	1	1	443	49.6741	6.02393	0.405796	0.352054	0.373731	0.377194	0.000627633	0.0259485
c23220.graph_c0	62.99	4	6	38	127	14.1053	8.33838	0.656958	0.654547	0.628778	0.646761	0.000651165	0.0262673
c34925.graph_c0	8.92	7	7	14	874	97.9811	8.71924	0.772701	0.753346	0.770276	0.765441	0.000672974	0.0266435
c41686.graph_c0	27.86	5	5	7	201	21.3549	7.85498	0.786746	0.790287	0.804447	0.793827	0.000687201	0.0266435
c32207.graph_c0	1.61	1	1	1	747	83.5115	6.59521	0.773749	0.770178	0.78928	0.777735	0.000695218	0.0266435
c40319.graph_c0	30.97	14	16	25	662	73.0717	7.60596	0.816393	0.829762	0.830655	0.825603	0.000698715	0.0266435
c38819.graph_c0	34.62	2	3	8	130	12.923	5.0083	0.582048	0.554714	0.59322	0.576661	0.000729154	0.0274226
c40822.graph_c0	51.67	12	12	26	360	38.5121	5.23682	0.649295	0.640413	0.67255	0.654086	0.000766347	0.0278682
c40055.graph_c0	12.73	4	4	6	267	29.0182	8.23584	0.477825	0.435201	0.483253	0.465426	0.000806856	0.0278682
c39832.graph_c0	36.31	5	6	10	157	17.4298	9.65674	0.663558	0.645924	0.627944	0.645809	0.000841524	0.0278682
c39153.graph_c0	41.59	2	2	4	113	11.4036	9.20264	0.528167	0.478476	0.494172	0.500272	0.00086012	0.0278682
c41840.graph_c0	4.93	1	1	2	365	39.5088	4.91943	0.80994	0.819973	0.800584	0.810166	0.000868603	0.0278682
c34919.graph_c1	6.04	2	2	2	447	50.0668	6.59521	0.685535	0.655497	0.656401	0.665811	0.000870344	0.0278682
c38513.graph_c0	4.81	1	2	2	478	52.3401	5.63037	0.691239	0.708799	0.721834	0.707291	0.000915781	0.0278682
c39716.graph_c0	40.56	4	4	11	143	15.2672	7.97217	0.80737	0.787088	0.802591	0.799017	0.000926425	0.0278682
c17737.graph_c0	20	2	2	5	105	11.0449	9.26123	0.549021	0.574961	0.526172	0.550051	0.000979658	0.0288614
c57075.graph_c0	36	1	1	1	25	3.02569	7.18115	0.593569	0.624113	0.63332	0.617001	0.000982456	0.0288614
c38520.graph_c0	6.21	1	1	1	161	18.3901	7.78174	0.710312	0.735306	0.707098	0.717572	0.000995022	0.0288614
c27781.graph_c0	20.04	6	6	10	479	52.661	5.2749	0.777654	0.757326	0.753343	0.762774	0.00100552	0.0288614
c16057.graph_c0	24.4	9	9	29	504	55.2567	6.62451	0.680855	0.689305	0.655022	0.675061	0.00100561	0.0288614
c16000.graph_c0	29.17	3	3	14	96	9.92213	9.20264	0.695932	0.660451	0.67694	0.677774	0.00101058	0.0288614
c32185.graph_c0	18.26	1	3	31	230	25.4538	5.21143	0.765726	0.777327	0.790213	0.777755	0.00101103	0.0288614
c38086.graph_c0	20.08	7	7	16	478	52.9961	5.88428	0.537257	0.485828	0.494535	0.505873	0.00103275	0.0289126
c29040.graph_c0	30.63	2	2	2	111	12.6278	10.7554	0.818155	0.827185	0.837513	0.827618	0.00105077	0.0290269
c39448.graph_c0	13.29	2	2	3	143	15.4799	9.0708	0.577527	0.531936	0.535151	0.548205	0.00105561	0.0290269
c15986.graph_c1	30.75	10	10	73	335	35.4081	9.20264	0.795936	0.798491	0.816522	0.80365	0.00108678	0.0291032
c39617.graph_c0	15.58	5	7	17	565	61.34	7.62061	0.576875	0.537812	0.527104	0.547264	0.0011142	0.0291032
c33522.graph_c0	21.43	1	2	3	140	15.1097	8.47021	0.765833	0.742362	0.767365	0.75852	0.00112086	0.0291032
c39838.graph_c0	7.95	3	3	6	365	38.3692	8.1626	0.749053	0.776823	0.762659	0.762845	0.00114084	0.0291032
c40106.graph_c0	14.66	1	1	1	116	12.8865	3.71338	0.491843	0.493407	0.438417	0.474556	0.00118125	0.0291032
c42831.graph_c0	14.88	5	5	7	457	50.08	8.49951	0.710126	0.742759	0.730256	0.727714	0.0012166	0.0291032
c38744.graph_c0	28.01	14	15	26	639	71.8247	5.35107	0.659287	0.627708	0.6679	0.651631	0.00122769	0.0291032
c38954.graph_c0	10.19	2	2	3	206	22.9392	11.312	0.687076	0.702436	0.664008	0.684507	0.00125058	0.0291032
c15950.graph_c0	33.02	6	6	22	212	23.9327	9.99365	0.839139	0.818862	0.822912	0.826971	0.00127965	0.0291032
c39843.graph_c0	23.37	7	7	10	368	39.7455	8.73389	0.78028	0.805993	0.793159	0.793144	0.0012851	0.0291032
c26249.graph_c0	2.66	1	1	1	263	29.6565	9.56885	0.801438	0.809234	0.784612	0.798428	0.00129661	0.0291032
c35983.graph_c0	5.41	1	1	1	351	39.0644	6.53662	0.575274	0.624522	0.590304	0.5967	0.00130296	0.0291032
c24689.graph_c0	6.19	1	1	2	210	22.1516	4.89404	0.787748	0.787902	0.763298	0.779649	0.00137383	0.030033
c38572.graph_c1	19.48	14	23	50	1432	160.947	6.63916	0.740303	0.742593	0.769254	0.750717	0.00138661	0.03006
c41002.graph_c0	31.14	2	4	8	167	18.8144	9.24658	0.755992	0.773324	0.785471	0.771596	0.00139958	0.03015
c39995.graph_c0	30.95	17	17	47	630	69.1527	8.99756	0.752292	0.753461	0.723842	0.743198	0.00141903	0.0302742
c25432.graph_c0	8.93	2	3	3	392	43.5625	5.99854	0.836269	0.8368	0.816908	0.829992	0.00147828	0.0303714
c40950.graph_c0	24.84	5	5	7	314	34.576	9.78857	0.828821	0.816246	0.839429	0.828165	0.00151703	0.0303714
c40320.graph_c0	5.8	2	2	2	552	59.0913	7.41553	0.831314	0.807684	0.823975	0.820991	0.00151814	0.0303714
c15982.graph_c0	10.78	5	5	13	529	57.3178	9.02686	0.794075	0.815288	0.789668	0.799677	0.00155497	0.0306149
c29773.graph_c0	9.49	1	1	1	137	15.8379	7.25439	0.771588	0.793613	0.763971	0.776391	0.00157597	0.0306644
c13307.graph_c0	17.78	1	3	14	135	14.671	10.1401	0.513342	0.513501	0.452666	0.49317	0.00159281	0.0307312
c18076.graph_c0	48.84	16	16	39	301	34.7805	6.46826	0.686648	0.669771	0.640715	0.665711	0.00160635	0.0308838
c34712.graph_c0	63.92	24	28	143	485	53.194	5.78271	0.833517	0.808863	0.823621	0.822	0.00161555	0.0308838
c35628.graph_c0	21.12	1	2	7	161	17.7402	10.2573	0.73047	0.702961	0.740059	0.724497	0.00162458	0.0308838
c40090.graph_c0	13.33	2	2	12	150	17.1918	6.20166	0.711487	0.670167	0.677736	0.686463	0.001637	0.0308838
c35560.graph_c0	9.98	2	3	3	411	44.8496	6.72705	0.737179	0.713052	0.697076	0.715769	0.00167757	0.0311222
c46966.graph_c0	37.68	2	2	3	69	7.33075	5.23682	0.814104	0.82571	0.839005	0.826273	0.00171028	0.0313017
c39336.graph_c0	70	3	9	42	160	18.1291	7.69385	0.776091	0.748275	0.778356	0.767574	0.00172707	0.0313017
c40876.graph_c0	18.48	8	8	12	525	55.4072	8.14795	0.79557	0.813663	0.784845	0.798026	0.00172897	0.0313017
c24409.graph_c1	8.26	1	2	3	230	23.5879	10.3892	0.809213	0.791889	0.819498	0.806867	0.00173537	0.0313017
c38062.graph_c0	5.08	2	2	2	413	46.5757	6.11279	0.83139	0.80614	0.824316	0.820616	0.00175296	0.0313501
c38972.graph_c0	19.25	7	7	16	483	51.6406	6.59521	0.811488	0.791885	0.78213	0.795168	0.00177142	0.0313862
c16900.graph_c0	14.06	6	7	9	569	62.7834	7.91357	0.747966	0.779398	0.775456	0.767607	0.00180479	0.0314299
c19035.graph_c0	13.77	2	2	2	167	18.3233	8.47021	0.761915	0.770456	0.794202	0.775524	0.00184635	0.0315688
c30666.graph_c0	34.3	11	11	20	481	51.0107	8.73389	0.749869	0.747713	0.779924	0.759169	0.0018584	0.0315688
c42609.graph_c0	14.81	1	1	1	108	12.2574	5.13525	0.611426	0.663162	0.620297	0.631629	0.00187503	0.0315688
c32416.graph_c0	21.38	8	13	31	711	82.045	5.24951	0.793454	0.82053	0.814972	0.809652	0.001876	0.0315688
c25413.graph_c0	3.47	2	2	2	404	44.6309	7.44482	0.710484	0.693339	0.66431	0.689378	0.00187672	0.0315688
c35553.graph_c0	7.91	2	2	4	354	39.668	5.8335	0.622353	0.660552	0.606386	0.629764	0.00187854	0.0315688
c39074.graph_c0	47.37	6	6	17	190	20.7953	4.00537	0.688124	0.636535	0.662119	0.662259	0.00193872	0.0318301
c39070.graph_c0	20.6	13	13	32	772	82.174	6.45557	0.804324	0.792772	0.771642	0.789579	0.00206148	0.0327423
c16604.graph_c0	20.47	3	3	4	127	14.5502	11.9565	0.719992	0.712582	0.753319	0.728631	0.00212452	0.0330598
c38404.graph_c0	2.36	2	2	2	677	75.4802	5.61768	0.596333	0.624995	0.558555	0.593294	0.00223041	0.0332768
c24245.graph_c1	6.94	1	1	1	245	26.3906	7.66455	0.783371	0.766505	0.801973	0.78395	0.00224017	0.0332768
c29631.graph_c0	11.57	7	7	9	657	74.3614	6.7124	0.762424	0.76741	0.729879	0.753237	0.00226639	0.0332768
c38505.graph_c0	12.63	7	7	8	649	72.2767	5.90967	0.748926	0.726347	0.768034	0.747769	0.00227376	0.0332768
c24185.graph_c0	23.66	6	6	12	393	45.8331	5.92236	0.816844	0.84125	0.815387	0.824494	0.00227682	0.0332768
c39726.graph_c0	12.03	4	4	10	449	49.121	9.08545	0.778148	0.739797	0.767802	0.761916	0.00230706	0.0332768
c17831.graph_c0	8.23	2	2	3	328	36.6565	4.90674	0.684308	0.732232	0.697056	0.704532	0.00234412	0.0333792
c43053.graph_c0	20.33	1	2	2	123	13.6367	5.46533	0.678332	0.620232	0.63674	0.645102	0.00236376	0.0334588
c16416.graph_c0	23.96	5	5	9	384	41.5577	6.45557	0.718376	0.707529	0.751974	0.72596	0.00237488	0.0334619
c40765.graph_c0	11.73	2	2	2	196	21.3412	6.32861	0.660192	0.637809	0.59768	0.631894	0.00245877	0.0337065
c41289.graph_c0	12.08	6	6	9	538	60.0058	9.17334	0.790051	0.777617	0.751311	0.772993	0.00252111	0.0339999
c36623.graph_c0	10.88	3	5	6	588	64.9659	7.73779	0.702579	0.646033	0.678509	0.675707	0.00254263	0.0339999
c36455.graph_c0	15.7	3	3	3	293	32.1026	5.42725	0.75424	0.739605	0.781705	0.758517	0.00260101	0.0341107
c31558.graph_c0	4.95	3	3	4	545	63.7122	6.37939	0.776647	0.806014	0.76999	0.784217	0.00261996	0.0341107
c41317.graph_c0	38.29	3	6	10	175	18.8826	8.44092	0.845794	0.826009	0.815715	0.829172	0.00265872	0.034381
c24253.graph_c0	26.88	4	4	7	186	21.067	8.11865	0.798956	0.760688	0.788505	0.782716	0.00275088	0.0346353
c36405.graph_c0	4.51	2	2	4	510	58.1763	6.62451	0.815892	0.779084	0.798319	0.797765	0.00275099	0.0346353
c16387.graph_c0	37.46	8	8	12	323	34.0521	5.45264	0.806496	0.790524	0.767953	0.788324	0.00277828	0.0346869
c41842.graph_c0	19.38	2	2	2	160	18.5221	9.29053	0.656553	0.588972	0.636287	0.627271	0.00287341	0.0348143
c40239.graph_c0	36.02	11	12	19	372	40.4529	7.51807	0.768995	0.766296	0.728117	0.754469	0.0028775	0.0348143
c18559.graph_c0	18.54	3	4	9	205	22.2111	6.13818	0.72457	0.735788	0.685212	0.71519	0.0028864	0.0348143
c25410.graph_c0	4.4	3	3	3	1001	112.601	7.43018	0.825131	0.791618	0.795285	0.804011	0.0029193	0.0348143
c39637.graph_c0	20.16	1	3	7	129	13.8903	10.5063	0.780198	0.738224	0.773512	0.763978	0.00302972	0.0351081
c33746.graph_c0	8.76	2	4	4	491	54.4043	7.81104	0.553995	0.47275	0.549095	0.52528	0.00305593	0.0351081
c35612.graph_c0	13.22	3	3	3	242	26.5166	8.27979	0.710112	0.734764	0.67883	0.707902	0.00305599	0.0351081
c39129.graph_c0	57.18	15	15	69	369	39.6958	8.99756	0.757772	0.708864	0.716081	0.727572	0.00311601	0.0351081
c42048.graph_c0	23.98	8	8	11	367	41.9267	6.81494	0.808525	0.837401	0.804783	0.816903	0.00315326	0.0351081
c41595.graph_c0	40.54	5	5	9	111	11.5508	5.50342	0.793948	0.830346	0.805567	0.809953	0.00317469	0.0351081
c41927.graph_c0	3.32	1	1	1	331	36.6736	8.68994	0.790658	0.802076	0.761135	0.784623	0.00319213	0.0351081
c24975.graph_c0	28.48	2	6	14	323	35.0456	7.78174	0.744363	0.701823	0.749973	0.732053	0.00320317	0.0351081
c16238.graph_c0	14.67	2	2	2	150	17.2859	6.53662	0.666664	0.621629	0.593763	0.627352	0.00323247	0.0351081
c30088.graph_c0	4.4	2	2	2	341	37.8216	7.48877	0.825966	0.814747	0.84791	0.829541	0.00324828	0.0351081
c36055.graph_c0	75.57	2	9	34	176	19.0755	4.88135	0.731014	0.695429	0.671744	0.699395	0.00326711	0.0351333
c22846.graph_c0	9.49	1	2	2	274	31.225	6.53662	0.783244	0.820405	0.812061	0.805237	0.00332391	0.0352866
c42466.graph_c0	5.81	1	1	1	241	26.7181	6.27783	0.697968	0.631557	0.672001	0.667175	0.00335356	0.0353199
c15566.graph_c0	2.2	1	1	2	409	47.71	7.03467	0.714103	0.699931	0.753866	0.722634	0.00337035	0.0353312
c37653.graph_c1	17.56	5	5	9	336	36.5975	9.18799	0.687176	0.616651	0.658112	0.653979	0.00347919	0.03617
c39823.graph_c0	41.85	10	10	21	270	28.9777	5.24951	0.7944	0.785267	0.750781	0.776816	0.00352271	0.0362159
c15677.graph_c0	3.96	2	2	2	480	53.0245	5.73193	0.81903	0.828178	0.852382	0.833197	0.00353911	0.0362159
c23226.graph_c2	23.68	1	1	1	76	8.14584	4.42432	0.623121	0.53749	0.59153	0.584047	0.00359321	0.036454
c38044.graph_c0	73.86	17	18	78	329	35.3534	6.32861	0.814548	0.771774	0.796449	0.794257	0.00361054	0.0364626
c35813.graph_c0	45.37	2	5	17	108	11.9436	10.6235	0.739965	0.739167	0.689428	0.722853	0.00361738	0.0364762
c17274.graph_c0	18.22	4	4	7	258	29.0662	5.56689	0.837714	0.808188	0.840929	0.828944	0.00368962	0.0368238
c25524.graph_c0	13.44	6	6	9	610	65.9519	6.43018	0.812377	0.797897	0.769265	0.79318	0.00373017	0.0368238
c40477.graph_c0	6.4	3	3	3	375	41.5495	5.30029	0.742327	0.762096	0.707027	0.73715	0.00373366	0.0368238
c37464.graph_c0	2.08	1	2	3	1010	112.275	6.25244	0.399304	0.51429	0.434871	0.449488	0.00379016	0.037091
c15976.graph_c0	34.3	8	8	21	242	26.0415	7.88428	0.833358	0.792693	0.810312	0.812121	0.00390408	0.0377603
c39127.graph_c0	11.92	6	6	8	537	61.7543	8.77783	0.770374	0.799292	0.814655	0.794774	0.00397691	0.0381556
c38875.graph_c0	25.15	9	9	26	501	54.1246	4.80518	0.819294	0.832197	0.792315	0.814602	0.00399231	0.0381556
c34493.graph_c0	14.85	1	1	2	101	10.9936	4.60205	0.664865	0.650707	0.717893	0.677822	0.00400416	0.0381556
c39156.graph_c0	5.42	3	3	4	664	72.4842	8.6167	0.719429	0.739345	0.774965	0.74458	0.00402032	0.0381556
c36105.graph_c0	4.03	1	1	1	347	39.5445	5.93506	0.579957	0.522506	0.475093	0.525852	0.00406361	0.0381899
c43314.graph_c0	7.32	2	2	3	355	40.2431	5.77002	0.726299	0.708937	0.76721	0.734149	0.00419518	0.038558
c35777.graph_c0	4.95	3	3	3	666	74.9774	7.1665	0.770137	0.816587	0.795613	0.794112	0.00422789	0.038572
c26884.graph_c1	2.04	1	1	1	442	46.827	7.86963	0.76394	0.811942	0.783481	0.786454	0.00423216	0.038572
c38859.graph_c0	60.19	9	14	43	206	23.474	10.3745	0.827121	0.784338	0.813174	0.808211	0.00428656	0.0386528
c42314.graph_c0	5.9	2	2	2	322	35.9789	8.95361	0.681285	0.698459	0.745491	0.708411	0.00430376	0.0386528
c43681.graph_c0	11.58	1	4	8	380	41.3425	7.94287	0.749581	0.741747	0.792423	0.76125	0.00432341	0.0386528
c39677.graph_c0	34.35	9	10	18	361	39.9524	6.18896	0.762208	0.719961	0.775826	0.752665	0.00459165	0.0400077
c36997.graph_c0	22.22	4	4	5	162	17.4694	10.2866	0.808525	0.758357	0.790501	0.785794	0.00465892	0.0402665
c42184.graph_c0	18.84	4	6	8	483	53.3604	8.74854	0.847451	0.823746	0.806239	0.825812	0.00466691	0.0402665
c15995.graph_c0	27.8	15	15	29	651	72.5651	6.27783	0.803219	0.753305	0.790953	0.782493	0.0047329	0.0404084
c34641.graph_c0	4.14	1	1	1	314	33.7329	5.18604	0.612306	0.612147	0.687723	0.637392	0.00478205	0.0404084
c27026.graph_c0	5.86	2	2	2	256	29.4298	6.21436	0.738611	0.794843	0.760635	0.764696	0.00479887	0.0404084
c42224.graph_c0	20.51	5	5	6	273	30.0553	7.97217	0.779222	0.771445	0.818951	0.789872	0.00486588	0.0404084
c39775.graph_c0	4.02	2	2	3	647	71.6991	6.01123	0.696594	0.706069	0.759496	0.72072	0.00487943	0.0404084
c42230.graph_c0	3.83	1	1	1	235	27.279	9.21729	0.797257	0.803696	0.839426	0.81346	0.00490697	0.0404084
c17532.graph_c0	13.66	2	2	4	183	20.8423	7.53271	0.816837	0.831775	0.78675	0.811787	0.00491254	0.0404084
c39062.graph_c0	34.88	3	5	9	215	20.2409	6.32861	0.767098	0.773008	0.717577	0.752561	0.00500696	0.0406018
c32756.graph_c0	5.38	2	2	2	613	69.6302	6.03662	0.743788	0.788891	0.73146	0.754713	0.00502614	0.0406018
c53185.graph_c0	19.13	1	2	4	115	13.3438	9.78857	0.771018	0.800347	0.744069	0.771811	0.00503351	0.0406018
c38976.graph_c0	6.67	2	2	2	360	40.052	6.45557	0.747753	0.800234	0.787846	0.778611	0.00507893	0.0406018
c34476.graph_c0	19.76	1	5	21	339	38.2522	5.35107	0.800299	0.842226	0.831664	0.82473	0.00512033	0.0406741
c42462.graph_c0	19.75	5	5	6	319	34.3702	4.81787	0.657624	0.585989	0.67025	0.637954	0.00521068	0.0409249
c49975.graph_c0	8.63	1	2	2	197	22.0204	7.91357	0.55852	0.58707	0.656058	0.600549	0.00521232	0.0409249
c39550.graph_c0	75	1	5	7	56	6.38404	9.68604	0.756603	0.807119	0.797184	0.786969	0.00521975	0.0409249
c33778.graph_c0	29.35	12	12	18	494	53.7897	6.59521	0.765845	0.709903	0.764951	0.7469	0.00530019	0.0412388
c20985.graph_c0	5.31	2	2	3	508	57.8324	6.62451	0.794834	0.736602	0.751332	0.760922	0.00530368	0.0412388
c31549.graph_c0	2.94	1	1	1	306	34.8984	9.83252	0.733724	0.713882	0.660741	0.702782	0.00533044	0.0412388
c42067.graph_c0	18.06	3	3	5	227	24.2871	6.17627	0.843737	0.814991	0.798297	0.819008	0.00533277	0.0412388
c40913.graph_c0	5.01	2	2	3	459	49.7424	6.0874	0.808758	0.825742	0.776067	0.803522	0.00545932	0.041703
c16289.graph_c0	9.57	4	4	7	512	54.7572	8.30908	0.775826	0.715948	0.718499	0.736758	0.00546913	0.041703
c31876.graph_c1	18.1	4	4	6	221	25.0763	9.62744	0.779119	0.771058	0.821275	0.790484	0.00547746	0.041703
c33270.graph_c0	8.97	1	1	2	78	8.60602	4.58936	0.767186	0.820557	0.78983	0.792524	0.00551072	0.0417722
c39228.graph_c0	11.1	8	8	8	775	82.2801	8.90967	0.746109	0.683616	0.745723	0.725149	0.00566035	0.0419016
c17771.graph_c0	8.52	3	3	3	411	46.1205	8.99756	0.781042	0.718782	0.766285	0.75537	0.00584397	0.0424696
c41530.graph_c0	6.3	1	2	2	413	42.3062	9.61279	0.721769	0.721491	0.782397	0.741885	0.00610211	0.0431088
c37576.graph_c1	9.3	3	5	8	570	63.476	7.50342	0.721768	0.686673	0.761923	0.723455	0.0061228	0.0431088
c38580.graph_c0	5.49	1	2	5	437	49.4406	7.97217	0.573132	0.669158	0.648013	0.630101	0.00614517	0.0431088
c34493.graph_c2	20	1	2	2	110	12.2464	8.00146	0.792754	0.733437	0.735655	0.753949	0.00616762	0.0431213
c29293.graph_c0	14.16	1	3	7	219	22.9333	9.37842	0.386932	0.299867	0.469051	0.385283	0.00625492	0.0433945
c16361.graph_c0	16.47	2	2	4	170	19.4635	4.61475	0.726086	0.674599	0.75117	0.717285	0.00629523	0.0433945
c16870.graph_c0	63.16	5	5	10	114	12.9546	5.8208	0.784489	0.730111	0.718249	0.744283	0.00629939	0.0433945
c29288.graph_c2	20.3	1	2	3	133	15.0794	4.57666	0.746637	0.705041	0.776326	0.742668	0.00639237	0.0436789
c16488.graph_c0	19.85	8	8	11	539	58.4806	8.41162	0.82661	0.80168	0.850205	0.826165	0.00643247	0.0436789
c24825.graph_c0	3.1	2	2	2	741	82.6988	8.57275	0.734915	0.674128	0.747563	0.718869	0.00643779	0.0436789
c31433.graph_c0	36.16	11	11	17	365	40.6967	5.59229	0.741509	0.791487	0.725196	0.752731	0.00644168	0.0436789
c16166.graph_c0	7.31	6	6	6	958	105.802	6.82959	0.727399	0.773455	0.791544	0.764132	0.00648999	0.0436789
c39182.graph_c0	15.29	2	2	4	157	17.4426	5.63037	0.78455	0.751812	0.714568	0.75031	0.00649139	0.0436789
c41622.graph_c0	11.17	1	1	2	179	19.7517	4.61475	0.738561	0.773935	0.700234	0.737577	0.00651229	0.0436789
c31891.graph_c0	3.46	2	2	2	549	61.7311	5.65576	0.690677	0.608759	0.594648	0.631362	0.00653018	0.0436789
c25049.graph_c0	9.42	3	4	6	584	65.4366	8.55811	0.813901	0.824338	0.859529	0.832589	0.00672916	0.0444009
c23904.graph_c0	7.96	3	3	4	339	37.2241	5.42725	0.816965	0.859955	0.820135	0.832351	0.00673841	0.0444009
c38207.graph_c0	3.54	2	2	2	480	56.2988	5.78271	0.828008	0.788763	0.838414	0.818395	0.00685844	0.0445889
c30876.graph_c0	22.57	7	7	11	350	38.9154	10.6235	0.729996	0.779743	0.79449	0.768076	0.00700244	0.0446316
c16195.graph_c0	6.7	1	1	1	194	23.1744	9.83252	0.794602	0.836267	0.841359	0.824076	0.00701241	0.0446316
c38827.graph_c0	10.2	1	1	4	147	15.2641	8.76318	0.764566	0.797213	0.824216	0.795332	0.00702482	0.0446453
c37728.graph_c0	60	2	2	2	35	3.95302	5.90967	0.772648	0.821644	0.763517	0.785936	0.00703317	0.0446556
c44005.graph_c0	10.24	1	1	1	205	22.6612	5.16064	0.768009	0.745814	0.81093	0.774918	0.00713307	0.0449031
c42683.graph_c0	5.97	1	1	1	352	39.7666	10.2866	0.798574	0.727941	0.758149	0.761554	0.00728298	0.0452938
c15525.graph_c0	9.02	2	2	2	266	29.486	6.771	0.793628	0.846423	0.807386	0.815812	0.00728949	0.0452938
c39559.graph_c0	33.68	8	9	13	285	31.2851	5.42725	0.791814	0.786323	0.838936	0.805691	0.00730408	0.0452938
c25656.graph_c3	46.47	6	12	100	269	28.891	8.54346	0.793409	0.743683	0.805232	0.780775	0.00731801	0.0452938
c38851.graph_c0	13.11	2	2	2	183	20.4966	9.11475	0.786519	0.737362	0.802654	0.775512	0.00756376	0.0456743
c43472.graph_c0	2.92	2	2	3	789	87.0577	4.7417	0.533871	0.562431	0.654988	0.583763	0.00762435	0.0458059
c28351.graph_c0	22.55	1	1	1	102	10.5532	5.26221	0.773723	0.71877	0.691696	0.728063	0.00778232	0.0460856
c41831.graph_c0	1.94	1	1	1	566	62.7339	5.63037	0.680095	0.752564	0.752313	0.728324	0.0077867	0.0460856
c23690.graph_c0	12.94	1	1	2	85	8.62556	10.9604	0.793016	0.842582	0.836617	0.824072	0.00779404	0.0460856
c38474.graph_c0	13.5	4	4	6	274	30.8248	10.6675	0.830999	0.853773	0.801034	0.828602	0.00784568	0.0460856
c17621.graph_c0	6.16	1	1	1	276	31.612	6.96143	0.765408	0.781253	0.827414	0.791358	0.00785288	0.0460856
c21136.graph_c0	6.87	2	2	2	611	67.3722	5.23682	0.744595	0.750229	0.809521	0.768115	0.0079252	0.0460856
c40140.graph_c0	5.92	2	2	2	338	36.567	9.96436	0.833155	0.789777	0.841662	0.821531	0.00800676	0.0463568
c40646.graph_c0	12.45	8	10	16	1028	118.431	9.1001	0.80945	0.764118	0.824257	0.799275	0.00802514	0.0463822
c24951.graph_c0	7.47	1	1	2	241	26.8313	8.1626	0.782373	0.829564	0.834797	0.815578	0.00807256	0.0464943
c37831.graph_c1	4.55	2	2	2	528	58.9744	6.91748	0.742225	0.690517	0.77275	0.735164	0.0081124	0.0465798
c16316.graph_c0	2.94	1	1	1	579	64.7666	9.62744	0.728514	0.762366	0.802618	0.764499	0.00817058	0.0466644
c26490.graph_c0	9.78	1	2	2	317	34.3745	5.92236	0.725187	0.70515	0.784889	0.738408	0.00827777	0.0468605
c23094.graph_c0	7.37	1	1	2	339	36.4428	5.10986	0.641816	0.532216	0.639901	0.604644	0.00828821	0.0468605
c34690.graph_c0	5.91	1	1	2	440	46.9859	5.07178	0.468471	0.614071	0.512948	0.53183	0.0083606	0.0469713
c17641.graph_c0	9.14	1	1	2	197	21.285	4.38623	0.762624	0.760659	0.68905	0.737444	0.00839138	0.0469994
c16224.graph_c0	6.41	2	2	2	468	52.8379	6.20166	0.688618	0.575833	0.592304	0.618918	0.00841141	0.0469994
c17315.graph_c0	15.87	3	3	5	189	22.0682	8.68994	0.819764	0.839131	0.780387	0.813094	0.00844189	0.0470984
c40183.graph_c0	40.85	6	8	15	235	26.4225	6.22705	0.768091	0.723162	0.798691	0.763315	0.00847861	0.0471547
c40215.graph_c0	29.29	3	3	7	99	10.8057	9.65674	0.724811	0.627035	0.700386	0.684077	0.00853785	0.047321
c43549.graph_c0	29.07	1	5	31	172	18.2389	7.82568	0.673014	0.680088	0.759345	0.704149	0.00863621	0.047321
c41130.graph_c0	12.22	3	5	7	450	49.9463	4.76709	0.796217	0.800845	0.850122	0.815728	0.00864855	0.047321
c39201.graph_c0	9.15	3	4	9	568	61.7138	9.61279	0.745545	0.716977	0.796371	0.752964	0.00871775	0.047321
c36836.graph_c0	5.9	2	2	2	458	50.9123	8.27979	0.746137	0.734635	0.806692	0.762488	0.0087391	0.047321
c22849.graph_c0	1.02	1	1	1	985	111.832	8.06006	0.766146	0.816943	0.825752	0.802947	0.00876934	0.0473863
c34820.graph_c0	13	2	3	3	277	30.8032	8.79248	0.706146	0.602314	0.684929	0.664463	0.00879278	0.0473863
c40331.graph_c0	25.29	4	4	7	261	28.76	9.67139	0.805087	0.817666	0.753213	0.791988	0.00887257	0.047443
c15294.graph_c0	6.06	2	2	2	561	62.3181	6.43018	0.810236	0.800148	0.855554	0.821979	0.00903591	0.0476885
c37269.graph_c1	36.52	5	5	24	230	24.5637	8.14795	0.854181	0.836796	0.799024	0.83	0.00904787	0.0476885
c27720.graph_c0	4.96	2	2	2	363	41.1151	9.5542	0.746362	0.759718	0.817162	0.774414	0.00914254	0.0478388
c14854.graph_c0	6.72	2	2	3	357	41.0797	5.60498	0.687995	0.774015	0.695273	0.719094	0.00947574	0.0482531
c29586.graph_c0	5.14	3	3	7	506	57.7865	7.78174	0.822402	0.779155	0.840843	0.814133	0.00953622	0.0483611
c16164.graph_c1	28.21	3	4	6	195	22.8289	5.40186	0.720365	0.634369	0.728286	0.69434	0.00954145	0.0483611
c25159.graph_c0	15.91	5	5	13	484	53.0333	5.80811	0.763732	0.791283	0.832849	0.795955	0.0095542	0.0483611
c40445.graph_c0	29.44	4	4	4	180	20.0057	10.228	0.845018	0.7925	0.842582	0.8267	0.00961256	0.0484645
c34550.graph_c2	11.44	1	4	6	402	44.5251	9.37842	0.835481	0.77741	0.831366	0.814752	0.0100464	0.0493544
c29630.graph_c0	5.37	1	2	2	335	37.5703	6.27783	0.735242	0.804271	0.723876	0.754463	0.0103044	0.0498507
c15773.graph_c0	15.91	1	1	3	88	9.974	4.53857	0.826205	0.800681	0.861027	0.829305	0.0103354	0.0498507
c34652.graph_c0	4.12	2	2	2	485	53.3902	5.78271	0.778417	0.829861	0.839169	0.815816	0.0103568	0.0498675
c22972.graph_c0	28.16	9	9	11	348	39.381	7.32764	1.08283	1.08248	1.08242	1.08258	2.38903e-06	0.0105939
c39226.graph_c0	40.67	8	10	15	268	29.5101	8.66064	0.925296	0.924664	0.924452	0.924804	1.13633e-05	0.011943
c42167.graph_c0	3.22	4	4	4	1334	146.241	6.59521	0.938313	0.937557	0.93822	0.93803	1.47651e-05	0.011943
c37447.graph_c0	9.55	3	3	3	492	56.9706	5.75732	1.05863	1.05823	1.05919	1.05868	2.26989e-05	0.0136922
c38880.graph_c0	66.26	17	17	60	329	36.1532	7.41553	0.927921	0.926746	0.926828	0.927165	2.70388e-05	0.0140866
c40497.graph_c0	19.93	10	10	21	567	61.9423	6.69775	0.915545	0.914421	0.913729	0.914565	3.83488e-05	0.0146272
c25316.graph_c0	28.29	9	9	15	410	46.783	5.30029	1.05931	1.05793	1.05909	1.05878	5.30514e-05	0.0149287
c31711.graph_c0	16.57	2	3	6	169	18.7888	9.24658	1.18113	1.18595	1.18319	1.18342	5.80535e-05	0.0153581
c17085.graph_c0	48.63	8	12	24	366	40.3427	7.53271	1.077	1.07861	1.07641	1.07734	7.22075e-05	0.0153581
c31279.graph_c0	35.29	12	15	28	527	57.4865	8.27979	0.904236	0.904148	0.906699	0.905028	7.75165e-05	0.0153581
c22260.graph_c0	7.38	3	3	3	420	46.5286	7.76709	0.894135	0.891299	0.891234	0.892222	7.87423e-05	0.0153581
c16413.graph_c0	49.37	38	38	87	948	105.564	5.79541	0.929031	0.926933	0.929274	0.928412	0.000107771	0.0174176
c32609.graph_c0	6.73	4	4	5	624	68.3928	5.92236	1.09413	1.09175	1.09543	1.09377	0.000132268	0.0174176
c27952.graph_c0	5.07	1	2	4	414	45.4296	7.04932	1.18286	1.17726	1.18417	1.18143	0.000136472	0.0174176
c37131.graph_c0	12.32	6	6	8	609	70.1221	5.2749	1.09339	1.09116	1.09495	1.09317	0.000139131	0.0174176
c15943.graph_c1	35.92	7	7	8	245	25.7886	7.48877	0.863451	0.856839	0.862516	0.860935	0.00022062	0.022254
c40047.graph_c0	21.75	7	7	18	285	31.217	4.88135	0.867936	0.869098	0.874213	0.870416	0.000221366	0.022254
c37302.graph_c0	12.96	8	8	12	702	76.1835	9.46631	1.14396	1.1438	1.13737	1.14171	0.00023491	0.022921
c14142.graph_c0	4.49	2	2	2	557	59.5858	9.56885	1.12436	1.12114	1.11784	1.12112	0.00024098	0.0230762
c18283.graph_c0	31.7	6	6	9	306	33.4109	5.18604	0.924951	0.924499	0.921068	0.923506	0.000256798	0.023584
c54740.graph_c0	18.75	2	2	5	128	14.852	5.2749	1.08715	1.08311	1.08299	1.08442	0.00026182	0.023584
c16390.graph_c0	31.02	7	8	13	361	40.0813	6.99072	0.937989	0.940205	0.936707	0.9383	0.000273974	0.023584
c16171.graph_c0	26.99	10	11	24	489	54.551	6.01123	1.18195	1.19287	1.18572	1.18685	0.000293617	0.023584
c30309.graph_c3	8.56	3	3	3	362	39.7641	5.60498	1.187	1.19718	1.1971	1.19376	0.000303947	0.023584
c17513.graph_c0	8.87	2	2	3	327	36.3644	6.18896	0.872152	0.87827	0.879088	0.876503	0.000313925	0.023584
c39057.graph_c0	15.2	2	2	2	125	13.923	8.36768	0.890496	0.897198	0.894231	0.893975	0.000334306	0.023584
c39367.graph_c0	52.08	29	29	56	745	80.8862	6.62451	0.885177	0.882579	0.877684	0.881813	0.0003452	0.023584
c36311.graph_c2	27.49	56	56	82	2623	285.802	7.02002	0.945799	0.94433	0.941983	0.944037	0.000393942	0.0242019
c36782.graph_c0	9.54	6	6	7	786	88.6908	7.02002	1.0664	1.06753	1.06308	1.06567	0.00041383	0.0243066
c41713.graph_c0	26.04	2	2	3	96	10.4663	8.14795	1.19101	1.18682	1.17815	1.18533	0.000417218	0.0243066
c42231.graph_c0	10.11	3	3	3	356	38.47	4.98291	0.914294	0.919876	0.918656	0.917609	0.000422616	0.0243066
c42596.graph_c0	13.54	3	3	3	362	39.7422	5.24951	1.18905	1.20231	1.19197	1.19444	0.000427928	0.0243066
c16024.graph_c0	41.98	11	12	49	405	43.247	5.98584	1.1279	1.12037	1.11993	1.12273	0.00044374	0.0243066
c32709.graph_c0	32.65	6	8	11	245	26.7531	7.81104	1.08722	1.08817	1.0933	1.08956	0.000444088	0.0243066
c37704.graph_c0	35.23	16	19	66	545	61.1326	8.98291	0.879078	0.871363	0.870821	0.873754	0.000445856	0.0243066
c38116.graph_c0	34.54	3	4	22	194	21.49	9.20264	0.870145	0.8727	0.863256	0.8687	0.000461115	0.0243066
c40539.graph_c0	39.7	18	18	57	539	59.3402	6.7417	0.882679	0.886431	0.877495	0.882202	0.000483378	0.0243066
c38178.graph_c5	12.57	8	8	10	668	74.063	5.75732	0.955011	0.955572	0.95814	0.956241	0.000484217	0.0243066
c30233.graph_c0	37.76	10	15	34	527	57.6582	6.48096	0.924412	0.918639	0.922791	0.921947	0.000484757	0.0243066
c31843.graph_c0	6.97	1	1	1	201	22.1716	4.65283	0.894419	0.898561	0.890187	0.894389	0.00052349	0.0244391
c34181.graph_c0	19.37	10	10	19	630	70.4282	7.51807	0.92009	0.921077	0.925858	0.922342	0.00052548	0.0244391
c16387.graph_c1	27.76	8	8	15	299	31.6984	9.34912	0.839502	0.85228	0.843085	0.844956	0.000601875	0.025683
c40510.graph_c0	21.12	12	12	18	663	73.9349	7.1958	1.09123	1.09148	1.09841	1.0937	0.000629648	0.0259485
c16089.graph_c0	52.78	1	3	11	72	8.27139	7.51807	0.850817	0.863421	0.859432	0.85789	0.000684274	0.0266435
c16108.graph_c0	9.16	6	6	8	666	74.5562	6.3667	0.88487	0.891439	0.880934	0.885747	0.000718528	0.0272425
c36017.graph_c0	36.17	10	13	41	423	46.4999	5.8335	1.18213	1.19204	1.20004	1.1914	0.000731544	0.0274226
c20695.graph_c0	23.47	6	6	12	294	32.0242	5.85889	0.854837	0.851144	0.864333	0.856771	0.000751459	0.0277083
c23932.graph_c0	6.77	5	5	9	872	98.7315	8.33838	0.86356	0.876313	0.869887	0.86992	0.000800062	0.0278682
c30086.graph_c0	37.84	16	16	32	555	61.7698	7.25439	0.91461	0.908442	0.905991	0.909681	0.000805049	0.0278682
c16092.graph_c1	61.72	4	7	50	128	14.615	9.51025	1.05781	1.06289	1.05782	1.05951	0.000808453	0.0278682
c29759.graph_c0	21.46	3	3	6	205	23.1021	7.04932	1.1939	1.19414	1.17767	1.18857	0.000834118	0.0278682
c34830.graph_c0	31.09	12	12	19	431	49.3352	6.3667	0.928176	0.921552	0.927781	0.925836	0.00083569	0.0278682
c17574.graph_c0	27.5	15	15	21	600	67.9051	8.96826	1.12458	1.13762	1.13294	1.13171	0.000837746	0.0278682
c16542.graph_c0	12.15	7	7	9	716	79.99	6.13818	0.900459	0.900808	0.89169	0.897653	0.000848325	0.0278682
c23127.graph_c0	32.06	8	9	54	287	30.47	8.98291	1.11174	1.10194	1.1111	1.10826	0.000854189	0.0278682
c40033.graph_c0	27.27	6	6	11	253	26.7945	6.69775	1.09524	1.10537	1.09956	1.10006	0.000858534	0.0278682
c13979.graph_c0	4.6	1	1	2	261	29.5896	4.61475	1.08725	1.07944	1.08046	1.08238	0.000883005	0.0278682
c24312.graph_c0	1.42	1	1	1	492	54.57	8.79248	0.890103	0.881496	0.892521	0.88804	0.0008918	0.0278682
c39246.graph_c0	58.42	30	30	82	582	62.9309	6.49365	0.91653	0.909018	0.9169	0.914149	0.000893488	0.0278682
c42084.graph_c0	24.79	4	4	8	234	26.0644	9.18799	0.93044	0.926601	0.933869	0.930303	0.000905814	0.0278682
c36544.graph_c1	16.54	1	3	6	127	13.522	8.47021	0.859959	0.849532	0.844805	0.851432	0.000906613	0.0278682
c38951.graph_c0	61.7	18	18	96	342	37.4597	5.17334	0.846209	0.840916	0.829696	0.83894	0.000912343	0.0278682
c25089.graph_c0	4.85	2	2	2	536	58.5684	8.77783	1.15771	1.16572	1.1751	1.16618	0.000913475	0.0278682
c35491.graph_c0	23.41	7	7	12	393	43.769	5.49072	1.06769	1.07373	1.06715	1.06952	0.000917462	0.0278682
c17455.graph_c0	9.13	5	5	8	657	71.4742	6.88818	0.908447	0.904508	0.898379	0.903778	0.000925554	0.0278682
c42681.graph_c0	38.27	20	20	38	614	69.2791	5.41455	0.929822	0.936815	0.931961	0.932866	0.000948217	0.0283397
c22301.graph_c0	30.19	3	3	4	106	11.9616	8.63135	0.883872	0.890748	0.895788	0.890136	0.000986598	0.0288614
c39174.graph_c0	18.18	2	2	10	110	12.4645	6.01123	1.16959	1.18263	1.16438	1.1722	0.000991456	0.0288614
c30918.graph_c0	8.89	3	4	5	461	51.8292	6.23975	0.916449	0.922047	0.912969	0.917155	0.00101722	0.0288614
c41912.graph_c0	6.89	2	2	2	305	34.0906	8.32373	0.881576	0.887476	0.893994	0.887682	0.00101787	0.0288614
c29779.graph_c1	45.45	1	2	9	44	5.1146	9.61279	0.934949	0.927303	0.931341	0.931198	0.00102861	0.0289126
c39347.graph_c0	70.74	28	29	92	434	46.8624	6.0874	0.841112	0.850265	0.857915	0.849764	0.00104351	0.0290269
c39424.graph_c0	45	8	8	15	180	20.1541	6.29053	1.06158	1.06599	1.06892	1.0655	0.00106118	0.0290269
c20029.graph_c0	41.53	28	28	40	826	90.3026	5.24951	0.974915	0.973855	0.976639	0.975136	0.00106308	0.0290269
c39340.graph_c0	31.6	21	21	42	655	70.8007	7.79639	1.09652	1.10579	1.09541	1.09924	0.00109712	0.0291032
c39623.graph_c0	71.54	10	10	25	130	14.8736	9.0415	0.936869	0.941903	0.935006	0.937926	0.00109941	0.0291032
c15667.graph_c0	25.51	7	8	11	392	43.8866	6.20166	0.837393	0.832602	0.850436	0.840144	0.00110934	0.0291032
c38328.graph_c0	26.72	17	17	25	726	81.0966	6.40479	0.893646	0.902821	0.904477	0.900315	0.00113987	0.0291032
c39385.graph_c0	38.74	7	12	35	364	39.4307	8.98291	1.15267	1.15726	1.17085	1.16026	0.00115767	0.0291032
c29758.graph_c1	5.6	2	2	2	339	37.6628	5.04639	1.13394	1.13258	1.12009	1.12887	0.0011669	0.0291032
c40002.graph_c0	24.72	11	11	26	441	46.7496	8.01611	1.15946	1.17361	1.1791	1.17073	0.00117206	0.0291032
c31834.graph_c0	28.89	2	6	11	225	25.3717	6.25244	0.829456	0.833596	0.847978	0.83701	0.00118374	0.0291032
c38709.graph_c0	1.6	2	2	2	563	63.8654	8.45557	1.17615	1.16454	1.15641	1.1657	0.00119315	0.0291032
c24474.graph_c1	15.88	3	4	8	340	38.1452	7.1665	0.881018	0.894416	0.888802	0.888079	0.00120246	0.0291032
c32606.graph_c1	5.35	2	2	2	318	35.6301	9.56885	0.864723	0.878072	0.864076	0.868957	0.00120942	0.0291032
c24508.graph_c0	16.67	7	7	14	492	54.4164	6.0874	0.887697	0.888263	0.899279	0.891747	0.00121055	0.0291032
c39179.graph_c0	43.23	6	6	9	155	17.3557	8.85107	1.02667	1.02889	1.02565	1.02707	0.00124382	0.0291032
c39804.graph_c0	13.91	5	6	10	539	60.2214	9.23193	0.973994	0.976786	0.974315	0.975032	0.00124518	0.0291032
c36126.graph_c0	9.28	5	5	7	657	71.5168	7.44482	1.12034	1.11921	1.13305	1.1242	0.00127353	0.0291032
c37359.graph_c0	41.59	24	24	40	767	85.3252	6.23975	1.15277	1.14702	1.13516	1.14498	0.00127652	0.0291032
c40901.graph_c0	6.28	2	2	2	494	53.8353	9.24658	0.935301	0.932135	0.926845	0.931427	0.0012915	0.0291032
c35043.graph_c0	3.46	2	2	3	462	49.9067	5.99854	1.17399	1.19757	1.18391	1.18515	0.00136003	0.0299794
c36315.graph_c0	14.77	8	11	19	833	93.1064	5.92236	0.938877	0.933877	0.941724	0.938159	0.00137237	0.030033
c35923.graph_c2	10.89	2	2	2	257	29.3225	5.63037	1.16246	1.18399	1.17897	1.17514	0.00137604	0.030033
c23975.graph_c0	30.07	8	8	17	276	29.7424	9.20264	0.862812	0.857885	0.874834	0.865177	0.00139087	0.03006
c22077.graph_c0	9.09	2	2	2	297	31.2766	6.65381	1.11224	1.09842	1.10435	1.10501	0.00144982	0.0303714
c41652.graph_c0	14.93	6	6	11	422	47.8983	5.61768	0.918027	0.923979	0.913214	0.918407	0.00145274	0.0303714
c41061.graph_c0	23	3	5	9	200	22.7776	7.00537	1.08122	1.07708	1.08788	1.08206	0.00146719	0.0303714
c22929.graph_c0	8.75	4	4	5	537	60.4935	6.07471	1.20637	1.18057	1.19384	1.19359	0.001477	0.0303714
c31148.graph_c1	10.53	1	1	2	114	13.0836	5.0083	1.10157	1.1082	1.09467	1.10148	0.00147918	0.0303714
c17591.graph_c0	50	2	3	7	70	7.93616	5.78271	0.840849	0.848025	0.826817	0.838563	0.00148498	0.0303714
c16006.graph_c1	31.14	5	7	13	273	30.4395	5.31299	1.12712	1.12374	1.14032	1.13039	0.00150308	0.0303714
c30218.graph_c1	61.27	22	22	66	488	53.5331	8.04541	0.921912	0.925232	0.91478	0.920641	0.00150623	0.0303714
c41483.graph_c0	7.17	2	2	2	293	33.0815	7.69385	1.17011	1.15588	1.17837	1.16812	0.00152371	0.0303714
c16269.graph_c0	9.46	4	4	6	698	77.1741	6.82959	0.964702	0.95966	0.962808	0.96239	0.00152496	0.0303714
c40978.graph_c0	51.35	1	1	4	37	4.0809	4.43701	1.20524	1.20546	1.18214	1.19761	0.00152887	0.0303714
c39297.graph_c0	53.76	20	25	102	558	60.7238	5.5415	0.890041	0.87774	0.874641	0.880807	0.00155315	0.0306149
c38798.graph_c0	8.66	2	2	10	254	26.1647	6.02393	1.08374	1.07301	1.07952	1.07876	0.0015678	0.0306644
c41994.graph_c0	46.2	14	14	22	368	41.1248	8.54346	1.06873	1.05988	1.06443	1.06434	0.00157316	0.0306644
c39282.graph_c0	26.16	5	5	13	172	17.8382	9.62744	1.10187	1.08952	1.10012	1.09717	0.00157387	0.0306644
c39291.graph_c0	57.25	4	11	31	255	28.2713	5.8335	0.839704	0.837785	0.857578	0.845022	0.00164958	0.0308838
c33933.graph_c0	21.74	8	8	13	414	47.657	8.67529	0.864363	0.882323	0.873749	0.873478	0.00167609	0.0311222
c38958.graph_c0	52.11	3	3	5	71	7.84593	9.24658	0.967637	0.969249	0.971915	0.9696	0.00167924	0.0311222
c39039.graph_c0	13.04	4	4	8	629	68.4644	8.73389	1.12764	1.14645	1.14236	1.13881	0.00168903	0.0312165
c30423.graph_c0	40.42	15	15	28	480	54.0231	6.37939	1.05978	1.0689	1.06624	1.06497	0.00173313	0.0313017
c30753.graph_c0	3.41	1	1	1	352	40.2941	5.99854	1.07122	1.08184	1.0796	1.07755	0.00173427	0.0313017
c25206.graph_c0	21.81	12	15	17	862	97.7328	6.60986	0.85072	0.848051	0.867339	0.85537	0.0017361	0.0313017
c24705.graph_c0	18.49	7	8	11	584	67.2874	5.2876	0.891883	0.896592	0.881005	0.889827	0.00175042	0.0313501
c40369.graph_c0	22.64	7	7	12	265	29.9985	9.62744	1.14971	1.13073	1.1343	1.13825	0.00177048	0.0313862
c15633.graph_c0	48.08	2	2	6	52	5.93126	8.83643	1.08881	1.08887	1.07801	1.08523	0.00178817	0.0314299
c38491.graph_c0	13.34	22	23	25	1942	223.551	8.90967	0.946185	0.953339	0.947847	0.949124	0.00180006	0.0314299
c31028.graph_c1	13.11	3	3	3	305	34.4327	8.55811	0.83156	0.825473	0.848908	0.835314	0.00181245	0.031474
c39361.graph_c0	64.76	12	12	51	210	24.0054	5.94775	1.10987	1.12662	1.11451	1.117	0.00181681	0.031474
c39422.graph_c0	32.68	6	9	28	355	38.4604	8.104	1.13943	1.1613	1.14605	1.14893	0.00188412	0.0315688
c40115.graph_c0	8.97	2	2	4	301	33.2072	9.33447	1.14145	1.16247	1.14484	1.14959	0.00189129	0.0315688
c25237.graph_c2	32.52	9	9	20	409	44.7475	5.10986	1.18	1.19328	1.16614	1.17981	0.00189365	0.0315688
c35252.graph_c0	7.3	3	3	3	548	60.1645	5.38916	0.911069	0.922686	0.91212	0.915292	0.00191251	0.0318033
c41208.graph_c0	9.5	4	4	4	505	56.548	6.23975	0.893618	0.879826	0.877051	0.883499	0.00192805	0.0318301
c32083.graph_c0	20	4	4	5	180	20.5715	8.79248	1.17717	1.15567	1.15561	1.16282	0.0019374	0.0318301
c41103.graph_c0	15.86	3	4	7	309	33.4424	5.97314	1.14358	1.16431	1.16455	1.15748	0.00194184	0.0318301
c39705.graph_c0	17.87	5	5	14	291	31.1877	10.1841	0.892581	0.905049	0.906187	0.901272	0.00194291	0.0318301
c15909.graph_c0	5.92	2	2	2	473	51.1257	7.56201	0.82752	0.832045	0.851352	0.836972	0.00200317	0.0325761
c22949.graph_c0	9.44	2	2	4	180	19.9197	9.68604	1.17248	1.18246	1.15611	1.17035	0.00202674	0.0326806
c25401.graph_c1	40.44	1	7	21	225	24.7972	9.24658	0.849116	0.860691	0.870941	0.860249	0.00202879	0.0326806
c34951.graph_c0	33.65	7	7	16	211	24.2385	5.45264	1.12388	1.10814	1.10874	1.11359	0.00204851	0.0327423
c39088.graph_c0	25.96	9	9	25	389	43.8899	5.49072	1.173	1.20252	1.18804	1.18785	0.00205198	0.0327423
c17857.graph_c0	21.85	6	6	7	357	39.0165	6.23975	0.931883	0.92053	0.927877	0.926763	0.00205377	0.0327423
c31941.graph_c0	37.29	12	14	36	480	50.0041	8.79248	0.907245	0.897223	0.911763	0.90541	0.00205697	0.0327423
c16511.graph_c0	38.04	14	14	20	418	45.8865	7.62061	1.17575	1.20469	1.18454	1.18833	0.00206274	0.0327423
c39397.graph_c0	44.03	7	7	13	243	27.294	6.34131	0.850716	0.840519	0.825368	0.838868	0.00208199	0.0327557
c42584.graph_c0	26.61	15	15	22	763	86.3213	5.79541	0.894512	0.876858	0.88142	0.884263	0.00208333	0.0327557
c17399.graph_c0	38.76	13	13	53	418	45.8653	4.97021	1.1556	1.15656	1.1355	1.14922	0.00211053	0.0330268
c24072.graph_c0	43.09	6	6	21	123	14.3105	10.814	0.933864	0.930724	0.922866	0.929151	0.0021243	0.0330598
c36791.graph_c0	11.22	9	9	9	1275	139.197	6.65381	0.886863	0.887613	0.870865	0.88178	0.0021277	0.0330598
c39635.graph_c0	30.88	6	6	7	285	31.3733	7.95752	1.20154	1.17426	1.17783	1.18454	0.00214392	0.0331583
c39085.graph_c0	43.09	3	4	18	123	13.6046	6.50732	1.1597	1.16716	1.18661	1.17115	0.00218976	0.0332768
c24514.graph_c1	7.77	4	4	4	566	64.4682	6.72705	0.901301	0.884728	0.887704	0.891244	0.00219298	0.0332768
c38944.graph_c0	27.8	11	11	52	464	50.8	5.16064	0.955395	0.958883	0.962115	0.958798	0.00221022	0.0332768
c17560.graph_c0	4.96	1	1	2	242	26.9289	9.05615	0.96077	0.965388	0.966232	0.96413	0.0022319	0.0332768
c18032.graph_c0	18.48	16	16	19	920	100.078	6.66846	0.831	0.841679	0.856654	0.843111	0.00224145	0.0332768
c16193.graph_c0	30.43	22	22	47	746	80.4135	6.46826	0.90866	0.894495	0.894114	0.89909	0.00224226	0.0332768
c24923.graph_c0	17.78	3	3	3	180	18.9187	7.78174	1.14026	1.11968	1.12553	1.12849	0.00226281	0.0332768
c26393.graph_c0	35.44	5	5	7	206	22.5684	6.0874	0.94513	0.936454	0.944317	0.941967	0.0022651	0.0332768
c23481.graph_c0	26.38	11	11	16	489	53.2842	7.23975	1.08783	1.09268	1.07857	1.08636	0.00229003	0.0332768
c22202.graph_c0	2.36	1	1	2	847	94.686	4.86865	1.05759	1.06469	1.06788	1.06339	0.00229295	0.0332768
c17135.graph_c0	14.06	6	6	9	633	70.6398	6.84424	1.05288	1.04698	1.05536	1.05174	0.00229991	0.0332768
c32872.graph_c0	23.2	22	22	36	1336	144.627	4.53857	1.077	1.08392	1.07094	1.07729	0.00234578	0.0333792
c16736.graph_c0	35.47	14	15	30	437	49.109	5.51611	1.05065	1.04345	1.04447	1.04619	0.00236506	0.0334588
c31714.graph_c0	16.02	3	6	11	362	40.0731	6.63916	0.928004	0.931742	0.919589	0.926445	0.00237866	0.0334619
c30357.graph_c1	44.38	5	12	17	347	38.5224	5.04639	0.877072	0.880848	0.860583	0.872834	0.00238545	0.0334619
c33273.graph_c0	8.96	3	3	4	413	46.179	6.21436	1.0598	1.0677	1.05773	1.06174	0.00241335	0.0335873
c39114.graph_c0	22.31	2	2	3	121	12.4187	9.46631	0.894241	0.893255	0.877226	0.888241	0.00242602	0.0336047
c15482.graph_c0	23.68	4	4	6	266	29.4986	9.43701	1.12134	1.1263	1.14287	1.13017	0.00249004	0.0339679
c25009.graph_c1	4.73	2	2	2	528	62.1834	6.354	1.08934	1.10596	1.10139	1.0989	0.00250443	0.0339999
c35364.graph_c0	16.55	14	14	20	1269	140.418	6.75635	1.09687	1.10803	1.09106	1.09865	0.00253627	0.0339999
c40760.graph_c0	15.34	3	4	8	313	34.6998	6.27783	0.909453	0.907152	0.893778	0.903461	0.0025524	0.0339999
c36496.graph_c0	11.73	1	2	2	162	18.4402	11.0337	1.16947	1.16333	1.19245	1.17508	0.0025528	0.0339999
c42620.graph_c0	12.6	7	8	14	770	85.449	5.43994	0.862622	0.845246	0.869201	0.859023	0.00255924	0.0339999
c29619.graph_c0	7.61	2	2	3	276	30.4344	7.18115	0.903139	0.892217	0.884481	0.893279	0.00256216	0.0339999
c38400.graph_c0	52.51	18	18	35	459	53.393	8.71924	0.847053	0.828442	0.855398	0.843631	0.00258613	0.0341107
c15648.graph_c0	16.24	7	7	8	511	57.6094	5.24951	1.11539	1.0976	1.10191	1.10497	0.00259543	0.0341107
c29418.graph_c0	7.64	2	2	4	458	50.5899	9.99365	0.838627	0.864656	0.854314	0.852532	0.00262234	0.0341107
c39276.graph_c0	26.42	7	8	14	424	49.6712	7.56201	0.921218	0.905823	0.912844	0.913295	0.00262363	0.0341107
c31551.graph_c0	17.85	6	6	11	381	42.4086	9.34912	0.882441	0.871946	0.89302	0.882469	0.00266861	0.034381
c38870.graph_c0	28.4	16	16	53	588	63.4203	6.48096	0.890687	0.870427	0.87316	0.878091	0.00269968	0.0345987
c38016.graph_c0	4.45	2	2	2	472	52.9511	6.58057	1.07014	1.06014	1.06027	1.06352	0.00271042	0.0345987
c26001.graph_c0	13.46	2	2	3	156	17.1872	4.67822	0.850205	0.866906	0.840531	0.852547	0.00271825	0.0345987
c30679.graph_c0	10.52	4	4	5	485	54.5772	7.06396	0.865081	0.854634	0.878816	0.866177	0.0027266	0.0345987
c32578.graph_c0	24.75	21	21	34	1083	120.811	5.90967	0.909925	0.895578	0.910892	0.905465	0.00273189	0.0345987
c39812.graph_c0	24.71	2	2	2	85	8.99648	7.12256	1.17104	1.17322	1.20078	1.18168	0.00276443	0.0346869
c19763.graph_c0	8.91	2	2	4	303	33.7046	7.50342	0.854972	0.832843	0.858253	0.84869	0.00276957	0.0346869
c42156.graph_c0	9.09	1	1	1	143	16.8875	5.79541	0.914632	0.909669	0.898149	0.907483	0.00277316	0.0346869
c17397.graph_c0	27.1	8	8	10	369	39.6597	6.27783	1.08575	1.0931	1.07742	1.08543	0.00279961	0.0347434
c39060.graph_c0	36.55	4	4	10	145	16.066	8.42627	0.962059	0.95835	0.954392	0.958267	0.00280194	0.0347434
c39369.graph_c0	52.68	37	38	74	894	97.75	5.18604	0.94202	0.944801	0.951726	0.946182	0.00286251	0.0348143
c38326.graph_c4	4.67	2	3	4	728	83.3546	7.84033	0.949136	0.946781	0.939297	0.945071	0.00290303	0.0348143
c16270.graph_c0	6.82	2	3	4	381	41.7423	8.83643	0.901346	0.916459	0.915134	0.91098	0.00293311	0.0348143
c35900.graph_c0	61.19	17	17	62	268	28.7131	9.36377	0.930463	0.916324	0.925472	0.924086	0.00296072	0.0349286
c40973.graph_c0	5.35	2	2	2	355	41.3406	6.7417	0.860107	0.831298	0.848471	0.846626	0.00296313	0.0349286
c24724.graph_c0	7.39	3	3	4	487	53.2768	5.74463	0.85337	0.822934	0.840789	0.839031	0.00299564	0.0350739
c15589.graph_c0	61.9	6	6	11	147	15.9294	8.11865	0.854556	0.879845	0.865646	0.866682	0.00300029	0.0350739
c16422.graph_c0	4.4	1	1	1	341	37.5672	8.104	1.10738	1.10157	1.12196	1.1103	0.00301023	0.0351017
c33844.graph_c0	13.69	10	10	16	833	94.7502	8.82178	1.07779	1.0937	1.08309	1.08486	0.00302273	0.0351081
c17837.graph_c0	33.25	10	11	15	391	41.8616	7.09326	0.88832	0.907474	0.893109	0.896301	0.00306586	0.0351081
c41052.graph_c0	22.27	4	4	4	229	26.1943	7.79639	0.920451	0.904007	0.907997	0.910818	0.00306939	0.0351081
c42362.graph_c0	16.61	4	4	7	277	30.6316	10.9897	0.924277	0.924402	0.936316	0.928332	0.0030888	0.0351081
c34550.graph_c1	22.36	1	3	3	161	18.1402	5.0083	1.18745	1.15577	1.182	1.17508	0.00310564	0.0351081
c39811.graph_c0	15.15	2	2	13	165	17.9752	7.69385	0.940127	0.928972	0.928652	0.932584	0.0031172	0.0351081
c43421.graph_c0	38.71	2	5	6	155	17.6651	6.94678	0.906303	0.920492	0.904678	0.910491	0.00313363	0.0351081
c30046.graph_c0	6.72	2	2	2	461	50.606	6.3667	1.14793	1.12158	1.13592	1.13514	0.00316048	0.0351081
c16123.graph_c0	26.96	14	14	18	727	79.0927	7.25439	0.86355	0.865335	0.886147	0.871678	0.00317944	0.0351081
c15524.graph_c0	19.11	17	17	23	1125	124.802	6.01123	1.14368	1.13841	1.1188	1.13363	0.00319358	0.0351081
c32597.graph_c0	22.59	6	6	10	301	34.0019	5.2876	1.19404	1.21523	1.1769	1.19539	0.00320415	0.0351081
c35078.graph_c0	26.98	14	15	19	708	75.8734	6.31592	1.16908	1.16638	1.19797	1.17781	0.00321779	0.0351081
c23446.graph_c0	47.9	31	46	85	1217	136.774	7.13721	0.863165	0.847124	0.874261	0.861517	0.00321978	0.0351081
c39866.graph_c0	51.58	27	27	64	632	67.5239	6.94678	1.07397	1.08628	1.07227	1.07751	0.00322931	0.0351081
c32003.graph_c2	26.14	6	6	10	329	35.643	8.82178	1.19225	1.22021	1.18238	1.19828	0.003248	0.0351081
c40740.graph_c0	19.72	4	4	5	284	31.6005	6.66846	1.14031	1.1388	1.11696	1.13202	0.0032493	0.0351081
c40121.graph_c0	10.45	2	3	8	220	25.0401	9.12939	1.08932	1.08267	1.10047	1.09082	0.00325418	0.0351081
c42271.graph_c0	11.23	5	5	7	383	43.527	6.55127	1.05913	1.06955	1.07146	1.06671	0.00327887	0.0351479
c39004.graph_c0	68.28	16	18	56	331	35.328	5.42725	0.911693	0.893117	0.896338	0.900383	0.00329337	0.0352444
c41995.graph_c0	24.43	2	2	2	131	14.6195	8.14795	0.896881	0.892882	0.875915	0.888559	0.00330932	0.0352445
c35626.graph_c0	20.59	8	8	10	408	45.599	6.55127	0.923863	0.918694	0.933449	0.925335	0.00333476	0.0352889
c38466.graph_c2	53.21	19	19	117	436	47.2417	7.84033	0.942292	0.948324	0.936745	0.942453	0.00335898	0.0353199
c35033.graph_c0	20.4	17	17	24	1039	114.533	6.26514	0.870358	0.843718	0.865529	0.859869	0.00340212	0.0355139
c23794.graph_c0	13.11	1	2	3	206	22.595	4.58936	1.12293	1.14351	1.11911	1.12852	0.00345844	0.0360232
c40340.graph_c0	26.56	1	3	3	128	13.8644	6.53662	0.886617	0.889253	0.866885	0.880918	0.00349434	0.03617
c29575.graph_c1	27.86	5	5	7	280	30.1078	6.02393	1.11345	1.12545	1.13935	1.12608	0.00350543	0.0362086
c29408.graph_c0	3.32	2	2	2	603	69.0235	7.1665	0.941895	0.94685	0.934812	0.941186	0.00350899	0.0362086
c15917.graph_c0	14.77	1	1	2	149	16.4543	7.85498	0.8562	0.826165	0.827855	0.83674	0.00354209	0.0362159
c40643.graph_c0	15.22	5	6	15	322	35.6933	6.78564	1.07566	1.09083	1.09135	1.08595	0.00356368	0.0362662
c38402.graph_c0	28.18	10	11	25	440	49.3933	8.07471	0.878653	0.872894	0.896257	0.882601	0.00356376	0.0362662
c36874.graph_c0	57.82	8	21	48	377	42.2149	6.58057	0.852083	0.860385	0.879605	0.864024	0.00357398	0.0363145
c37640.graph_c0	19.88	3	3	4	161	18.9607	6.7417	0.893782	0.876209	0.869512	0.879834	0.00360743	0.0364626
c38614.graph_c0	31.58	20	22	40	877	98.6634	4.85596	0.871926	0.893714	0.871408	0.879016	0.00367097	0.0368094
c33792.graph_c0	7.65	10	10	14	1542	176.82	5.56689	0.916858	0.904085	0.921588	0.914177	0.00368943	0.0368238
c41600.graph_c0	15	5	5	8	380	42.8601	5.78271	0.886369	0.89586	0.871693	0.884641	0.00369268	0.0368238
c35718.graph_c0	35.46	7	7	13	313	35.5704	5.40186	1.06986	1.08442	1.08452	1.0796	0.00372131	0.0368238
c41054.graph_c0	40.65	4	4	7	155	16.8925	6.15088	1.16495	1.13321	1.15039	1.14951	0.00374366	0.0368534
c15817.graph_c0	3.53	1	1	3	255	30.1042	9.01221	1.15808	1.17568	1.19562	1.17646	0.00375588	0.0369189
c32603.graph_c0	65.71	19	26	267	560	60.1171	6.49365	0.899365	0.88159	0.902423	0.894459	0.00376571	0.0369244
c35109.graph_c0	36.36	7	7	8	253	28.2464	6.53662	1.08587	1.08835	1.07203	1.08209	0.00380387	0.0371268
c42623.graph_c0	6.21	2	2	2	306	35.5398	10.0083	1.15407	1.17959	1.19056	1.17474	0.00380501	0.0371268
c43330.graph_c0	11.35	2	2	6	229	25.9002	9.49561	0.848565	0.852096	0.876373	0.859012	0.00382137	0.0372317
c15419.graph_c0	20.93	2	4	8	172	19.0489	9.27588	0.866941	0.862185	0.837942	0.855689	0.00384917	0.0373927
c20874.graph_c0	3.95	2	2	5	405	45.3144	6.354	1.13004	1.1223	1.15042	1.13425	0.00387901	0.0375726
c25282.graph_c1	25.37	7	10	12	469	52.725	6.40479	0.913768	0.92764	0.910634	0.917348	0.00397303	0.0381556
c32622.graph_c0	36.04	24	29	84	849	97.0756	6.96143	1.12077	1.10932	1.0968	1.10896	0.00400916	0.0381556
c15958.graph_c0	72.19	14	21	239	338	36.6869	7.18115	0.874465	0.867872	0.893604	0.878647	0.00401931	0.0381556
c16441.graph_c0	17.49	8	8	9	566	63.8007	6.30322	1.11913	1.13865	1.11241	1.1234	0.00404438	0.0381556
c40241.graph_c0	6.53	2	2	2	337	37.1423	7.48877	1.14838	1.15371	1.12405	1.14205	0.00410454	0.0384656
c41546.graph_c0	7.44	4	4	5	659	73.3505	6.32861	0.860177	0.886006	0.861061	0.869081	0.00415594	0.038558
c30988.graph_c0	6.25	2	2	2	416	46.8997	6.15088	1.08187	1.06534	1.07534	1.07418	0.00417036	0.038558
c15832.graph_c0	24.95	17	17	33	970	108.482	5.70654	1.0586	1.05833	1.04776	1.05489	0.00419819	0.038558
c29770.graph_c0	56.72	9	9	21	134	15.3486	10.228	0.969748	0.975594	0.970591	0.971978	0.0042132	0.038558
c39435.graph_c0	44.94	5	5	12	158	17.536	7.88428	1.07726	1.06198	1.06698	1.06874	0.00425144	0.0386528
c43993.graph_c0	2.37	1	1	1	295	33.421	9.17334	0.888882	0.860523	0.870212	0.873206	0.0042805	0.0386528
c32710.graph_c1	12.85	5	6	8	506	57.3365	8.646	0.918567	0.929001	0.910706	0.919425	0.0042963	0.0386528
c37782.graph_c0	16.29	8	8	14	448	49.9397	7.18115	0.922576	0.933706	0.937673	0.931318	0.00430077	0.0386528
c36281.graph_c1	34.04	1	4	5	141	15.2768	5.96045	1.09944	1.08509	1.08	1.08818	0.00432541	0.0386528
c23487.graph_c1	15.48	2	2	2	168	18.4018	9.11475	1.08367	1.09508	1.10531	1.09469	0.00432809	0.0386528
c29379.graph_c1	2.94	1	1	2	374	41.8935	4.85596	1.13564	1.14801	1.16978	1.15115	0.00433008	0.0386528
c16369.graph_c0	39.7	25	25	40	738	80.8518	5.93506	0.891883	0.899853	0.874964	0.8889	0.00433424	0.0386528
c24054.graph_c0	20.12	7	7	7	333	36.3107	9.59814	1.13647	1.16435	1.17019	1.157	0.0043615	0.0387916
c41655.graph_c0	58.16	21	29	90	576	61.3542	5.56689	1.13929	1.15972	1.12718	1.14207	0.00443798	0.039419
c16164.graph_c0	19.77	1	1	5	86	9.77721	9.39307	0.865572	0.831769	0.855138	0.850826	0.00445782	0.0394895
c35003.graph_c0	2.28	2	2	3	876	100.337	8.00146	0.865404	0.879711	0.893517	0.879544	0.00450922	0.0398916
c29454.graph_c0	16.41	3	3	3	195	22.1668	4.71631	1.11893	1.13806	1.11007	1.12235	0.00452764	0.039948
c36693.graph_c0	15.4	5	5	6	396	43.4093	7.81104	1.09909	1.11023	1.08708	1.0988	0.0045469	0.0399576
c40999.graph_c0	21.35	9	11	14	562	61.7151	7.03467	0.884605	0.859616	0.855834	0.866685	0.00455282	0.0399576
c41149.graph_c0	21.86	11	11	14	590	65.1894	7.54736	0.909031	0.8847	0.894836	0.896189	0.0045884	0.0400077
c38998.graph_c0	19.44	7	7	14	360	40.1702	5.99854	1.15188	1.12856	1.12176	1.13407	0.00459748	0.0400077
c29539.graph_c0	5.07	6	6	8	986	111.055	5.31299	0.955522	0.946198	0.956291	0.95267	0.00466482	0.0402665
c37577.graph_c0	18.46	7	7	11	428	47.0216	6.91748	0.905724	0.925085	0.909301	0.91337	0.00468104	0.040293
c16393.graph_c0	10.24	6	6	8	703	77.8556	7.34229	0.904743	0.922087	0.921905	0.916245	0.00468212	0.040293
c41721.graph_c0	5.36	1	1	2	224	25.1438	8.67529	0.937723	0.920991	0.930521	0.929745	0.00472378	0.0404084
c23619.graph_c0	47.25	25	27	55	618	70.4483	6.354	0.914109	0.925568	0.905269	0.914982	0.0047429	0.0404084
c31500.graph_c0	1.38	1	1	1	723	81.0019	8.60205	0.830252	0.842545	0.866442	0.846413	0.00475143	0.0404084
c15386.graph_c0	26.81	7	7	12	332	37.0289	7.34229	1.13816	1.1298	1.10888	1.12561	0.00476898	0.0404084
c30234.graph_c0	48.32	11	11	21	327	36.7638	7.78174	1.14652	1.18105	1.14961	1.15906	0.00477506	0.0404084
c42247.graph_c0	16.25	5	5	9	320	35.1703	8.54346	0.878439	0.888155	0.904503	0.890366	0.0047772	0.0404084
c39411.graph_c0	8.83	6	7	11	985	106.402	9.96436	0.855963	0.869758	0.834774	0.853498	0.00478811	0.0404084
c40862.graph_c0	19.53	5	5	5	384	45.1005	4.88135	1.13089	1.1115	1.14196	1.12812	0.00479392	0.0404084
c44448.graph_c0	14.29	3	3	4	259	29.2787	4.60205	1.02463	1.03143	1.02811	1.02805	0.00486008	0.0404084
c38732.graph_c0	42.54	6	10	62	355	37.5469	5.51611	0.906046	0.88177	0.899922	0.895913	0.00486822	0.0404084
c29318.graph_c0	11.07	6	6	8	605	69.0516	6.90283	0.936071	0.949684	0.939585	0.94178	0.00487523	0.0404084
c16557.graph_c0	57.14	1	3	7	49	5.70701	8.6167	0.957588	0.963026	0.952783	0.957799	0.00488041	0.0404084
c15998.graph_c0	56.21	6	8	25	153	16.5171	4.80518	0.921751	0.936872	0.935413	0.931345	0.0048843	0.0404084
c35834.graph_c1	72.71	9	23	219	447	50.1639	4.83057	1.11775	1.09741	1.12361	1.11292	0.00490439	0.0404084
c15356.graph_c0	8.63	3	3	3	278	31.7202	7.92822	1.1718	1.21861	1.19029	1.19357	0.00490722	0.0404084
c17677.graph_c0	1.63	1	1	1	552	61.6926	6.7417	1.14977	1.16023	1.12571	1.14524	0.00491478	0.0404084
c38416.graph_c0	2.94	2	2	2	681	78.5682	5.43994	0.871484	0.896566	0.893847	0.887299	0.00493476	0.0404224
c40363.graph_c0	22.19	6	7	12	347	38.6307	5.40186	0.887291	0.895022	0.867281	0.883198	0.00497041	0.0405642
c41426.graph_c0	16.08	7	7	11	423	45.3747	9.01221	1.12819	1.15365	1.12246	1.13477	0.00502046	0.0406018
c37228.graph_c0	3.03	4	5	5	1582	179.162	6.22705	0.918674	0.895764	0.906626	0.907021	0.00502586	0.0406018
c15765.graph_c0	32.34	23	23	46	872	96.8338	4.75439	1.09663	1.11788	1.1227	1.1124	0.00503588	0.0406018
c40161.graph_c0	9.01	2	2	3	233	25.2096	5.03369	0.914558	0.913535	0.93119	0.919761	0.00504702	0.0406018
c35109.graph_c1	13.9	17	21	34	1784	199.184	5.50342	0.936354	0.926559	0.918361	0.927091	0.00505026	0.0406018
c16472.graph_c0	19.56	11	12	23	767	83.2019	6.75635	0.893184	0.887213	0.865446	0.881948	0.00505921	0.0406018
c22892.graph_c0	10.43	6	8	9	901	99.0297	6.60986	1.051	1.04596	1.05873	1.05189	0.00508255	0.0406018
c34644.graph_c0	15.58	2	4	5	321	36.4662	5.40186	0.850124	0.873725	0.881434	0.868428	0.00508517	0.0406018
c39790.graph_c0	9.74	2	2	3	195	22.2916	9.43701	0.843783	0.85376	0.814873	0.837472	0.00510806	0.0406741
c16663.graph_c0	38.09	22	22	51	722	78.0772	9.34912	1.13518	1.10728	1.11301	1.11849	0.00511486	0.0406741
c16040.graph_c0	40.86	9	9	20	257	28.0017	8.00146	0.907404	0.886257	0.907981	0.900547	0.00512488	0.0406741
c18408.graph_c0	36	2	2	2	75	8.11021	4.77979	0.869999	0.86271	0.892601	0.875103	0.00515057	0.040814
c17726.graph_c0	20.55	6	6	13	399	44.5354	8.93896	0.84455	0.876614	0.870455	0.863873	0.00516782	0.0408196
c30353.graph_c0	6.51	2	2	3	384	44.756	6.56592	1.15236	1.15164	1.18759	1.16386	0.00520239	0.0409249
c39363.graph_c0	11.04	4	4	5	444	49.5382	5.92236	1.1522	1.15127	1.18732	1.1636	0.00521858	0.0409249
c16131.graph_c0	11.97	4	4	5	426	46.8257	6.07471	0.912456	0.931706	0.924219	0.922794	0.00522433	0.0409249
c32124.graph_c0	23.6	11	13	29	644	69.8902	6.85889	1.15165	1.19382	1.1857	1.17706	0.00528207	0.0412388
c23696.graph_c0	18.18	3	3	3	154	17.7675	5.10986	1.08002	1.07086	1.09131	1.08073	0.00532488	0.0412388
c46107.graph_c0	6.27	2	2	2	415	46.9919	6.43018	0.848867	0.854976	0.817176	0.84034	0.00534103	0.0412546
c30144.graph_c0	45.59	9	9	35	204	24.1331	11.3853	0.92224	0.901681	0.902204	0.908708	0.00545025	0.041703
c33741.graph_c0	8.06	4	4	8	732	80.7108	4.88135	0.854672	0.885981	0.858073	0.866242	0.00545339	0.041703
c36573.graph_c0	6.27	2	2	2	319	36.5344	8.48486	0.870647	0.850504	0.884194	0.868448	0.00548989	0.041703
c37479.graph_c0	23.06	7	7	13	386	44.1438	5.35107	1.21513	1.18067	1.1682	1.188	0.0055261	0.0417722
c16409.graph_c0	21.98	8	8	12	505	56.3629	6.43018	0.94252	0.930113	0.925764	0.932799	0.00553395	0.0417722
c40592.graph_c0	26.53	19	19	27	950	106.145	6.31592	0.843877	0.879765	0.860544	0.861395	0.00554977	0.0418255
c22322.graph_c0	16.03	5	5	5	343	39.186	7.54736	0.829508	0.866107	0.832156	0.84259	0.00555703	0.0418255
c33707.graph_c0	6.73	2	2	2	327	36.646	8.54346	0.832012	0.825156	0.863983	0.840383	0.00557165	0.0418255
c40552.graph_c0	50.18	22	22	62	566	62.4552	7.06396	0.904598	0.876031	0.89053	0.890386	0.00561294	0.0418822
c29917.graph_c0	24.19	12	12	16	645	71.6173	5.30029	1.08983	1.11684	1.10538	1.10402	0.00561385	0.0418822
c31118.graph_c0	9.01	3	3	3	333	38.0672	6.44287	1.07084	1.08481	1.06629	1.07398	0.00562427	0.0418822
c24865.graph_c0	67.81	11	11	23	146	16.49	10.2866	0.934037	0.92852	0.915223	0.925927	0.00563418	0.0419016
c17645.graph_c0	25.69	15	15	18	619	65.531	9.49561	0.868324	0.894252	0.864276	0.875617	0.00565134	0.0419016
c41453.graph_c0	9.84	2	2	5	305	33.5398	7.18115	0.917354	0.924	0.902166	0.914507	0.00566419	0.0419016
c34320.graph_c1	25.51	1	2	5	98	10.9704	5.32568	0.883948	0.886329	0.857034	0.87577	0.00566868	0.0419016
c30913.graph_c0	8.64	1	1	1	162	17.7039	4.77979	0.859558	0.862671	0.827136	0.849788	0.00567255	0.0419016
c32970.graph_c1	13.53	5	5	7	510	57.588	7.00537	1.15692	1.1967	1.15888	1.17083	0.00569465	0.0419016
c29029.graph_c0	9.3	2	2	4	258	29.9855	4.99561	0.938309	0.952283	0.941176	0.943923	0.00572499	0.0419604
c40784.graph_c0	56.88	10	11	33	276	29.2412	9.12939	1.14557	1.14438	1.11426	1.13473	0.00573067	0.0419604
c24175.graph_c0	17.35	5	5	5	490	53.8737	5.08447	0.888654	0.885665	0.91095	0.89509	0.00573199	0.0419604
c39708.graph_c0	47.37	5	5	7	114	12.6175	5.10986	1.05367	1.06988	1.06453	1.06269	0.00573899	0.0419604
c24798.graph_c0	30.38	11	11	23	474	50.6185	6.37939	1.10056	1.11604	1.13112	1.11591	0.00574228	0.0419604
c35282.graph_c0	10.71	7	7	9	831	93.4653	8.646	0.87435	0.894263	0.862081	0.876898	0.00575262	0.0419728
c41164.graph_c0	19.65	3	3	3	173	19.2045	6.03662	1.12805	1.10212	1.131	1.12039	0.00575663	0.0419728
c36526.graph_c0	12.5	1	1	1	168	19.28	5.42725	1.14583	1.11279	1.13985	1.13282	0.00580481	0.0422776
c16227.graph_c0	8.94	5	5	6	682	76.2029	8.48486	0.947283	0.93194	0.934244	0.937822	0.00585077	0.0424725
c35896.graph_c0	62.91	10	10	31	151	16.9854	10.3159	0.917791	0.93285	0.912609	0.921084	0.00586503	0.0425295
c39221.graph_c0	34.84	5	5	8	155	18.017	5.88428	0.925036	0.940416	0.923372	0.929608	0.00588766	0.0426089
c16423.graph_c0	17.53	5	5	8	388	43.0148	5.74463	1.09641	1.10015	1.12268	1.10641	0.00589056	0.0426089
c24617.graph_c1	37.93	2	2	3	87	10.0342	3.87842	0.933524	0.949031	0.937905	0.940153	0.00589525	0.0426089
c17675.graph_c0	26.1	7	8	11	295	31.6546	6.40479	1.06922	1.05964	1.07812	1.06899	0.00592666	0.0427223
c19478.graph_c0	37.32	14	14	23	426	47.7861	5.5415	0.905791	0.927559	0.919886	0.917746	0.00595189	0.0427587
c31818.graph_c0	40.54	7	7	9	222	24.3525	5.31299	1.02734	1.0334	1.02615	1.02896	0.00595464	0.0427587
c15425.graph_c0	16.67	2	2	4	126	13.3808	9.81787	1.02107	1.02666	1.02707	1.02493	0.00597361	0.0428367
c25099.graph_c1	8.92	3	4	8	493	52.799	4.99561	1.03201	1.03164	1.02492	1.02953	0.0060422	0.0430966
c38164.graph_c0	38.68	25	37	60	1016	118.461	6.02393	0.957866	0.955993	0.946111	0.953323	0.00604717	0.0430966
c25671.graph_c0	14.98	10	11	25	848	94.7597	7.76709	0.955738	0.947831	0.959967	0.954512	0.00605823	0.0431088
c32206.graph_c0	7.52	2	2	3	319	35.6222	5.57959	0.863674	0.872055	0.83504	0.856923	0.00607812	0.0431088
c29469.graph_c0	5.26	1	1	1	323	36.2267	9.42236	0.856209	0.845109	0.813794	0.838371	0.0061165	0.0431088
c38283.graph_c0	8.46	3	3	3	461	51.122	5.49072	1.19194	1.22053	1.1679	1.19346	0.00612573	0.0431088
c16487.graph_c0	20.8	21	21	35	1375	149.994	6.29053	0.938644	0.953343	0.94631	0.946099	0.00614433	0.0431088
c40187.graph_c0	46.88	38	39	98	1024	116.016	7.02002	0.937901	0.91821	0.926144	0.927418	0.00615283	0.0431088
c22998.graph_c0	14.36	10	10	11	961	106.799	5.49072	1.02059	1.01591	1.01705	1.01785	0.0061671	0.0431213
c40110.graph_c0	41.85	7	7	16	227	25.2546	4.90674	1.11833	1.09099	1.09898	1.10277	0.0061781	0.0431492
c38918.graph_c0	85.43	27	30	234	446	47.9734	5.31299	0.900706	0.878238	0.869588	0.882844	0.00620712	0.0432608
c15835.graph_c0	39.27	6	6	9	191	20.8174	8.23584	1.1088	1.11461	1.08749	1.10363	0.00627057	0.0433945
c38893.graph_c0	48.95	20	22	100	525	57.481	7.26904	0.925392	0.92425	0.905328	0.918323	0.00628554	0.0433945
c39771.graph_c0	38.91	8	8	17	275	30.2385	6.56592	1.14185	1.14842	1.1824	1.15756	0.00630073	0.0433945
c38610.graph_c0	18.15	12	12	14	755	84.2056	6.97607	1.07079	1.07897	1.05975	1.06984	0.00630082	0.0433945
c40208.graph_c0	56.09	16	16	47	312	34.7351	4.85596	1.12983	1.13339	1.10257	1.12193	0.00631133	0.0433945
c30398.graph_c0	55.54	43	52	155	965	110.195	6.31592	0.911896	0.900253	0.884002	0.898717	0.00631813	0.0433963
c33874.graph_c0	3.11	1	1	2	225	26.3816	5.0083	0.878047	0.906084	0.8806	0.888244	0.00635323	0.0435023
c38442.graph_c0	14.52	33	33	46	2803	309.72	5.45264	1.05459	1.04277	1.0438	1.04705	0.00639888	0.0436789
c41991.graph_c0	53.97	20	20	38	478	52.4859	8.03076	0.90136	0.886529	0.914191	0.900693	0.00641528	0.0436789
c42074.graph_c0	15.99	7	7	12	538	59.5547	5.46533	0.909813	0.920015	0.894505	0.908111	0.00644557	0.0436789
c31853.graph_c0	6.64	1	3	3	301	34.2537	7.57666	0.868057	0.867452	0.832883	0.856131	0.0064659	0.0436789
c42669.graph_c0	26.93	8	8	9	375	40.8067	9.17334	0.922693	0.901865	0.922049	0.915536	0.00649026	0.0436789
c40426.graph_c0	23.68	10	10	22	473	51.1586	8.96826	1.1282	1.09655	1.11466	1.11314	0.00650187	0.0436789
c38839.graph_c0	76.36	12	13	36	165	18.4457	6.69775	1.08757	1.06855	1.08918	1.08177	0.00650343	0.0436789
c39604.graph_c0	23.05	4	4	5	243	26.4138	7.98682	0.943135	0.935674	0.951578	0.943462	0.00653805	0.0436789
c30252.graph_c0	38.95	30	30	61	1086	123.815	6.43018	1.05463	1.05764	1.04369	1.05198	0.0065802	0.043791
c36553.graph_c0	19.4	10	10	11	696	77.6516	5.93506	0.863332	0.847283	0.885514	0.865376	0.0067101	0.0444009
c35359.graph_c1	14.75	4	5	5	366	39.7474	6.29053	1.17027	1.21798	1.17334	1.1872	0.00671382	0.0444009
c15479.graph_c0	16.74	7	7	13	484	54.1251	4.77979	1.06857	1.06969	1.05336	1.06387	0.00673271	0.0444009
c41053.graph_c0	21.39	2	6	8	388	41.9726	9.26123	1.07728	1.09992	1.08038	1.08586	0.00674122	0.0444009
c36246.graph_c0	10.46	1	1	2	153	16.711	8.92432	0.860482	0.842388	0.881975	0.861615	0.00676693	0.0444101
c15489.graph_c0	22.6	3	3	4	177	19.4743	6.69775	1.10103	1.1305	1.10465	1.11206	0.00678901	0.044467
c25863.graph_c0	0.63	1	1	2	1279	137.37	6.30322	0.860047	0.870836	0.895006	0.875296	0.00679867	0.0444761
c40128.graph_c0	14.59	2	2	3	185	19.2431	6.27783	1.20961	1.18134	1.15719	1.18271	0.00680381	0.0444761
c40849.graph_c0	32.31	8	8	15	325	35.3539	6.96143	1.22569	1.17467	1.18063	1.19366	0.00684592	0.0445889
c42622.graph_c0	10.87	1	1	2	92	9.79998	9.40771	0.876	0.883744	0.906841	0.888862	0.00687571	0.0445889
c39268.graph_c0	22.09	8	10	22	575	60.2783	7.66455	1.13082	1.15305	1.11484	1.1329	0.00687582	0.0445889
c17279.graph_c0	46.84	10	12	28	316	36.6517	5.87158	0.917516	0.899553	0.923555	0.913541	0.00687917	0.0445889
c40616.graph_c0	21.9	15	17	25	1000	106.581	5.79541	0.922118	0.926287	0.941358	0.929921	0.00688154	0.0445889
c40122.graph_c0	26.47	10	12	18	408	46.2539	6.46826	0.930278	0.946542	0.930659	0.935826	0.0069013	0.0446124
c41664.graph_c0	5.14	1	1	2	292	33.1117	6.91748	1.12	1.11294	1.09015	1.1077	0.00691892	0.0446124
c36617.graph_c1	60.63	15	25	56	508	55.0804	7.07861	1.0669	1.05389	1.07195	1.06424	0.00694037	0.0446124
c34155.graph_c0	2.39	1	1	1	251	28.9724	5.07178	1.06643	1.08834	1.0836	1.07946	0.00694059	0.0446124
c33201.graph_c1	6.65	2	3	3	526	58.6535	7.76709	0.890008	0.898812	0.866572	0.885131	0.00694193	0.0446124
c41010.graph_c0	9.21	2	2	3	315	35.314	6.52197	0.969719	0.969679	0.976728	0.972042	0.00694972	0.0446124
c30099.graph_c0	4.28	8	8	10	2008	225.437	5.84619	0.909585	0.881873	0.882692	0.891383	0.0069524	0.0446124
c40304.graph_c0	16.38	7	9	13	580	66.638	9.18799	0.928646	0.904271	0.91585	0.916256	0.0069918	0.0446316
c40415.graph_c0	13.64	10	10	14	733	82.6659	6.48096	0.891497	0.905356	0.91909	0.905314	0.00700293	0.0446316
c36279.graph_c0	15.34	2	2	2	163	18.9481	10.4771	0.988102	0.986755	0.990133	0.98833	0.00700455	0.0446316
c25680.graph_c6	54.02	1	4	12	87	9.28282	5.41455	0.850986	0.882224	0.884225	0.872478	0.00704673	0.0446818
c39162.graph_c0	4.28	1	1	2	374	40.8408	6.40479	1.04862	1.0597	1.04542	1.05125	0.00705168	0.0446818
c23396.graph_c0	62.79	11	14	41	301	33.8012	5.97314	0.913189	0.935193	0.919398	0.922594	0.00708424	0.0447111
c42326.graph_c0	15.27	7	7	14	622	68.378	6.43018	0.846886	0.879152	0.839064	0.855034	0.0070864	0.0447111
c24326.graph_c2	30.08	1	2	3	123	13.6068	4.93213	0.875534	0.834026	0.84281	0.85079	0.00708791	0.0447111
c39296.graph_c0	50.24	10	11	36	207	22.9933	4.89404	1.2196	1.212	1.16565	1.19908	0.00709582	0.0447111
c41373.graph_c0	10.9	3	3	5	312	33.3686	5.63037	0.896652	0.883732	0.913674	0.898019	0.00715097	0.0449653
c20171.graph_c0	12.09	4	4	9	488	53.0177	5.97314	1.07027	1.08208	1.09452	1.08229	0.00716427	0.0449716
c40782.graph_c0	12.12	4	4	5	297	34.0527	9.39307	0.865458	0.899604	0.885695	0.883585	0.00717337	0.044983
c15854.graph_c0	38.62	11	11	18	347	38.8723	6.32861	1.10567	1.14186	1.13151	1.12635	0.00717966	0.044983
c23365.graph_c0	34.27	5	5	13	178	19.3173	9.77393	0.858944	0.864256	0.893974	0.872392	0.00721681	0.0451306
c33599.graph_c1	33.15	2	4	5	178	19.197	4.81787	1.21229	1.1628	1.16931	1.18147	0.00723989	0.0452019
c39731.graph_c0	26.46	7	7	13	325	36.1872	8.83643	0.93681	0.946065	0.953012	0.945296	0.00727917	0.0452938
c39781.graph_c0	7.44	2	2	2	403	44.9287	6.78564	0.954482	0.965632	0.962841	0.960985	0.00729154	0.0452938
c33141.graph_c0	7.42	3	3	3	472	52.0483	6.31592	0.880899	0.899856	0.864688	0.881814	0.00731296	0.0452938
c39258.graph_c0	5.01	2	2	2	678	73.5057	8.60205	0.940188	0.919233	0.929546	0.929656	0.00731426	0.0452938
c32560.graph_c0	23.67	19	20	49	1124	123.949	4.89404	1.0711	1.06915	1.08992	1.07672	0.00737386	0.0454699
c31880.graph_c0	4.88	3	3	3	594	65.3223	7.6499	0.867559	0.851905	0.89058	0.870015	0.0073838	0.0454889
c16351.graph_c0	55.04	9	9	19	238	25.0871	6.41748	0.888947	0.918019	0.900993	0.902653	0.00742151	0.0455201
c40039.graph_c0	47.42	3	3	3	97	10.8102	7.07861	0.921088	0.902924	0.893221	0.905744	0.00742485	0.0455201
c17872.graph_c0	7.01	2	2	2	328	35.9801	5.97314	1.11348	1.12115	1.15001	1.12821	0.00743984	0.0455201
c38457.graph_c0	4.57	3	3	5	744	82.032	9.02686	0.842992	0.882967	0.850711	0.85889	0.00744376	0.0455201
c24358.graph_c0	29.47	11	11	21	475	52.9807	7.06396	0.896569	0.891249	0.864041	0.883953	0.00745123	0.0455239
c31772.graph_c1	1.52	2	2	2	1188	134.193	6.31592	0.879398	0.839225	0.843896	0.854173	0.00748102	0.0455859
c48059.graph_c0	18.64	3	3	4	220	24.7664	5.03369	0.865036	0.848523	0.888325	0.867295	0.00748415	0.0455859
c23777.graph_c2	59.45	6	12	33	217	24.4406	7.60596	0.853594	0.855569	0.813035	0.840733	0.00748886	0.0455859
c42066.graph_c0	21.4	10	10	10	659	70.1946	6.11279	0.8464	0.882556	0.878357	0.869105	0.00752152	0.0456743
c15808.graph_c0	56.74	5	5	12	141	14.7495	6.66846	0.883218	0.851885	0.886396	0.873833	0.00753245	0.0456743
c38901.graph_c0	13	1	1	5	100	11.0306	8.22119	1.11321	1.10874	1.14257	1.12151	0.00753627	0.0456743
c20867.graph_c0	6.73	4	4	4	683	76.3704	6.99072	0.900808	0.89069	0.867226	0.886241	0.00755787	0.0456743
c40529.graph_c0	24.66	4	4	4	219	24.5568	8.39697	0.881847	0.863653	0.840112	0.861871	0.00756242	0.0456743
c24073.graph_c1	6.9	1	1	1	145	15.3892	10.6968	1.18467	1.17751	1.23278	1.19832	0.00757063	0.0456743
c38287.graph_c2	1.74	2	2	2	1090	118.844	6.56592	0.900023	0.923789	0.920652	0.914821	0.00757222	0.0456743
c32002.graph_c0	23.77	6	6	8	324	36.1755	5.71924	1.1107	1.12469	1.09174	1.10904	0.00758175	0.0456902
c26297.graph_c0	34.11	5	5	5	214	23.3548	5.65576	0.883981	0.845974	0.875759	0.868571	0.00762857	0.0458059
c23100.graph_c0	32.55	8	8	8	298	34.3067	6.40479	1.08774	1.09141	1.06803	1.08239	0.00767388	0.0459707
c35876.graph_c0	63.34	65	65	169	1091	122.712	4.729	0.944801	0.926954	0.927152	0.932969	0.00770004	0.0459822
c39751.graph_c0	49.7	18	18	47	495	53.5337	6.3667	0.938209	0.946946	0.927905	0.937687	0.00770808	0.0459822
c33180.graph_c0	9.06	4	4	4	762	80.4006	8.29443	0.863311	0.827458	0.868829	0.853199	0.0077143	0.0459822
c38760.graph_c0	31.12	8	8	16	331	37.4032	8.104	0.860989	0.834341	0.877529	0.85762	0.00771718	0.0459822
c16044.graph_c0	61.16	11	19	44	345	38.662	8.22119	1.19388	1.17206	1.23235	1.19943	0.0077203	0.0459822
c41255.graph_c0	38.68	8	9	17	318	35.6454	7.03467	0.924578	0.938665	0.916433	0.926559	0.0077276	0.0459844
c40920.graph_c0	36.1	5	5	9	205	23.3729	6.23975	0.887424	0.881146	0.851037	0.873203	0.00775268	0.0460856
c38262.graph_c0	5.78	1	2	4	346	38.1638	7.95752	0.912445	0.898244	0.880861	0.897183	0.00779826	0.0460856
c40234.graph_c0	8.28	5	5	7	737	84.8189	4.95752	0.902733	0.867241	0.880534	0.883503	0.00780473	0.0460856
c36034.graph_c0	34.67	8	10	17	225	26.0712	5.52881	1.10888	1.14373	1.11401	1.12221	0.00780986	0.0460856
c19833.graph_c0	25.66	2	2	2	113	13.0838	5.33838	1.1398	1.18569	1.18485	1.17011	0.00784737	0.0460856
c43551.graph_c0	16.52	3	3	4	230	25.5098	7.73779	1.15331	1.11746	1.11962	1.13013	0.00786032	0.0460856
c36070.graph_c0	2.99	2	2	2	1004	112.903	6.41748	0.916548	0.916213	0.891814	0.908191	0.0078628	0.0460856
c25368.graph_c0	38.16	12	12	19	435	47.25	6.39209	0.921557	0.921873	0.940964	0.928131	0.00787788	0.0460856
c39582.graph_c0	39.66	8	8	14	232	25.8165	8.26514	1.21203	1.20755	1.15827	1.19261	0.00789986	0.0460856
c38040.graph_c0	7.21	2	2	2	430	48.2392	6.21436	1.05388	1.05543	1.04125	1.05019	0.00790261	0.0460856
c31023.graph_c0	7.27	4	4	4	578	62.3773	7.43018	0.861077	0.84492	0.812205	0.839401	0.00791724	0.0460856
c34519.graph_c0	1.65	2	3	4	1395	157.265	8.25049	0.961638	0.950856	0.947947	0.95348	0.00791848	0.0460856
c38326.graph_c2	5.22	4	5	6	1265	139.247	6.49365	0.913893	0.931352	0.906218	0.917154	0.00796119	0.0462544
c40263.graph_c0	45.17	10	10	17	383	41.4151	6.72705	1.07282	1.09121	1.06849	1.07751	0.0079807	0.0463131
c15769.graph_c0	35.44	9	10	25	333	36.2721	4.99561	0.861748	0.818377	0.85782	0.845982	0.00798827	0.0463131
c39104.graph_c0	6.83	2	2	3	278	29.6423	8.68994	1.06518	1.08597	1.0872	1.07945	0.00799224	0.0463131
c20457.graph_c0	6.86	3	3	4	481	54.5065	6.53662	0.853699	0.890769	0.882327	0.875598	0.00803294	0.0463869
c15697.graph_c0	12.19	4	4	6	320	35.7333	6.96143	0.936224	0.950292	0.932337	0.939618	0.00805894	0.0464562
c32893.graph_c0	33.15	5	5	8	184	19.6531	7.37158	1.06493	1.07477	1.08868	1.07612	0.00809175	0.0465644
c29622.graph_c0	41.74	18	18	33	539	61.4303	7.35693	0.91691	0.939511	0.925354	0.927258	0.00811549	0.0465798
c42945.graph_c0	10.81	2	2	2	222	24.9009	7.41553	1.21407	1.18748	1.1557	1.18575	0.00814969	0.0466644
c18595.graph_c1	24.09	5	5	6	303	34.0518	9.01221	1.0863	1.11595	1.11404	1.10543	0.00815303	0.0466644
c37330.graph_c1	18.82	4	4	7	255	27.0088	10.8872	0.865154	0.853415	0.893089	0.870553	0.00816168	0.0466644
c31443.graph_c0	26.82	7	7	11	384	40.9228	5.36377	1.08478	1.11306	1.08974	1.09586	0.00817393	0.0466644
c39642.graph_c0	17.46	5	7	15	481	51.5473	4.94482	0.944592	0.946462	0.959077	0.950044	0.00818877	0.0466644
c35883.graph_c0	36.81	7	7	32	182	20.754	9.99365	0.94478	0.925533	0.927288	0.932534	0.00819171	0.0466644
c39599.graph_c0	41.91	8	8	15	241	27.0147	6.11279	0.867221	0.854154	0.820529	0.847301	0.00819352	0.0466644
c25770.graph_c0	3.25	2	2	2	647	71.2305	8.41162	1.05336	1.06958	1.05359	1.05884	0.00822209	0.0467869
c30836.graph_c0	27.7	7	7	10	343	37.6062	6.90283	0.891924	0.917891	0.889102	0.899639	0.00823163	0.0468011
c29544.graph_c0	53.44	9	13	58	262	29.6885	4.93213	1.15624	1.20532	1.15917	1.17358	0.00827957	0.0468605
c16235.graph_c0	6.36	2	2	3	346	37.5376	8.5874	0.925486	0.903026	0.898467	0.908993	0.00831558	0.0469166
c17891.graph_c0	52.46	1	3	8	61	6.8476	9.71533	1.15224	1.14595	1.19405	1.16408	0.00835739	0.0469713
c34503.graph_c0	26.87	9	10	20	428	48.2082	7.89893	1.16897	1.21018	1.15566	1.17827	0.00836775	0.0469713
c34974.graph_c0	15.97	4	4	4	238	26.3341	8.20654	1.13453	1.15389	1.11139	1.13327	0.00838939	0.0469994
c35134.graph_c0	16.71	17	17	23	1293	145.733	6.1001	0.893419	0.918709	0.889395	0.900508	0.00839617	0.0469994
c39484.graph_c0	28.42	11	11	20	475	51.3993	6.771	0.961833	0.952768	0.947264	0.953955	0.00840232	0.0469994
c34798.graph_c0	50.13	13	13	48	371	39.3552	5.5542	0.939601	0.948906	0.929512	0.93934	0.00841527	0.0469994
c23087.graph_c0	19.96	20	20	31	967	110.86	6.06201	0.940756	0.947939	0.928634	0.93911	0.00845063	0.0470984
c25296.graph_c0	21.15	10	10	22	506	57.6332	5.32568	1.20113	1.16447	1.1475	1.17104	0.00845429	0.0470984
c40493.graph_c0	5.69	2	2	2	334	36.9164	7.1958	0.911223	0.889435	0.918323	0.906327	0.00849855	0.0472104
c29963.graph_c0	35.23	23	23	42	775	85.0532	8.39697	0.931866	0.912031	0.933505	0.925801	0.00853998	0.047321
c23894.graph_c0	35.16	6	10	31	384	41.2146	8.104	1.18066	1.19317	1.14027	1.17137	0.00856497	0.047321
c39595.graph_c0	9.35	1	1	2	107	12.0088	8.90967	1.13713	1.18924	1.17538	1.16725	0.00856837	0.047321
c42472.graph_c0	14.21	4	4	6	387	42.7617	6.03662	0.903243	0.908259	0.877052	0.896185	0.00857412	0.047321
c42420.graph_c0	34.16	6	6	7	243	26.6765	5.92236	0.879262	0.88568	0.91206	0.892334	0.00857671	0.047321
c39354.graph_c0	15.23	3	3	6	243	26.8763	8.6167	1.07482	1.10322	1.08662	1.08822	0.0086038	0.047321
c34940.graph_c0	3.68	2	2	2	598	65.9266	6.07471	1.12806	1.17744	1.15171	1.15241	0.00863935	0.047321
c37857.graph_c0	47.92	4	8	30	144	15.9815	10.1401	1.10559	1.10758	1.07926	1.09748	0.00865452	0.047321
c30464.graph_c0	10.32	4	4	5	504	54.7905	7.98682	1.1507	1.15858	1.11545	1.14158	0.00865964	0.047321
c24106.graph_c1	19.77	1	1	2	86	9.48581	9.08545	0.911062	0.903092	0.879195	0.897783	0.00866013	0.047321
c24131.graph_c0	14.27	11	11	14	806	91.5291	6.60986	1.07334	1.099	1.07844	1.0836	0.00868492	0.047321
c39236.graph_c0	33.56	12	18	38	599	68.3671	8.30908	0.92986	0.929005	0.907521	0.922128	0.0086926	0.047321
c41702.graph_c0	37.87	5	5	9	169	18.2975	5.41455	1.11714	1.10373	1.08423	1.1017	0.00871208	0.047321
c24552.graph_c0	19.93	19	20	29	1119	127.57	8.06006	0.88135	0.912893	0.884219	0.89282	0.00871271	0.047321
c34693.graph_c0	11.29	6	6	7	629	68.8969	6.66846	0.886246	0.908136	0.916657	0.90368	0.0087265	0.047321
c39952.graph_c0	41.78	5	6	8	225	25.0243	4.79248	1.11295	1.15603	1.12966	1.13288	0.00878804	0.0473863
c19958.graph_c0	20.72	6	6	7	304	33.6824	5.92236	1.11541	1.08533	1.09129	1.09734	0.00880652	0.0473863
c35427.graph_c0	4.65	2	2	2	538	60.624	8.66064	1.15067	1.20414	1.16194	1.17225	0.00880929	0.0473863
c35900.graph_c1	14.29	2	2	4	112	12.0189	8.30908	0.927678	0.907466	0.899629	0.911591	0.00881466	0.0473863
c44730.graph_c0	43.64	2	3	9	55	6.45021	4.88135	1.16367	1.17751	1.12789	1.15636	0.0088202	0.0473863
c22960.graph_c0	9.79	7	7	9	817	88.2362	8.44092	0.934256	0.933196	0.950902	0.939451	0.00884765	0.047443
c33359.graph_c0	6.26	4	4	6	1070	118.415	5.13525	0.941261	0.921253	0.938662	0.933725	0.00886236	0.047443
c37380.graph_c0	29.06	8	13	19	499	54.6583	5.64307	0.927485	0.932796	0.908725	0.923002	0.00887227	0.047443
c29797.graph_c0	6.01	2	2	2	316	35.6541	5.37646	1.1567	1.21278	1.16897	1.17948	0.00887366	0.047443
c35012.graph_c0	4.48	1	1	1	290	32.8527	4.65283	1.16022	1.19001	1.13668	1.1623	0.00891685	0.0475462
c16623.graph_c0	37.86	16	16	20	560	62.6368	6.25244	0.903599	0.918143	0.886098	0.902614	0.00892749	0.0475462
c40874.graph_c0	12.9	2	2	2	217	23.0533	5.30029	1.14539	1.20028	1.19165	1.17911	0.0089302	0.0475462
c22252.graph_c0	7.48	4	4	6	575	63.1962	7.00537	0.888336	0.857144	0.893912	0.879797	0.00893718	0.0475462
c15345.graph_c0	5.02	2	2	3	438	48.2949	8.08936	0.867585	0.832887	0.876984	0.859152	0.00894312	0.0475462
c36906.graph_c0	20.44	4	5	10	318	35.8432	5.40186	1.14578	1.19866	1.19614	1.18019	0.00901139	0.047648
c17232.graph_c0	28.75	2	12	20	487	55.1707	5.68115	1.13338	1.15555	1.11137	1.13343	0.00901254	0.047648
c41736.graph_c0	15.91	1	3	3	132	14.8477	4.80518	1.12353	1.14173	1.10128	1.12218	0.00903844	0.0476885
c40664.graph_c0	7.56	1	1	1	172	18.8806	4.98291	1.18545	1.17236	1.23449	1.19744	0.00904942	0.0476885
c36621.graph_c0	17.77	9	9	12	726	79.4535	5.90967	0.975287	0.967907	0.975984	0.973059	0.00907507	0.0477153
c15758.graph_c0	50.66	18	18	27	381	41.4007	7.26904	1.1137	1.15726	1.1286	1.13319	0.00908281	0.0477153
c38805.graph_c0	36.36	13	14	31	484	52.2659	6.48096	1.15957	1.1907	1.13681	1.16236	0.00912958	0.0478388
c16061.graph_c0	53.92	15	17	34	395	43.7146	8.39697	1.07793	1.05611	1.07352	1.06919	0.00914128	0.0478388
c33270.graph_c1	12.95	2	2	3	193	22.5495	5.99854	0.874027	0.893166	0.909908	0.892367	0.00914779	0.0478388
c17244.graph_c0	22.44	5	5	6	254	27.3346	6.52197	1.13852	1.18398	1.14017	1.15422	0.00918759	0.0478388
c40261.graph_c0	36.26	8	8	13	353	37.7079	6.23975	0.858324	0.81611	0.862884	0.845773	0.00919206	0.0478388
c25135.graph_c0	49.23	3	4	10	65	7.56599	7.41553	1.05441	1.04164	1.04079	1.04561	0.00920292	0.0478388
c24254.graph_c0	7.95	2	2	4	352	38.8142	5.13525	1.15613	1.15815	1.11562	1.1433	0.00921702	0.0478388
c40423.graph_c0	41.55	16	16	29	438	48.5287	6.20166	0.863563	0.900312	0.891769	0.885215	0.00922703	0.0478388
c35341.graph_c0	30.66	12	12	17	574	60.7625	6.99072	0.888542	0.919017	0.910639	0.906066	0.00923381	0.0478388
c39368.graph_c0	10.38	4	4	7	366	39.6127	5.80811	1.03583	1.03403	1.04606	1.03864	0.00927523	0.0478919
c27633.graph_c0	28.35	11	11	19	462	52.9448	9.05615	0.88233	0.881513	0.843844	0.869229	0.00929249	0.0479438
c17889.graph_c0	31.92	7	7	15	260	28.6378	5.50342	1.09675	1.12865	1.09775	1.10772	0.0093141	0.0480179
c25517.graph_c0	24.7	11	11	23	579	64.6469	4.66553	1.16887	1.14416	1.12023	1.14442	0.00932202	0.0480214
c33126.graph_c0	5.65	1	2	2	301	32.7171	6.7417	0.831613	0.857579	0.879998	0.856396	0.00934458	0.048063
c15312.graph_c0	18.18	11	11	15	814	91.0269	6.40479	1.19134	1.21802	1.15479	1.18805	0.00936439	0.0480825
c29919.graph_c0	7.28	1	1	1	151	17.324	5.21143	1.11612	1.13306	1.1619	1.13703	0.00937735	0.0480825
c40240.graph_c0	8.2	1	1	2	122	13.1923	9.5249	1.17924	1.21021	1.14947	1.17964	0.00939408	0.0480939
c41662.graph_c0	50.81	19	19	48	494	53.6134	7.98682	1.09361	1.09158	1.06789	1.08436	0.00944545	0.0482531
c15369.graph_c0	34.26	8	8	12	251	28.1123	8.14795	1.05103	1.06967	1.06968	1.06346	0.00945531	0.0482531
c30240.graph_c0	38.72	11	11	27	359	38.6036	4.61475	1.14169	1.18429	1.1366	1.15419	0.00947738	0.0482531
c41424.graph_c0	38.71	15	15	25	434	50.8446	6.90283	1.15176	1.1966	1.14518	1.16451	0.00950859	0.0483444
c42431.graph_c0	13.47	4	4	5	334	36.7839	7.41553	1.09497	1.13262	1.10848	1.11202	0.00952417	0.0483611
c16508.graph_c0	44.95	6	7	19	218	23.524	5.2876	1.11419	1.08083	1.09923	1.09808	0.00953983	0.0483611
c15899.graph_c1	35.83	1	4	9	120	13.1816	8.07471	0.827212	0.867759	0.871717	0.855563	0.00955559	0.0483611
c35167.graph_c0	18.5	6	7	14	427	47.5953	8.49951	0.854899	0.822861	0.87339	0.850383	0.00959283	0.04845
c25174.graph_c0	28.89	12	15	30	637	67.9656	8.00146	0.912515	0.906552	0.933404	0.91749	0.00959508	0.04845
c31429.graph_c3	64.58	1	3	9	48	5.80958	4.13232	1.14151	1.15194	1.10812	1.13386	0.00960637	0.0484645
c33070.graph_c0	12.95	3	3	3	224	24.5704	6.11279	0.88869	0.862432	0.842422	0.864515	0.00963661	0.0485454
c37903.graph_c0	33.74	10	10	13	326	37.4971	5.5542	1.15921	1.1685	1.12028	1.14933	0.00964323	0.0485454
c16329.graph_c0	37.65	5	6	12	162	18.5625	7.76709	0.923497	0.929803	0.945773	0.933024	0.00965481	0.0485668
c41782.graph_c0	7.98	4	4	4	476	52.0397	8.55811	0.817554	0.861906	0.863647	0.847702	0.00966579	0.0485692
c15268.graph_c0	12.06	3	3	3	282	31.4642	8.99756	1.10034	1.07072	1.08943	1.08683	0.00977779	0.048742
c40443.graph_c0	19.14	6	6	8	371	40.7997	6.68311	0.956219	0.945797	0.961235	0.954417	0.00980375	0.0487997
c33352.graph_c0	3.53	3	3	4	1021	114.799	5.74463	0.867937	0.815029	0.849936	0.844301	0.00980406	0.0487997
c34664.graph_c0	22.61	23	23	30	1035	116.33	6.66846	0.903222	0.866159	0.894477	0.887953	0.00981925	0.048802
c41893.graph_c0	16.74	6	6	9	430	48.288	5.08447	0.87241	0.840829	0.818416	0.843885	0.0099146	0.0492022
c15612.graph_c0	35.06	34	34	54	1218	134.456	6.34131	1.01847	1.02627	1.02243	1.02239	0.00995915	0.0492637
c40146.graph_c0	16.44	1	2	4	225	25.6933	5.021	0.868934	0.82547	0.869672	0.854692	0.00996191	0.0492637
c40717.graph_c0	13.22	3	3	3	416	45.5794	6.41748	1.09622	1.07685	1.10949	1.09419	0.00997565	0.0492742
c22782.graph_c0	13.88	5	5	8	418	45.9946	5.43994	1.06619	1.09175	1.07213	1.07669	0.00998747	0.0492742
c16625.graph_c0	43.13	12	12	25	320	35.4293	7.82568	1.17122	1.21007	1.14916	1.17682	0.00998852	0.0492742
c39727.graph_c0	23.87	4	4	15	155	16.8561	4.77979	1.07947	1.11263	1.09342	1.09517	0.0100494	0.0493544
c24174.graph_c0	8.38	4	4	5	597	67.8742	7.75244	0.901232	0.917464	0.930529	0.916409	0.0101202	0.049592
c31727.graph_c0	12.83	2	2	3	226	25.0632	9.15869	0.872885	0.846886	0.892199	0.870657	0.0101452	0.0496778
c41032.graph_c0	21.6	8	8	10	463	53.5609	7.10791	0.961559	0.945382	0.954694	0.953878	0.0101722	0.0497733
c34847.graph_c0	46.78	13	13	34	342	37.4853	6.15088	0.904047	0.905456	0.872411	0.893971	0.0101937	0.0498245
c37643.graph_c0	31.54	6	6	22	241	25.9173	5.13525	1.2157	1.16807	1.15564	1.17981	0.0102052	0.0498245
c40813.graph_c0	5.52	1	1	1	308	33.5801	4.23389	0.852696	0.874061	0.821172	0.84931	0.0102328	0.0498398
c41421.graph_c0	8.52	2	2	2	364	41.4125	9.37842	0.913922	0.900089	0.877975	0.897329	0.0102362	0.0498398
c40252.graph_c0	60	2	10	58	195	21.2369	7.85498	0.901224	0.902589	0.868509	0.890774	0.0102415	0.0498398
c38403.graph_c1	14.5	4	7	12	469	51.9999	6.39209	0.81781	0.867056	0.860619	0.848495	0.0102459	0.0498398
c37433.graph_c0	10.05	2	2	2	189	21.0796	4.97021	0.906264	0.88405	0.91792	0.902745	0.0102742	0.0498507
c15776.graph_c0	36.66	11	13	29	401	42.9299	5.5415	0.907754	0.868394	0.889816	0.888655	0.0102797	0.0498507
c41303.graph_c0	37.54	12	12	29	357	41.0294	7.25439	1.06941	1.08138	1.05687	1.06922	0.0102889	0.0498507
c17608.graph_c0	17.08	7	7	7	439	49.213	5.80811	1.13254	1.1865	1.14911	1.15605	0.0102971	0.0498507
c41656.graph_c0	6.24	3	3	3	481	53.4093	5.49072	0.892568	0.919617	0.885927	0.899371	0.0103213	0.0498507
c16307.graph_c0	34.74	6	7	12	213	24.2583	4.91943	1.06146	1.08301	1.08683	1.0771	0.0103309	0.0498507
c41411.graph_c0	10.77	3	3	5	297	32.4991	8.77783	0.889605	0.914422	0.877451	0.893826	0.0103371	0.0498507
c35125.graph_c1	40.23	12	12	18	348	38.2816	4.66553	1.16824	1.21881	1.15874	1.18193	0.0103383	0.0498507
c29299.graph_c0	10.89	4	4	6	542	61.0073	6.59521	1.20011	1.1693	1.13976	1.16972	0.0103748	0.0498832
c34565.graph_c0	10.5	4	4	4	505	57.0042	8.38232	0.863997	0.824536	0.873485	0.854006	0.0103751	0.0498832
c38985.graph_c0	58.33	7	21	76	480	52.8532	6.03662	0.869648	0.817083	0.821397	0.836042	0.0103958	0.0499465
c29288.graph_c1	40.63	3	3	4	96	10.6045	9.08545	0.891509	0.885954	0.919531	0.898998	0.0104192	0.0500227
c32167.graph_c0	37.24	4	4	8	145	15.0959	9.39307	0.901231	0.929216	0.902176	0.910874	0.010432	0.050048
c25234.graph_c0	13.27	8	8	10	776	89.1259	5.5415	1.09453	1.1353	1.12407	1.11796	0.0104559	0.0500765
c35127.graph_c0	6.95	2	2	3	302	33.7637	4.61475	1.04377	1.06092	1.06073	1.05514	0.0104589	0.0500765
c17403.graph_c0	30.61	1	1	1	49	5.61975	4.33545	1.20158	1.28835	1.26533	1.25175	0.0104606	0.0500765
c33857.graph_c0	2.12	1	2	2	849	93.6083	6.75635	0.766721	0.739215	0.81851	0.774815	0.0104887	0.0501401
c16073.graph_c0	28.86	9	9	16	395	44.9527	6.75635	1.11105	1.12765	1.08876	1.10915	0.010489	0.0501401
c24120.graph_c0	13.48	2	2	2	230	24.498	6.20166	1.273	1.31789	1.221	1.27063	0.0105314	0.0502533
c40374.graph_c0	18.34	6	6	8	398	43.4428	7.35693	1.05402	1.07099	1.05163	1.05888	0.0105445	0.0502533
c16321.graph_c0	20.88	3	4	6	249	26.8987	9.27588	0.945543	0.936587	0.922361	0.93483	0.0105571	0.0502533
c15991.graph_c0	10.12	2	2	4	257	27.4151	6.34131	1.47853	1.46674	1.33991	1.4284	0.0105583	0.0502533
c38734.graph_c0	21.58	3	3	12	139	14.1934	9.30518	1.47432	1.33442	1.38148	1.39674	0.0105611	0.0502533
c29163.graph_c0	16.67	2	2	2	150	16.4154	7.35693	0.839779	0.885217	0.87538	0.866792	0.0105657	0.0502533
c38911.graph_c0	23.28	6	6	6	262	27.6061	8.77783	1.47265	1.58799	1.41432	1.49165	0.0105998	0.0503794
c21580.graph_c0	20.95	3	3	5	253	29.1258	7.85498	1.05908	1.07017	1.04881	1.05935	0.0106259	0.0504109
c25469.graph_c0	20.97	3	3	3	186	20.15	5.80811	0.841641	0.829229	0.880799	0.850556	0.0106408	0.0504109
c42882.graph_c0	29.87	1	2	4	77	8.47832	5.87158	0.716527	0.684419	0.78088	0.727275	0.0106409	0.0504109
c25912.graph_c0	5.71	2	2	2	473	50.5395	8.1333	1.05108	1.06839	1.05039	1.05662	0.0106442	0.0504109
c29632.graph_c0	9.51	4	4	5	515	58.4615	7.12256	0.881005	0.874876	0.91208	0.88932	0.0106544	0.0504109
c40840.graph_c0	7.76	2	2	3	219	25.5245	9.42236	0.897081	0.920385	0.926178	0.914548	0.010656	0.0504109
c15939.graph_c0	32.66	20	26	69	1041	113.569	6.81494	0.860876	0.850239	0.895455	0.868857	0.0106596	0.0504109
c42735.graph_c0	14.42	6	6	7	513	57.7632	7.38623	1.03111	1.03987	1.04487	1.03862	0.0106774	0.0504302
c40328.graph_c0	39.69	5	5	7	131	14.872	9.20264	1.29715	1.40111	1.29742	1.33189	0.0106996	0.0504302
c15474.graph_c0	1.75	2	2	2	972	108.932	6.18896	1.09216	1.12368	1.13181	1.11588	0.0107158	0.0504302
c16206.graph_c0	12.8	2	2	2	164	18.4686	9.0415	0.963231	0.947212	0.956288	0.955577	0.0107259	0.0504302
c34445.graph_c0	11.32	6	6	8	636	70.0256	9.0708	0.818854	0.840229	0.874663	0.844582	0.0107649	0.0504302
c38566.graph_c3	11.94	3	7	9	603	67.8552	7.48877	0.861007	0.903757	0.881332	0.882032	0.0107759	0.0504302
c39456.graph_c0	33.59	3	3	4	128	13.838	6.29053	1.18607	1.22232	1.15435	1.18758	0.0107789	0.0504302
c37912.graph_c0	38.37	14	14	29	490	55.2319	8.35303	1.25502	1.35728	1.27719	1.2965	0.0107957	0.0504302
c38842.graph_c0	45.59	2	2	4	68	7.60804	9.71533	0.841782	0.827497	0.778083	0.815787	0.0107973	0.0504302
c28652.graph_c0	13.11	3	4	4	473	51.7765	6.02393	0.806895	0.836398	0.866244	0.836512	0.0108041	0.0504302
c16176.graph_c0	4.35	1	2	2	483	53.6781	6.66846	1.1594	1.21966	1.22547	1.20151	0.0108091	0.0504302
c27726.graph_c0	2.05	1	1	1	584	64.6769	4.05615	1.09297	1.06842	1.0976	1.08633	0.0108238	0.0504302
c37063.graph_c0	4.71	1	1	1	297	32.3526	5.5542	1.17658	1.20146	1.13918	1.17241	0.0108404	0.0504302
c42219.graph_c0	23.2	6	6	11	319	34.4191	6.44287	1.02123	1.01706	1.01488	1.01772	0.0108533	0.0504302
c33134.graph_c0	8.33	6	6	6	792	88.8934	7.23975	0.897076	0.910702	0.928907	0.912228	0.0108558	0.0504302
c23874.graph_c0	15.26	3	3	3	190	21.1561	9.86182	1.0651	1.04612	1.06388	1.05837	0.0108674	0.0504302
c37107.graph_c0	35.77	21	22	45	794	90.6226	5.30029	1.10495	1.08083	1.1169	1.10089	0.0108739	0.0504302
c35219.graph_c1	7.13	5	5	7	799	85.9062	6.72705	0.952396	0.94057	0.93107	0.941346	0.01088	0.0504302
c22886.graph_c0	20.91	5	5	10	330	37.1569	8.29443	0.864234	0.821805	0.871575	0.852538	0.0108851	0.0504302
c41173.graph_c0	20.91	9	9	15	569	64.8651	8.71924	1.24597	1.21703	1.16983	1.21094	0.0108856	0.0504302
c29921.graph_c0	36.07	2	7	15	219	24.2703	4.84326	1.23674	1.31565	1.23021	1.26087	0.0108966	0.0504302
c38118.graph_c0	36.76	27	29	54	895	100.17	7.03467	1.1282	1.15127	1.10459	1.12802	0.0108991	0.0504302
c31881.graph_c0	5.01	1	1	1	359	39.2733	5.09717	2.73464	2.28346	2.83881	2.61897	0.010901	0.0504302
c37301.graph_c0	13.8	18	18	23	1790	192.457	5.46533	0.929632	0.950899	0.933661	0.938064	0.0109069	0.0504302
c36868.graph_c0	15.15	3	3	4	297	32.1276	5.42725	0.879687	0.886363	0.842142	0.869397	0.0109239	0.0504431
c24904.graph_c0	30.9	14	14	23	576	61.3061	6.39209	1.23279	1.32886	1.32294	1.29486	0.0109305	0.0504431
c16355.graph_c0	13.25	3	3	3	234	25.9945	10.7993	0.832614	0.835143	0.77514	0.814299	0.0109495	0.0504553
c30976.graph_c0	12.01	6	6	8	683	75.6598	5.22412	1.13963	1.16315	1.11252	1.13843	0.0109829	0.0504553
c19407.graph_c0	26.39	10	10	24	413	46.629	6.23975	1.10411	1.10619	1.07504	1.09511	0.0109913	0.0504553
c34460.graph_c0	3.57	2	2	2	645	74.6766	9.12939	0.845134	0.890222	0.879294	0.87155	0.0109924	0.0504553
c38705.graph_c0	18.1	29	30	43	2188	247.433	5.75732	0.890553	0.887043	0.920564	0.899387	0.0109929	0.0504553
c41417.graph_c0	8.1	4	4	7	580	64.1889	7.56201	1.21056	1.23189	1.16024	1.2009	0.0109937	0.0504553
c37327.graph_c0	6.55	2	3	4	534	60.3351	9.5542	1.07578	1.10955	1.10016	1.09516	0.0110001	0.0504553
c37084.graph_c0	16.47	32	33	43	2538	278.133	6.15088	0.92693	0.94	0.949269	0.938733	0.0110015	0.0504553
c38146.graph_c0	2.33	1	1	1	601	63.9006	8.00146	0.737556	0.639991	0.730698	0.702748	0.0110036	0.0504553
c16198.graph_c0	17.34	3	3	5	248	28.1855	5.47803	1.05914	1.06378	1.08286	1.06859	0.0110123	0.0504604
c38258.graph_c0	56.33	14	23	61	529	58.895	6.7417	0.94602	0.924284	0.941653	0.937319	0.0110301	0.050507
c40587.graph_c0	65.31	3	4	9	98	10.6697	8.22119	0.739111	0.69669	0.791143	0.742315	0.011049	0.0505587
c39503.graph_c0	20.32	7	7	16	379	41.5543	9.24658	0.966187	0.963672	0.974819	0.968226	0.0110987	0.0507214
c41404.graph_c0	7.08	3	3	5	480	53.4624	6.26514	0.901976	0.91325	0.876323	0.897183	0.0111046	0.0507214
c41520.graph_c0	48.35	8	8	13	242	27.5702	4.7417	1.08847	1.11541	1.12845	1.11078	0.0111075	0.0507214
c17932.graph_c0	4.12	2	2	2	534	60.2666	4.89404	0.78114	0.747494	0.826396	0.78501	0.0111169	0.0507242
c30123.graph_c0	20.99	16	16	19	786	92.878	5.37646	1.06872	1.09334	1.06884	1.07697	0.0111319	0.0507242
c43155.graph_c0	8.25	5	5	7	594	66.4434	6.60986	1.37335	1.41281	1.28437	1.35684	0.0111418	0.0507242
c40160.graph_c0	35.08	14	14	37	476	51.0234	5.94775	0.930481	0.900096	0.919384	0.916653	0.0111545	0.0507242
c40346.graph_c0	24.66	8	8	15	373	40.6722	8.57275	0.859484	0.903377	0.880255	0.881038	0.0111656	0.0507242
c40748.graph_c0	4.85	1	1	1	165	18.5444	8.70459	1.46244	1.55056	1.37909	1.46403	0.011191	0.0507242
c40511.graph_c0	16.27	3	3	5	252	28.0512	9.84717	0.901771	0.857264	0.879683	0.879573	0.0111916	0.0507242
c40844.graph_c0	52.5	14	22	51	520	57.7326	8.6167	0.891792	0.906421	0.865483	0.887899	0.0112235	0.0507967
c19871.graph_c0	10.15	4	4	5	542	58.787	7.18115	0.941537	0.949815	0.927698	0.939683	0.011248	0.0508729
c15269.graph_c0	17.52	4	4	5	234	26.4751	5.07178	1.286	1.24273	1.19641	1.24171	0.0112609	0.0508965
c40899.graph_c0	48.34	19	20	39	451	48.8253	7.06396	0.977065	0.983358	0.982885	0.981103	0.0112738	0.0509112
c14048.graph_c0	15.52	3	7	19	567	62.7423	6.02393	0.833672	0.848011	0.885507	0.85573	0.0112795	0.0509112
c23927.graph_c0	37.88	14	14	22	462	50.9103	5.33838	0.92977	0.897529	0.911516	0.912938	0.0113005	0.050912
c36145.graph_c0	6.61	4	4	6	802	87.4738	6.1001	0.862847	0.904846	0.870298	0.87933	0.0113012	0.050912
c41521.graph_c0	34.93	24	24	38	982	109.61	6.90283	0.914147	0.913633	0.938903	0.922228	0.0113027	0.050912
c39145.graph_c0	36.21	5	5	9	174	18.7617	8.47021	0.946567	0.929738	0.922168	0.932824	0.0113259	0.0509819
c23124.graph_c0	5.92	1	1	1	152	16.4606	8.104	1.06577	1.08591	1.06104	1.0709	0.0113683	0.0511057
c39871.graph_c0	27.58	13	13	25	562	61.9236	7.10791	0.784876	0.836346	0.84653	0.822584	0.0113709	0.0511057
c23315.graph_c2	16.48	1	1	2	91	10.1249	5.05908	1.07053	1.09917	1.10002	1.0899	0.0114235	0.0512304
c36977.graph_c0	12.64	10	10	14	949	105.055	6.02393	1.19742	1.25402	1.17866	1.21004	0.0114293	0.0512304
c41511.graph_c0	42.14	15	15	30	439	47.7976	5.59229	1.23317	1.25779	1.17669	1.22255	0.0114358	0.0512304
c36019.graph_c0	46.71	5	7	32	152	17.2297	6.52197	1.25242	1.21057	1.30625	1.25641	0.0114639	0.0512304
c36219.graph_c0	7.91	3	3	4	392	43.5475	5.2749	0.892856	0.869319	0.843712	0.868629	0.0114681	0.0512304
c16272.graph_c0	20	4	4	5	265	28.9842	8.68994	0.849153	0.88203	0.894347	0.875177	0.011477	0.0512304
c40679.graph_c0	10.45	1	1	1	201	21.4549	7.85498	0.762104	0.836688	0.781865	0.793552	0.011477	0.0512304
c18747.graph_c0	19.1	12	12	17	801	89.472	6.13818	1.2884	1.23098	1.33785	1.28574	0.0114779	0.0512304
c35463.graph_c0	1.4	1	1	1	499	54.9934	6.55127	0.860253	0.799416	0.806233	0.821967	0.0114828	0.0512304
c23510.graph_c0	12.65	5	5	5	419	49.0756	5.52881	0.873037	0.887354	0.838654	0.866348	0.0114892	0.0512304
c43058.graph_c0	7.05	1	1	1	241	26.5076	6.25244	1.05684	1.0832	1.07082	1.07029	0.0115319	0.0513863
c31055.graph_c0	15.48	3	3	6	168	18.5409	6.68311	1.06962	1.07362	1.0975	1.08025	0.0115614	0.0514213
c30919.graph_c0	3.11	1	2	3	900	101.393	6.94678	1.1269	1.18199	1.14313	1.15067	0.0115618	0.0514213
c28033.graph_c0	29.82	11	11	14	607	66.6217	5.19873	1.06168	1.04948	1.07246	1.06121	0.011563	0.0514213
c25043.graph_c0	58.33	1	4	12	72	8.20038	11.3267	1.3729	1.33724	1.25495	1.3217	0.0115824	0.0514405
c40166.graph_c0	37.91	5	5	12	182	20.3366	5.37646	0.952262	0.930767	0.934819	0.939282	0.011591	0.0514405
c24411.graph_c0	13.5	3	3	5	237	26.7771	5.10986	1.13116	1.10584	1.09048	1.10916	0.0115988	0.0514405
c34141.graph_c0	20.04	9	10	15	529	58.9426	5.36377	1.0723	1.06386	1.0493	1.06182	0.0116001	0.0514405
c29842.graph_c0	6.33	2	2	2	474	52.6712	5.07178	0.845578	0.845979	0.789366	0.826974	0.0116061	0.0514405
c37546.graph_c0	27.99	6	6	9	318	34.8795	8.1333	0.909593	0.879686	0.867739	0.885672	0.0116469	0.0515525
c31470.graph_c0	43.18	2	2	2	44	4.89658	10.4331	0.734714	0.798134	0.812066	0.781638	0.0116761	0.0516103
c34758.graph_c0	15.22	2	2	2	184	20.2963	6.62451	0.595489	0.487204	0.643769	0.575487	0.0116821	0.0516103
c16062.graph_c0	19.61	6	6	15	362	40.5256	8.19189	1.46584	1.40973	1.31714	1.39757	0.0116833	0.0516103
c33789.graph_c0	3.81	2	2	3	499	56.0457	9.31982	0.879018	0.862314	0.825662	0.855665	0.0117094	0.0516568
c38237.graph_c0	19.46	3	3	4	149	16.6825	5.23682	1.35471	1.51529	1.41556	1.42852	0.0117213	0.051675
c15986.graph_c0	58.51	5	5	33	94	10.1549	7.07861	0.869846	0.896249	0.847493	0.871196	0.0117572	0.0517433
c24222.graph_c0	33.33	6	6	9	267	29.7451	8.80713	0.891333	0.919965	0.921216	0.910838	0.0117696	0.0517433
c37016.graph_c0	16.54	5	5	8	387	41.9645	6.20166	0.902512	0.85711	0.869762	0.876461	0.0117788	0.0517433
c40418.graph_c0	18.43	5	5	7	293	32.5367	5.89697	0.893385	0.927547	0.906399	0.90911	0.0117836	0.0517433
c23460.graph_c0	5.27	3	3	3	531	57.9864	6.48096	1.11385	1.09385	1.0778	1.09516	0.0117922	0.0517469
c47587.graph_c0	6.78	1	1	2	177	20.174	4.84326	0.807015	0.849229	0.778021	0.811422	0.0118063	0.0517745
c24046.graph_c1	7.31	2	2	2	438	47.3327	9.43701	0.815242	0.792911	0.859226	0.82246	0.0118265	0.0518288
c39763.graph_c0	43.4	23	23	48	636	69.1573	5.61768	0.963775	0.97473	0.971871	0.970126	0.0118455	0.05183
c16185.graph_c1	13.97	1	1	3	136	14.3483	6.91748	1.39658	1.44639	1.30321	1.38206	0.0118502	0.05183
c39789.graph_c0	32.31	14	14	58	458	50.6379	5.99854	1.09565	1.12786	1.09117	1.10489	0.0119192	0.0519845
c36967.graph_c0	12.95	5	5	7	471	51.7841	5.64307	1.35523	1.45528	1.31634	1.37562	0.011921	0.0519845
c30327.graph_c0	32.91	9	9	16	313	35.1299	5.22412	1.20323	1.27927	1.20383	1.22878	0.0119622	0.0521137
c37563.graph_c0	4.91	1	2	3	407	46.1905	8.77783	0.839059	0.858216	0.79484	0.830705	0.0120652	0.0523788
c40073.graph_c0	20.95	2	4	8	296	33.9394	6.7417	1.32495	1.35522	1.24135	1.30717	0.0120653	0.0523788
c40546.graph_c0	59.25	12	12	28	292	30.8358	7.26904	0.920588	0.946091	0.934034	0.933571	0.0120721	0.0523788
c39493.graph_c0	10.61	3	3	3	311	33.9405	7.44482	1.15012	1.21115	1.21697	1.19275	0.0120819	0.0523788
c39438.graph_c0	40.59	6	6	13	170	18.9898	4.85596	1.31162	1.38036	1.25888	1.31695	0.0120884	0.0523788
c41120.graph_c0	15.5	6	6	9	458	50.8184	5.75732	1.06608	1.09719	1.07993	1.08107	0.0120983	0.0523788
c15969.graph_c0	19.38	3	3	6	227	24.0071	8.33838	1.45403	1.33436	1.32653	1.37164	0.012102	0.0523788
c17179.graph_c0	53.47	40	42	110	950	103.854	5.50342	1.13347	1.14373	1.0978	1.125	0.0121743	0.0526574
c16051.graph_c0	6.42	1	1	2	109	12.2138	10.3599	1.30424	1.39246	1.27197	1.32289	0.0122103	0.0527787
c39045.graph_c0	11.32	5	5	5	318	35.0321	10.5503	0.829655	0.761934	0.751871	0.781153	0.0122275	0.0528187
c40631.graph_c0	37.53	16	16	41	421	46.4195	6.45557	1.27781	1.19647	1.2843	1.25286	0.0122604	0.0529263
c39547.graph_c0	27.14	5	5	5	199	22.4589	9.29053	1.23568	1.34742	1.28417	1.28909	0.0122905	0.0529526
c37243.graph_c0	7.72	1	1	1	324	34.6095	8.646	0.834133	0.774879	0.838908	0.815973	0.0122923	0.0529526
c15842.graph_c0	32.06	3	3	5	131	14.8484	5.99854	0.886584	0.83161	0.854481	0.857558	0.0122984	0.0529526
c39188.graph_c0	37.43	15	16	26	505	57.8589	9.11475	1.04235	1.03325	1.02911	1.0349	0.0123275	0.053022
c16677.graph_c0	5.19	1	1	1	212	23.8706	9.34912	1.34705	1.44636	1.30811	1.36717	0.0123337	0.053022
c40951.graph_c0	28.42	9	10	14	373	41.9547	7.79639	1.21874	1.17234	1.15008	1.18039	0.0123385	0.053022
c15801.graph_c0	23.02	2	2	13	126	13.4798	7.86963	1.20993	1.25592	1.17327	1.21304	0.0123646	0.0530431
c22963.graph_c0	25.85	12	12	16	650	73.2968	8.01611	0.965799	0.974827	0.975552	0.972059	0.0123717	0.0530431
c17851.graph_c0	3.34	2	2	2	659	75.3358	4.90674	1.19769	1.26636	1.1891	1.21772	0.0123754	0.0530431
c23679.graph_c0	12.07	2	2	4	116	13.1031	6.27783	0.885129	0.904436	0.858997	0.882854	0.0123979	0.0530941
c16633.graph_c0	6.44	3	3	4	652	72.0191	5.5415	0.869272	0.897176	0.847124	0.871191	0.0124033	0.0530941
c38343.graph_c0	19.76	6	6	8	339	38.8604	6.3667	1.1507	1.1953	1.13504	1.16035	0.0124354	0.0531972
c40366.graph_c0	7.34	2	2	3	286	32.8227	9.02686	1.20275	1.23258	1.1562	1.19717	0.0124675	0.0532785
c38535.graph_c0	56.35	16	17	86	362	39.841	5.71924	1.08675	1.06635	1.06023	1.07111	0.012477	0.0532785
c41375.graph_c0	29.46	5	6	7	241	26.6513	5.47803	0.902983	0.928596	0.894253	0.908611	0.0124785	0.0532785
c24282.graph_c0	3.18	1	1	1	346	39.1697	6.26514	0.751252	0.774343	0.674769	0.733455	0.0125058	0.0533276
c16159.graph_c0	38.39	10	10	16	336	36.758	6.46826	1.17435	1.23897	1.17159	1.19497	0.0125112	0.0533276
c39953.graph_c0	71.7	27	27	96	470	51.5192	6.48096	0.924766	0.890919	0.892877	0.902854	0.0125141	0.0533276
c40655.graph_c0	16.88	4	4	7	320	35.7099	4.89404	0.917454	0.888999	0.92158	0.909344	0.0125247	0.0533315
c36030.graph_c0	42.42	18	18	45	587	65.5503	5.07178	1.10398	1.09776	1.07057	1.09077	0.0125311	0.0533315
c44182.graph_c0	27.72	1	3	8	101	11.486	6.53662	0.797252	0.711673	0.784387	0.764437	0.0125516	0.0533537
c31246.graph_c0	5.95	3	4	5	925	103.082	6.23975	1.08903	1.06004	1.07325	1.0741	0.0125524	0.0533537
c39055.graph_c0	46.03	7	7	15	126	13.9555	9.70068	0.840706	0.766905	0.775858	0.79449	0.012561	0.0533561
c37901.graph_c1	12.02	4	4	5	416	44.8383	6.41748	0.907595	0.884543	0.921623	0.904587	0.0125926	0.0534542
c40915.graph_c0	24.41	5	6	16	254	26.2843	10.6235	0.9053	0.875243	0.913224	0.897922	0.0126002	0.0534542
c40953.graph_c0	10.05	4	4	5	418	47.9276	7.6499	1.22814	1.29202	1.20002	1.24006	0.012612	0.0534631
c26745.graph_c0	5.39	4	4	5	1058	114.281	6.59521	1.14375	1.20467	1.20909	1.18583	0.0126273	0.0534631
c42249.graph_c0	28.33	15	15	25	699	77.9941	7.6792	1.02359	1.01584	1.02129	1.02024	0.0126299	0.0534631
c29608.graph_c0	6.32	2	2	2	380	42.0505	8.99756	0.957002	0.954808	0.939092	0.950301	0.0126351	0.0534631
c23098.graph_c0	11.22	2	2	2	205	22.884	4.57666	0.787399	0.762694	0.840798	0.796964	0.0126426	0.0534631
c34389.graph_c0	9.09	1	1	1	132	14.8358	9.67139	0.788473	0.784248	0.851641	0.808121	0.012657	0.0534899
c41340.graph_c0	45.96	21	21	50	544	58.4783	5.70654	1.00772	1.01146	1.01055	1.00991	0.0126657	0.0534926
c23534.graph_c0	13.44	4	4	8	506	55.4479	5.5415	1.07116	1.10239	1.10282	1.09212	0.0126967	0.0535811
c37694.graph_c0	5.39	3	3	3	724	81.2696	5.40186	0.939618	0.927305	0.910486	0.925803	0.0127028	0.0535811
c24763.graph_c0	56.55	15	25	69	527	57.458	6.69775	0.880089	0.84897	0.89743	0.875496	0.0127182	0.053612
c32435.graph_c0	9.82	3	3	4	397	44.0247	6.87354	1.10633	1.14221	1.09962	1.11605	0.0127273	0.0536163
c38368.graph_c1	29.75	4	9	16	353	39.0242	5.71924	0.788109	0.807526	0.72189	0.772508	0.0127369	0.0536227
c41988.graph_c0	31.04	4	12	36	480	52.6	6.72705	1.27691	1.31056	1.20784	1.2651	0.012759	0.0536817
c31950.graph_c0	0.78	1	1	1	1020	111.99	7.32764	1.13195	1.19548	1.18349	1.17031	0.0128407	0.0538997
c24148.graph_c0	7.05	3	3	3	482	52.5384	4.729	1.1694	1.2535	1.2138	1.21223	0.0128485	0.0538997
c15804.graph_c0	6.09	2	2	2	361	39.0898	4.76709	0.922292	0.94608	0.941285	0.936552	0.0128531	0.0538997
c15955.graph_c0	15.72	1	2	4	159	16.7368	9.49561	1.39332	1.39582	1.54759	1.44558	0.0128549	0.0538997
c36571.graph_c0	64.89	17	22	156	450	49.5403	5.021	1.06189	1.07379	1.09176	1.07581	0.0128677	0.0538997
c36475.graph_c0	30.31	11	11	22	452	49.7623	6.69775	0.881218	0.864383	0.825887	0.857163	0.0128897	0.0539009
c15960.graph_c0	81.87	4	12	135	171	18.0899	8.57275	0.900927	0.888623	0.925643	0.905064	0.012893	0.0539009
c15779.graph_c0	34.98	6	6	12	203	22.8338	6.21436	1.08173	1.11293	1.08093	1.09186	0.0128998	0.0539009
c15883.graph_c0	41.51	20	20	44	571	61.0278	5.93506	0.916997	0.914568	0.883117	0.904894	0.0129076	0.0539009
c36211.graph_c1	4.66	2	3	5	837	92.5124	6.07471	1.11713	1.15407	1.17566	1.14895	0.0129086	0.0539009
c39497.graph_c0	35	5	5	8	180	20.494	4.70361	1.38932	1.28452	1.42445	1.3661	0.0129262	0.0539405
c42285.graph_c0	4.64	3	3	4	776	85.8939	6.39209	0.861717	0.833204	0.888485	0.861135	0.0129546	0.0540227
c40430.graph_c0	15.52	1	1	2	116	12.6776	9.56885	0.816058	0.877285	0.845643	0.846329	0.012977	0.0540505
c34553.graph_c0	40	2	2	2	65	7.43883	4.97021	1.13231	1.15878	1.106	1.13236	0.0129931	0.0540836
c20707.graph_c0	9.49	1	1	1	137	15.0962	10.7261	0.665176	0.633147	0.754668	0.68433	0.0130118	0.0541275
c39081.graph_c0	18.35	4	4	7	218	23.8244	9.49561	1.12131	1.10228	1.15184	1.12514	0.0130426	0.0541933
c15353.graph_c0	9.41	4	4	6	563	61.4754	9.5835	1.22771	1.27586	1.33967	1.28108	0.0130469	0.0541933
c40124.graph_c0	7.01	2	2	2	314	33.4521	9.0708	1.03802	1.05689	1.04684	1.04725	0.0130538	0.0541933
c41942.graph_c0	16.89	2	3	4	225	25.1789	5.63037	1.20381	1.17084	1.13579	1.17015	0.0130603	0.0541933
c15865.graph_c1	29.6	1	5	7	250	27.2495	6.37939	0.8312	0.88779	0.855164	0.858051	0.0130863	0.0542673
c16093.graph_c0	13.78	2	5	7	450	49.6529	9.61279	0.75159	0.700197	0.629443	0.693743	0.0131048	0.054303
c32525.graph_c0	42.59	9	9	34	216	24.5053	9.86182	1.15991	1.10679	1.14614	1.13761	0.0131113	0.054303
c24316.graph_c0	6.41	2	2	3	390	42.9342	4.95752	1.1811	1.26018	1.1939	1.21173	0.0131322	0.0543132
c32960.graph_c0	6.03	3	3	4	531	60.2729	7.37158	0.846057	0.820782	0.880965	0.849268	0.0131348	0.0543132
c15874.graph_c0	10.37	2	2	4	270	29.1919	5.60498	1.28204	1.18737	1.24781	1.23907	0.0131383	0.0543132
c40542.graph_c0	53.85	11	11	26	286	32.1827	6.11279	1.09091	1.06414	1.06652	1.07386	0.0131496	0.054326
c41138.graph_c0	4.35	1	1	2	276	30.6583	5.94775	1.06367	1.09493	1.07631	1.0783	0.0131771	0.054393
c35067.graph_c1	20.08	5	5	5	239	27.1223	5.09717	1.11068	1.07368	1.09997	1.09477	0.0131882	0.054393
c37984.graph_c0	13.83	13	13	18	1244	140.509	6.88818	0.896061	0.859235	0.843797	0.866364	0.0131921	0.054393
c17779.graph_c0	13.33	6	6	9	525	60.1914	9.36377	0.939702	0.919223	0.909235	0.92272	0.0131986	0.054393
c17757.graph_c0	32.43	1	1	2	74	7.66596	7.41553	1.12047	1.13702	1.17713	1.14487	0.0132146	0.0544251
c40884.graph_c0	42.2	19	19	45	628	69.0692	6.771	0.894075	0.927383	0.894667	0.905375	0.0132583	0.0545707
c35175.graph_c0	12.24	10	10	15	980	110.946	5.71924	0.834515	0.855899	0.890331	0.860248	0.0132664	0.0545707
c37439.graph_c0	3.1	2	2	2	677	77.7934	9.21729	0.845972	0.825321	0.773511	0.814935	0.0132931	0.0546332
c14476.graph_c0	3.81	1	1	1	210	23.798	9.23193	0.634114	0.664928	0.756302	0.685114	0.013305	0.0546332
c31866.graph_c0	10.24	3	3	3	420	46.2288	6.56592	0.840939	0.803711	0.868938	0.837863	0.0133063	0.0546332
c39526.graph_c0	6.88	3	3	9	494	53.6509	8.29443	0.754797	0.701005	0.800959	0.752254	0.0133201	0.0546561
c23099.graph_c0	31.33	9	9	12	316	36.0323	8.30908	1.05259	1.0537	1.03651	1.0476	0.0133445	0.0547223
c36168.graph_c0	36.94	28	28	59	980	110.545	6.48096	0.88624	0.83142	0.868188	0.861949	0.0133782	0.0548267
c33505.graph_c0	7.11	3	3	3	408	46.365	8.93896	0.761306	0.827035	0.831474	0.806605	0.0134821	0.0552184
c39099.graph_c0	39.55	5	6	10	177	19.8002	5.18604	1.53552	1.73528	1.51648	1.59576	0.0135167	0.0552918
c42788.graph_c0	11.93	1	1	1	109	12.2953	4.88135	1.18875	1.2801	1.27031	1.24638	0.0135332	0.0553252
c30546.graph_c1	12.22	1	2	2	180	20.9554	6.23975	1.11462	1.16938	1.13061	1.1382	0.0135584	0.0553873
c41212.graph_c0	62.83	4	5	8	113	12.651	4.7417	0.900779	0.931582	0.926016	0.919459	0.0135651	0.0553873
c36378.graph_c3	5.22	2	2	2	670	73.0244	9.89111	0.862835	0.900603	0.903361	0.888933	0.0135735	0.0553876
c38962.graph_c0	27.13	15	15	28	763	80.282	6.26514	0.803104	0.849593	0.771841	0.808179	0.0135846	0.0553988
c16330.graph_c0	44.19	1	1	2	43	4.82948	8.83643	0.832538	0.8851	0.874335	0.863991	0.0136088	0.055422
c40651.graph_c0	17.18	8	8	12	547	59.72	6.3667	0.956391	0.953137	0.93688	0.948803	0.0136114	0.055422
c37983.graph_c1	6.49	2	2	3	385	43.1284	7.43018	0.795357	0.862381	0.840408	0.832716	0.0136224	0.055422
c38158.graph_c0	6.61	2	2	3	348	39.5546	5.17334	0.972275	0.973207	0.981334	0.975606	0.0136237	0.055422
c38926.graph_c0	40	2	6	22	135	15.5896	10.4038	0.8735	0.817281	0.812815	0.834532	0.0136415	0.0554604
c24376.graph_c0	8.08	2	2	3	359	40.722	8.90967	1.21547	1.14412	1.20487	1.18815	0.0136706	0.0554999
c24608.graph_c2	7.69	1	1	1	156	17.4116	6.58057	0.97448	0.966286	0.977026	0.972598	0.013696	0.0554999
c29488.graph_c1	0.96	1	1	1	726	80.7497	6.04932	0.696778	0.68596	0.788897	0.723879	0.0137027	0.0554999
c23411.graph_c0	13.25	6	6	11	536	57.5464	7.10791	1.09926	1.11176	1.07361	1.09487	0.0137211	0.0554999
c33038.graph_c0	3.8	1	1	2	368	41.1527	5.96045	0.950197	0.949774	0.929834	0.943268	0.0137353	0.0554999
c41963.graph_c0	23.25	8	8	17	456	51.7974	5.97314	1.17657	1.1315	1.12136	1.14314	0.0137602	0.0554999
c16426.graph_c0	24.33	7	7	10	411	46.0486	5.64307	0.842962	0.770769	0.828416	0.814049	0.0137636	0.0554999
c42850.graph_c0	36.9	7	8	12	290	32.3364	5.5542	0.862656	0.884926	0.827212	0.858265	0.0137678	0.0554999
c17299.graph_c0	21.18	3	3	4	170	19.1358	9.0708	0.972392	0.964681	0.958044	0.965039	0.0137715	0.0554999
c15708.graph_c0	7	3	3	3	457	51.5924	5.57959	0.844004	0.896007	0.852453	0.864155	0.0137771	0.0554999
c39717.graph_c0	77.78	2	7	44	63	7.00575	9.87646	1.15978	1.12215	1.10812	1.13002	0.013778	0.0554999
c23845.graph_c0	6.76	2	2	2	296	32.8686	7.72314	1.1672	1.16451	1.11314	1.14828	0.0137807	0.0554999
c35952.graph_c0	6.54	5	5	6	1009	113.24	6.31592	0.787963	0.784545	0.854205	0.808904	0.0137855	0.0554999
c30357.graph_c0	49.49	3	7	16	196	21.8844	7.10791	0.8969	0.85793	0.900519	0.885116	0.0137919	0.0554999
c22815.graph_c0	3.57	2	2	2	532	59.855	7.10791	0.792398	0.838245	0.860785	0.830476	0.0137955	0.0554999
c24253.graph_c3	34.41	11	11	23	433	46.6333	7.15186	0.763112	0.839712	0.766704	0.789843	0.0138099	0.0554999
c33241.graph_c0	23.08	4	4	5	208	23.0658	5.50342	1.23202	1.28577	1.18901	1.2356	0.0138211	0.0554999
c31093.graph_c0	19.62	7	7	8	423	47.0025	6.3667	0.888955	0.869725	0.833876	0.864185	0.0138295	0.0554999
c15916.graph_c0	43.01	9	9	13	279	30.2713	5.70654	1.33621	1.3446	1.23214	1.30432	0.0138338	0.0554999
c36564.graph_c0	17.29	3	4	19	266	28.0991	5.42725	1.78675	1.52287	1.62588	1.64516	0.0138701	0.0554999
c37045.graph_c0	1.64	1	1	2	793	91.8015	6.75635	0.832047	0.880809	0.880161	0.864339	0.013873	0.0554999
c42605.graph_c0	16.47	8	8	8	680	75.4598	6.34131	0.847794	0.810789	0.874695	0.844426	0.0138839	0.0554999
c25202.graph_c0	19.55	3	3	3	179	20.1347	8.55811	1.24141	1.20447	1.15848	1.20146	0.0138841	0.0554999
c33888.graph_c0	27.08	3	5	11	192	20.7625	6.53662	1.34523	1.51786	1.40795	1.42368	0.0138852	0.0554999
c42151.graph_c0	2.86	2	2	2	734	81.4104	4.84326	0.817969	0.857341	0.782858	0.819389	0.0138929	0.0554999
c34314.graph_c0	2.6	1	1	1	461	52.2782	7.84033	0.944897	0.923569	0.916484	0.928317	0.0138938	0.0554999
c36668.graph_c0	41.88	5	12	40	382	41.1794	7.12256	0.922245	0.881429	0.897226	0.9003	0.0139091	0.0555276
c43167.graph_c0	4.24	1	1	1	165	18.0615	9.26123	1.24573	1.24969	1.16856	1.22133	0.0139393	0.0555491
c39265.graph_c0	54.16	16	19	37	445	49.638	6.32861	1.01938	1.02757	1.01985	1.02227	0.0139396	0.0555491
c36973.graph_c0	6.57	1	1	1	289	31.4915	9.40771	0.752278	0.790987	0.837531	0.793598	0.0139594	0.0555911
c39522.graph_c0	27.71	6	6	17	231	25.081	8.83643	0.909279	0.897241	0.8655	0.890673	0.0139669	0.0555911
c37719.graph_c0	23.19	21	21	26	979	113.895	8.36768	0.940151	0.915464	0.909575	0.92173	0.0140192	0.0556657
c25530.graph_c0	1.59	1	1	1	567	63.6989	7.00537	0.741221	0.792541	0.828959	0.787573	0.014051	0.0557586
c36598.graph_c1	36.65	7	7	27	161	18.3033	10.7114	1.07524	1.05115	1.05647	1.06095	0.0140758	0.0558188
c27357.graph_c0	2.8	2	2	3	749	86.2993	9.26123	0.680204	0.597651	0.733528	0.670461	0.014083	0.0558188
c39332.graph_c0	49.45	15	15	34	451	47.3633	7.51807	1.09013	1.0882	1.06053	1.07962	0.0141139	0.055868
c16407.graph_c0	8.55	2	2	3	234	26.0085	9.26123	1.08127	1.11709	1.08512	1.09449	0.0141286	0.055868
c34596.graph_c0	17.87	12	12	22	817	87.5264	6.88818	0.849549	0.789516	0.851776	0.83028	0.0141316	0.055868
c32108.graph_c0	33.13	8	8	31	160	17.9155	10.2866	1.08463	1.06953	1.05554	1.0699	0.0141375	0.055868
c16037.graph_c0	27.35	13	13	25	479	52.5119	6.32861	1.07264	1.08167	1.0534	1.06924	0.0141853	0.0560018
c35089.graph_c0	9.12	2	2	3	362	41.8386	6.40479	0.944156	0.914719	0.929409	0.929428	0.0141909	0.0560018
c26123.graph_c0	12.15	1	1	1	107	11.5088	7.28369	1.25869	1.33816	1.39626	1.33104	0.0141983	0.0560018
c16268.graph_c0	57.35	2	4	7	68	7.77496	5.05908	1.08176	1.08406	1.11692	1.09425	0.0142121	0.0560018
c39237.graph_c0	12.23	2	2	2	139	14.1308	9.33447	0.738905	0.731454	0.820421	0.763593	0.0142195	0.0560018
c35934.graph_c0	11.34	7	7	8	811	89.6094	5.37646	1.06757	1.0885	1.10355	1.08654	0.014222	0.0560018
c40900.graph_c0	14.61	1	1	2	89	9.79316	9.94971	0.778887	0.84919	0.775804	0.801294	0.0142354	0.0560213
c39810.graph_c0	39.47	12	21	38	603	64.0268	5.63037	0.933217	0.954599	0.932623	0.940147	0.0142733	0.0561371
c40807.graph_c0	3.44	2	2	3	494	54.2634	9.05615	0.882746	0.909776	0.861489	0.88467	0.0143622	0.0563199
c31331.graph_c0	11.29	2	2	2	186	21.5021	6.43018	1.08267	1.10117	1.12589	1.10324	0.0143891	0.056392
c24748.graph_c0	2.76	1	1	1	471	50.8027	8.38232	0.901453	0.848756	0.865648	0.871952	0.0144028	0.0564124
c16410.graph_c0	2.99	1	1	1	468	50.111	4.89404	0.819891	0.724812	0.776551	0.773751	0.0144364	0.0564514
c24112.graph_c0	7.39	2	2	2	352	39.0468	5.38916	1.17078	1.24755	1.1798	1.19938	0.0144483	0.0564514
c15253.graph_c0	23.17	3	3	5	164	17.5856	9.78857	1.10463	1.14987	1.15867	1.13772	0.0144553	0.0564514
c36198.graph_c0	7.08	2	2	3	226	26.2655	8.60205	0.879058	0.840933	0.893522	0.871171	0.0145014	0.0564956
c39749.graph_c0	24.81	13	13	18	532	59.282	8.98291	1.2042	1.27859	1.19065	1.22448	0.0145075	0.0564956
c26808.graph_c0	41.23	11	12	24	439	48.2642	6.26514	0.953266	0.928194	0.935915	0.939125	0.0145085	0.0564956
c38666.graph_c0	12.21	2	2	2	213	23.448	9.40771	0.969991	0.959226	0.972177	0.967131	0.0145092	0.0564956
c38024.graph_c0	25.52	10	10	18	431	47.2158	6.75635	0.923583	0.903158	0.936234	0.920991	0.01455	0.0565881
c42377.graph_c0	1.94	1	1	1	875	97.2624	7.07861	0.931537	0.895706	0.91718	0.914807	0.0146089	0.0567271
c40881.graph_c0	4.98	1	1	1	261	29.2107	9.53955	1.17852	1.2269	1.14938	1.18493	0.0146146	0.0567271
c41362.graph_c0	17.96	3	5	12	323	34.5166	7.29834	1.3325	1.33646	1.4742	1.38105	0.0146204	0.0567271
c37079.graph_c0	15.05	1	2	2	206	23.1761	9.49561	0.798147	0.76373	0.846823	0.8029	0.0146285	0.0567271
c38587.graph_c0	4.56	1	1	1	285	31.5812	6.90283	0.645428	0.638206	0.758821	0.680818	0.0146453	0.0567591
c33751.graph_c0	4.38	3	3	3	844	95.22	6.78564	0.82981	0.826705	0.884394	0.84697	0.0146574	0.0567728
c26649.graph_c1	16.01	3	4	4	331	35.5399	8.68994	1.3689	1.43004	1.27843	1.35912	0.0147063	0.0569222
c38139.graph_c0	17.86	4	4	7	252	27.9153	4.99561	1.09195	1.11259	1.14067	1.11507	0.0147212	0.0569222
c32264.graph_c0	4.7	3	3	5	596	66.4669	6.68311	0.841763	0.773116	0.838485	0.817788	0.0147217	0.0569222
c39025.graph_c0	3.45	1	1	1	290	30.7709	6.17627	1.20382	1.27936	1.19091	1.2247	0.0147389	0.0569305
c34993.graph_c1	5.96	1	1	2	285	31.4019	8.45557	0.862446	0.788137	0.809287	0.819957	0.014741	0.0569305
c30253.graph_c0	28.15	7	7	9	238	26.1105	8.27979	1.16258	1.1965	1.12731	1.16213	0.0148398	0.0572615
c33343.graph_c0	7.53	4	4	4	797	89.6325	8.35303	1.05548	1.08566	1.07671	1.07262	0.0148505	0.0572615
c38938.graph_c0	31.07	9	9	18	309	33.3818	8.74854	0.828827	0.821993	0.752054	0.800958	0.0148526	0.0572615
c29775.graph_c0	7.14	3	3	3	546	58.4573	7.40088	1.04336	1.06407	1.04723	1.05155	0.0148624	0.057266
c38562.graph_c0	2.92	2	2	3	583	66.5143	9.71533	0.882059	0.87406	0.827115	0.861078	0.0148792	0.0572974
c17672.graph_c0	14.26	4	5	7	547	61.9568	6.771	1.12148	1.18752	1.16905	1.15935	0.014902	0.0573507
c33848.graph_c0	16.73	7	7	9	562	63.2764	5.13525	0.910448	0.86742	0.902131	0.893333	0.0149205	0.0573507
c42532.graph_c0	12.81	9	9	12	718	83.3307	8.68994	0.918963	0.946381	0.921194	0.928846	0.014924	0.0573507
c38988.graph_c0	65.16	6	6	12	155	17.1362	4.4624	1.12044	1.11753	1.07978	1.10592	0.0149422	0.0573507
c24052.graph_c0	15.69	5	5	10	306	35.1611	6.44287	0.971945	0.961894	0.956529	0.963456	0.0149449	0.0573507
c18547.graph_c0	14.39	9	9	16	806	88.5494	6.07471	0.916444	0.945121	0.93497	0.932178	0.014978	0.0573901
c39320.graph_c0	63.7	6	6	12	146	15.348	8.11865	1.03626	1.05266	1.0378	1.04224	0.0149834	0.0573901
c30458.graph_c0	9.2	3	3	3	402	44.2776	9.05615	0.918313	0.918074	0.883479	0.906622	0.0150124	0.0573901
c34938.graph_c0	23.77	10	11	16	551	61.8261	5.23682	1.12721	1.08755	1.09129	1.10202	0.0150139	0.0573901
c40425.graph_c0	16.14	6	6	7	409	45.4534	8.22119	0.924289	0.950594	0.940132	0.938338	0.0150318	0.0573901
c37690.graph_c1	3.16	2	2	2	696	78.8495	7.66455	0.852173	0.863721	0.798547	0.838147	0.0150432	0.0573901
c37230.graph_c0	22.18	5	5	5	284	32.9142	6.03662	0.847642	0.898573	0.849023	0.865079	0.015068	0.0573901
c23712.graph_c0	10.59	2	3	5	255	28.2977	6.26514	1.11582	1.14699	1.17918	1.14733	0.0150689	0.0573901
c41784.graph_c0	16.02	14	14	27	930	106.066	6.12549	0.950257	0.934939	0.957019	0.947405	0.0150733	0.0573901
c40008.graph_c0	30.28	10	14	17	535	59.1236	6.65381	1.05741	1.06994	1.0452	1.05752	0.01508	0.0573901
c23577.graph_c0	55.56	1	5	21	72	8.08401	4.99561	1.16695	1.20342	1.25634	1.2089	0.015083	0.0573901
c40917.graph_c0	2	1	1	2	651	72.9942	7.23975	1.21279	1.32178	1.24538	1.25998	0.0150873	0.0573901
c39985.graph_c0	67.73	26	26	91	502	56.0133	4.84326	0.970672	0.958683	0.954682	0.961345	0.0150967	0.0573901
c23863.graph_c0	56.08	10	23	102	403	44.628	10.4185	0.963635	0.976557	0.96974	0.969977	0.0151059	0.0573901
c40028.graph_c0	44.62	14	14	22	260	28.9607	9.5249	1.07792	1.05109	1.07458	1.06786	0.0151188	0.0573901
c17149.graph_c1	36.9	2	2	2	84	8.76162	12.3081	1.11137	1.07278	1.08731	1.09048	0.0151195	0.0573901
c38653.graph_c1	3.26	1	2	5	827	91.256	7.86963	0.792566	0.781277	0.857067	0.810303	0.0151373	0.0574248
c29965.graph_c0	22.33	3	3	4	206	22.4701	6.39209	1.18641	1.17256	1.25515	1.20471	0.0152072	0.057657
c15870.graph_c0	17.27	3	3	6	110	12.5568	8.98291	1.16952	1.19911	1.12788	1.1655	0.0152311	0.0577094
c26880.graph_c0	6.96	3	3	3	460	51.0908	8.07471	0.932955	0.906224	0.935574	0.924918	0.0152427	0.0577094
c45753.graph_c0	36.96	9	14	21	414	47.0951	8.88037	1.11077	1.17052	1.15951	1.14694	0.015254	0.0577094
c40495.graph_c0	23.15	6	6	9	311	34.9962	8.57275	1.16032	1.22167	1.15087	1.17762	0.0152558	0.0577094
c38754.graph_c0	48.74	6	6	26	119	12.3962	8.89502	1.40769	1.26665	1.39001	1.35479	0.0152762	0.0577279
c23363.graph_c0	57.44	13	20	38	390	43.526	5.50342	0.940751	0.920949	0.947446	0.936382	0.0152781	0.0577279
c42317.graph_c0	22.99	2	8	22	335	37.6871	7.76709	0.756864	0.829674	0.736734	0.774424	0.0153027	0.0577675
c41916.graph_c0	27.51	9	10	13	418	46.289	6.65381	1.26138	1.35584	1.23932	1.28551	0.015306	0.0577675
c38362.graph_c3	2.49	2	2	2	882	94.8766	8.85107	0.911075	0.863826	0.86972	0.88154	0.0153844	0.0579713
c30341.graph_c0	63.57	8	16	116	258	28.8523	4.7417	1.13384	1.08574	1.11419	1.11126	0.0153862	0.0579713
c25659.graph_c0	10.09	10	10	13	1249	140.289	6.23975	0.947417	0.917875	0.92891	0.931401	0.0154208	0.058017
c16041.graph_c1	11.73	2	2	3	196	22.174	7.48877	1.4719	1.72379	1.6907	1.6288	0.0154312	0.058017
c16992.graph_c0	56.22	10	11	33	217	24.7882	5.73193	0.920307	0.917897	0.946128	0.928111	0.015433	0.058017
c29829.graph_c1	22.99	1	3	6	174	18.6994	7.50342	0.871292	0.825519	0.883255	0.860022	0.0154333	0.058017
c40672.graph_c0	12.55	4	4	5	534	59.9659	8.76318	0.859277	0.800678	0.862216	0.840724	0.0154655	0.0580197
c24520.graph_c0	6.08	2	2	3	362	40.3249	6.39209	1.25084	1.34586	1.2339	1.27687	0.0154695	0.0580197
c40341.graph_c0	18.41	2	4	7	201	22.8807	8.06006	1.27074	1.30615	1.19608	1.25766	0.0154863	0.0580197
c15997.graph_c0	36.65	8	9	16	352	37.0543	7.63525	1.11243	1.12129	1.07833	1.10402	0.0154865	0.0580197
c31617.graph_c0	16.42	7	7	14	408	47.6245	8.1333	1.08892	1.12976	1.13681	1.1185	0.0155004	0.058039
c33973.graph_c0	14.12	8	8	12	531	59.7309	5.18604	1.09007	1.0796	1.05764	1.07577	0.0155393	0.0581151
c40288.graph_c0	6.47	2	2	3	371	40.9855	5.66846	0.886962	0.857901	0.824246	0.856369	0.015547	0.0581151
c39013.graph_c0	57	5	5	18	100	10.8725	5.21143	1.20657	1.22902	1.14688	1.19416	0.0155645	0.0581478
c21245.graph_c0	5.56	3	3	3	701	76.3984	6.91748	1.09433	1.07506	1.11687	1.09542	0.0156587	0.0584011
c23354.graph_c1	25.47	2	3	4	106	11.634	6.80029	1.21646	1.29406	1.19612	1.23555	0.0156721	0.0584029
c24245.graph_c0	18.92	2	3	4	185	20.3975	5.021	0.857073	0.907462	0.864927	0.876487	0.0156829	0.0584029
c39710.graph_c1	16.99	3	3	4	259	28.0799	10.0815	1.32988	1.43204	1.28248	1.34813	0.0156909	0.0584029
c40049.graph_c0	31.71	4	7	11	287	30.6455	7.13721	1.14234	1.16383	1.10447	1.13688	0.0156944	0.0584029
c31476.graph_c0	22.79	14	14	18	860	96.4767	6.58057	1.18676	1.1695	1.11964	1.15863	0.015713	0.0584117
c29875.graph_c0	2.8	1	1	1	607	64.4724	7.53271	0.71148	0.594837	0.723498	0.676605	0.0157188	0.0584117
c35959.graph_c0	12.01	1	3	5	333	35.2305	5.63037	0.762602	0.84229	0.760962	0.788618	0.015743	0.0584117
c26047.graph_c0	7.67	2	2	3	378	41.5422	7.06396	0.869212	0.845155	0.90132	0.871896	0.0157482	0.0584117
c32717.graph_c0	47.79	6	6	10	113	13.0006	8.70459	1.46564	1.60556	1.39422	1.48848	0.0157647	0.0584117
c39030.graph_c0	59.52	9	12	38	168	19.738	5.30029	1.11511	1.13929	1.08893	1.11444	0.0157654	0.0584117
c41724.graph_c0	13.95	7	7	7	645	69.3944	7.63525	1.20472	1.20254	1.13469	1.18065	0.015809	0.0585339
c35758.graph_c0	22.79	9	10	18	531	56.4403	4.79248	0.896286	0.8583	0.905429	0.886671	0.0158272	0.0585686
c39892.graph_c0	24.34	5	5	6	226	25.2202	9.0415	1.55377	1.37376	1.39853	1.44202	0.0158558	0.0586417
c40949.graph_c0	17.12	8	9	14	473	52.8909	8.63135	0.91756	0.896677	0.933703	0.91598	0.0158848	0.0587035
c32950.graph_c1	22.59	11	11	18	611	69.507	8.49951	0.930989	0.955933	0.937565	0.941495	0.0158902	0.0587035
c42374.graph_c0	8.92	1	1	1	157	17.8392	7.23975	0.826581	0.888498	0.862836	0.859305	0.0159086	0.0587388
c25864.graph_c0	2.85	2	2	2	527	58.8121	4.80518	0.856838	0.862892	0.907217	0.875649	0.0159208	0.0587435
c39101.graph_c0	67.43	23	35	114	608	65.872	7.63525	1.16011	1.15421	1.10397	1.13943	0.0159276	0.0587435
c28630.graph_c0	2.67	2	2	2	711	77.3727	7.31299	1.1205	1.14998	1.09595	1.12214	0.0159651	0.0587966
c30525.graph_c0	15.12	4	4	9	344	38.0966	10.2427	1.22801	1.35891	1.30194	1.29629	0.0159655	0.0587966
c36583.graph_c0	44.89	24	24	34	831	89.4225	5.90967	0.895988	0.923378	0.879298	0.899554	0.0159729	0.0587966
c30887.graph_c0	24.57	5	7	38	175	20.0486	10.1401	0.926756	0.951122	0.92516	0.934346	0.0159814	0.0587966
c40190.graph_c0	29.59	13	13	18	517	56.5251	8.30908	1.03869	1.05255	1.03484	1.04202	0.0159863	0.0587966
c39867.graph_c0	10.64	2	2	3	188	20.2612	9.1001	0.778887	0.662682	0.746724	0.729431	0.0160003	0.0588155
c16028.graph_c1	28.62	5	8	20	325	35.0986	9.08545	1.12568	1.14541	1.09224	1.12111	0.0160238	0.0588693
c31427.graph_c1	16.19	10	10	12	803	89.2719	6.30322	1.08355	1.05351	1.07761	1.07156	0.0160832	0.0590298
c42983.graph_c0	15.3	4	4	6	379	42.9659	8.60205	0.695189	0.544686	0.671074	0.636983	0.0161296	0.0591597
c38139.graph_c3	7.45	2	2	2	322	36.5397	7.69385	1.12543	1.16699	1.10913	1.13385	0.0161616	0.0592332
c23027.graph_c0	1.19	1	1	1	754	83.2877	7.15186	1.12452	1.13785	1.08763	1.11667	0.0161741	0.0592332
c34467.graph_c0	29.35	16	16	25	535	59.5006	7.03467	1.03826	1.06042	1.0531	1.0506	0.016192	0.0592332
c16049.graph_c0	32.69	8	8	18	260	27.645	8.35303	1.81912	1.51801	1.70321	1.68012	0.0162193	0.0592332
c37699.graph_c2	9.6	2	2	3	177	19.5737	7.03467	0.785595	0.710645	0.809722	0.768654	0.0162213	0.0592332
c14061.graph_c0	3.53	1	2	2	680	75.8199	8.1626	0.938499	0.958464	0.935525	0.944163	0.0162318	0.0592332
c44198.graph_c0	13.97	8	8	9	723	82.6952	5.93506	0.941867	0.930573	0.909875	0.927438	0.0162606	0.0592332
c23105.graph_c0	32.08	18	18	50	639	66.6796	5.17334	0.886544	0.824342	0.865158	0.858681	0.0162641	0.0592332
c25014.graph_c0	18.92	4	5	7	333	35.1448	8.66064	1.16651	1.20438	1.12974	1.16688	0.0162653	0.0592332
c16837.graph_c0	10.05	2	2	3	189	20.2625	8.20654	0.77497	0.823303	0.721963	0.773412	0.0162749	0.0592342
c33777.graph_c0	10.98	10	10	15	1266	136.754	4.98291	0.936847	0.940314	0.911393	0.929518	0.0163255	0.059307
c42582.graph_c0	12.16	6	6	7	551	61.5866	7.09326	1.12567	1.13799	1.08764	1.1171	0.0163341	0.059307
c16783.graph_c0	31.09	33	34	63	1190	129.938	5.56689	0.936738	0.954453	0.927913	0.939701	0.0163387	0.059307
c30591.graph_c0	10.92	10	10	11	943	105.382	7.03467	1.05691	1.03925	1.03947	1.04521	0.0163393	0.059307
c40905.graph_c0	25.71	4	4	4	175	19.9279	4.75439	0.814074	0.816642	0.878797	0.836504	0.0163396	0.059307
c20765.graph_c0	10.21	2	2	2	235	26.8771	7.48877	0.857685	0.817791	0.883332	0.852936	0.0163994	0.0594356
c37317.graph_c0	3.96	3	4	4	1162	133.265	7.56201	0.788453	0.808064	0.709948	0.768822	0.0164011	0.0594356
c39616.graph_c0	13.66	4	7	12	505	55.5702	8.88037	1.25101	1.31911	1.20386	1.25799	0.0164019	0.0594356
c14453.graph_c0	6.6	1	1	1	197	20.7824	6.18896	1.14114	1.17604	1.11181	1.143	0.0164371	0.0595307
c37059.graph_c0	18.02	48	52	70	3280	359.466	5.14795	0.946303	0.960029	0.936571	0.947634	0.0164676	0.0596086
c41677.graph_c0	25.84	7	7	11	387	41.2701	6.04932	1.2072	1.26464	1.16905	1.21363	0.0164923	0.0596416
c16009.graph_c0	25.66	5	6	10	226	26.0062	4.94482	1.31166	1.32245	1.20793	1.28068	0.0165017	0.0596416
c34755.graph_c0	28.15	5	6	9	238	26.749	6.37939	0.860866	0.912372	0.882132	0.885123	0.0165037	0.0596416
c15904.graph_c0	36.51	3	3	8	63	6.97873	8.20654	0.902228	0.850135	0.888623	0.880329	0.0165703	0.0597719
c41598.graph_c0	3.85	1	1	1	390	43.6589	4.44971	1.44699	1.51266	1.68685	1.54883	0.0165809	0.0597719
c39588.graph_c0	44.66	20	21	44	580	65.6368	6.41748	1.19483	1.30185	1.22909	1.24192	0.0165864	0.0597719
c17018.graph_c0	38.17	7	7	27	241	26.5854	5.021	1.1032	1.07452	1.11846	1.09872	0.0166006	0.0597719
c34968.graph_c0	24.6	9	9	11	504	55.8171	5.78271	0.915249	0.920851	0.881526	0.905876	0.0166028	0.0597719
c30139.graph_c0	18.53	7	7	13	464	50.1389	4.65283	0.96572	0.953516	0.969582	0.962939	0.0166434	0.0598646
c20913.graph_c0	7.87	3	3	5	432	49.5069	8.29443	0.757104	0.846565	0.779745	0.794471	0.0166466	0.0598646
c38872.graph_c0	40.14	8	8	40	289	30.7819	9.36377	0.889049	0.829237	0.831071	0.849786	0.0166666	0.0599041
c41100.graph_c0	10.29	1	1	1	175	19.3838	8.66064	0.719685	0.734652	0.821056	0.758464	0.0166818	0.0599262
c39856.graph_c0	13.71	3	3	5	197	22.2023	9.86182	1.14115	1.2191	1.21293	1.19106	0.0167198	0.0600302
c37038.graph_c0	10.2	3	3	4	294	33.5793	9.20264	1.09701	1.12059	1.15282	1.12347	0.0167357	0.0600548
c31752.graph_c0	16.17	7	10	20	798	88.5136	4.86865	0.870664	0.812607	0.795342	0.826205	0.0167524	0.0600622
c32868.graph_c2	14.07	2	3	3	263	27.4067	9.67139	1.10448	1.13077	1.0827	1.10598	0.0167639	0.0600622
c15933.graph_c0	6.1	2	2	2	410	47.3443	8.45557	1.16292	1.1426	1.21929	1.17494	0.0167649	0.0600622
c40010.graph_c0	9.81	4	4	7	469	52.114	9.42236	0.864375	0.860301	0.910136	0.878271	0.0167917	0.0600852
c31847.graph_c0	16.6	6	7	12	518	58.0773	6.771	1.05068	1.06531	1.04164	1.05254	0.0167985	0.0600852
c16090.graph_c0	50.3	1	8	30	167	18.6795	8.00146	0.837074	0.79951	0.873773	0.836786	0.0168188	0.0601254
c24991.graph_c0	6.71	3	3	4	596	65.7192	7.38623	1.09913	1.14886	1.1063	1.1181	0.0168338	0.0601466
c36331.graph_c0	4.23	2	2	3	639	71.5599	8.33838	1.36892	1.46219	1.29197	1.37436	0.0168462	0.0601485
c28838.graph_c0	19.23	1	2	3	78	8.61439	4.80518	1.11613	1.13052	1.08194	1.10953	0.0168635	0.0601485
c30228.graph_c0	10.14	1	1	5	276	30.3755	7.29834	1.72215	1.45337	1.64256	1.60603	0.0168645	0.0601485
c21941.graph_c0	7	3	3	3	486	54.4355	7.85498	0.75948	0.749015	0.642987	0.717161	0.0168706	0.0601485
c43139.graph_c0	3.25	2	2	2	554	61.2908	8.26514	0.848209	0.904977	0.869765	0.874317	0.0168908	0.0601882
c43140.graph_c0	1.97	1	1	1	406	46.553	8.70459	0.914134	0.868562	0.903568	0.895421	0.0169033	0.0601974
c34536.graph_c0	13.24	10	10	17	876	100.168	6.07471	1.03803	1.05144	1.06076	1.05008	0.0169185	0.0601974
c38117.graph_c0	3.95	2	2	2	531	60.1248	6.18896	1.09415	1.07567	1.05931	1.07638	0.0169206	0.0601974
c40189.graph_c0	5.35	1	1	4	243	26.963	9.39307	0.902133	0.932991	0.893849	0.909658	0.0169367	0.0602012
c40882.graph_c0	24	7	7	7	350	38.4574	5.80811	1.07591	1.06313	1.04755	1.0622	0.0169398	0.0602012
c41979.graph_c0	12.88	1	1	1	132	14.1595	4.34814	0.861758	0.890585	0.826548	0.85963	0.0169595	0.0602303
c32902.graph_c1	18.42	2	5	7	380	40.5914	9.64209	0.825334	0.848417	0.765634	0.813128	0.0169782	0.0602303
c24056.graph_c2	42.15	2	7	28	223	24.9663	5.03369	1.37677	1.23983	1.35828	1.32496	0.0169843	0.0602303
c25633.graph_c0	31.24	20	20	29	813	90.6426	6.46826	0.941812	0.907127	0.923519	0.924153	0.0170003	0.0602548
c17822.graph_c0	22.44	6	8	20	468	48.8776	8.35303	0.822529	0.81787	0.883042	0.841147	0.0170161	0.0602786
c41377.graph_c0	5.96	2	2	2	302	33.5432	8.27979	1.19086	1.25864	1.168	1.20583	0.0170348	0.0603126
c24654.graph_c0	7.16	3	4	7	531	61.9056	8.14795	1.04248	1.0408	1.02711	1.0368	0.0170679	0.0603389
c41953.graph_c0	24.02	4	4	5	204	22.563	5.17334	0.93239	0.945784	0.914171	0.930781	0.0170695	0.0603389
c28351.graph_c1	32.47	5	5	12	194	21.7979	8.22119	0.766433	0.713213	0.82033	0.766659	0.0171119	0.0603898
c17896.graph_c0	8.36	4	4	5	694	75.8372	6.80029	1.05	1.07812	1.07578	1.06797	0.0171137	0.0603898
c39903.graph_c0	59.25	15	15	53	292	32.6837	5.80811	0.949243	0.967521	0.950781	0.955848	0.0171244	0.0603898
c38777.graph_c0	47.4	8	17	127	384	41.8416	9.74463	0.919719	0.933	0.894941	0.915887	0.0171294	0.0603898
c40754.graph_c0	9.31	3	3	4	333	37.0699	5.18604	0.89047	0.873167	0.830052	0.864563	0.0171412	0.0603993
c16718.graph_c1	11.86	4	4	5	295	34.2279	5.8335	0.938939	0.91113	0.939268	0.929779	0.0171806	0.060506
c39383.graph_c0	62.31	7	15	58	260	29.5257	9.75928	0.912189	0.944954	0.929416	0.928853	0.0172326	0.0606569
c41959.graph_c0	14.54	4	4	8	337	37.0441	5.94775	1.26664	1.19976	1.32051	1.2623	0.0172702	0.060757
c16302.graph_c1	50.63	11	15	45	239	27.5577	9.08545	1.1347	1.14998	1.0937	1.12613	0.017289	0.0607883
c40291.graph_c0	61.41	20	20	59	425	46.2293	6.45557	0.936255	0.934493	0.905612	0.925453	0.0172974	0.0607883
c22916.graph_c0	17.44	9	9	18	602	67.1342	6.68311	0.836631	0.831715	0.892551	0.853632	0.0173095	0.0607986
c37804.graph_c0	5.67	2	2	2	406	46.0255	8.06006	1.29541	1.33335	1.45515	1.3613	0.0173244	0.0608055
c36739.graph_c0	3.52	2	2	4	625	69.0607	8.01611	1.13103	1.15088	1.09387	1.12526	0.0173298	0.0608055
c39356.graph_c0	30.92	4	4	6	152	16.3953	8.646	1.20505	1.27111	1.17296	1.21637	0.0173666	0.0608703
c39016.graph_c0	53.69	5	5	11	203	21.7331	5.03369	1.04898	1.03736	1.05993	1.04876	0.0173867	0.0609085
c35652.graph_c0	6.69	5	5	9	1062	119.375	5.46533	0.880846	0.889721	0.925225	0.898597	0.0174116	0.0609636
c40091.graph_c0	25.77	5	6	11	260	30.2999	5.26221	0.847356	0.905213	0.872178	0.874915	0.0174794	0.0611687
c34254.graph_c0	25.2	1	3	5	127	14.0999	5.12256	0.82238	0.884643	0.87083	0.859284	0.0175264	0.0613008
c32799.graph_c0	4.36	2	2	3	574	61.1089	6.40479	0.736296	0.71254	0.820318	0.756384	0.0175381	0.0613094
c39086.graph_c0	36.23	2	5	15	69	8.07451	9.94971	0.950694	0.926024	0.921707	0.932808	0.0175833	0.0613957
c24056.graph_c0	46.07	3	12	30	267	29.6682	7.75244	1.07243	1.06594	1.10084	1.07973	0.0175876	0.0613957
c32572.graph_c0	4.26	1	1	1	446	48.8703	5.42725	0.799267	0.839814	0.744468	0.794516	0.0175998	0.0613957
c42394.graph_c0	17.58	6	6	6	364	40.0945	6.44287	1.11851	1.1586	1.10131	1.12614	0.0176274	0.0614597
c40653.graph_c0	16.88	1	1	1	77	8.00728	10.272	1.13923	1.11644	1.08622	1.11396	0.0176718	0.0615821
c38768.graph_c0	90.2	14	14	64	153	15.9058	4.90674	0.955715	0.943644	0.929026	0.942795	0.0177113	0.0616874
c22990.graph_c0	59.85	2	6	14	137	15.2239	8.70459	1.1641	1.15883	1.23687	1.1866	0.0177289	0.0617163
c39222.graph_c0	42.39	1	4	7	92	9.98422	6.78564	1.08587	1.13784	1.12628	1.11666	0.0177525	0.061766
c42845.graph_c0	24.51	12	12	16	714	79.8329	6.21436	0.915798	0.9032	0.940163	0.91972	0.0177779	0.0617896
c42684.graph_c0	13.22	5	5	5	416	46.2841	7.37158	0.939883	0.929537	0.905634	0.925018	0.017807	0.0618414
c38485.graph_c0	5.27	4	4	4	854	93.4024	6.11279	1.17603	1.24295	1.15731	1.1921	0.0178246	0.0618414
c41634.graph_c0	43.8	5	8	21	242	25.8847	6.91748	0.947863	0.916271	0.933458	0.932531	0.0178294	0.0618414
c16698.graph_c0	29.2	5	5	6	250	27.3546	5.07178	1.19793	1.18912	1.28405	1.2237	0.0178372	0.0618414
c24433.graph_c0	15.65	10	10	14	741	81.1192	5.45264	1.0886	1.07161	1.11424	1.09148	0.0178515	0.061851
c19291.graph_c0	6.45	3	3	4	496	56.8469	6.65381	0.917702	0.926453	0.886349	0.910168	0.0178765	0.0619053
c37369.graph_c0	48.7	34	36	72	885	98.588	5.13525	0.930316	0.894473	0.889129	0.904639	0.017895	0.0619371
c15488.graph_c1	22.33	1	3	8	103	11.3737	5.42725	0.873094	0.821963	0.794253	0.82977	0.0179084	0.0619446
c34913.graph_c0	10.6	7	7	7	830	96.3926	4.60205	1.09872	1.15984	1.13202	1.13019	0.0179175	0.0619446
c31148.graph_c0	29.41	2	2	2	85	9.83402	6.66846	1.04841	1.07814	1.06316	1.06324	0.0179265	0.0619446
c31960.graph_c0	17.91	2	2	3	134	16.5132	4.81787	1.04	1.0277	1.0448	1.0375	0.0179497	0.0619446
c24030.graph_c0	4.71	2	2	3	446	50.59	6.56592	1.07171	1.1129	1.11064	1.09842	0.0179532	0.0619446
c38694.graph_c0	2.54	3	3	4	866	98.2404	5.61768	0.876971	0.817317	0.874732	0.85634	0.0179704	0.0619717
c42413.graph_c0	7.43	4	4	5	673	75.8563	7.81104	1.17074	1.2458	1.27656	1.23103	0.0180068	0.06206
c40536.graph_c0	9.89	2	2	2	364	41.1349	5.92236	1.05606	1.05679	1.08307	1.06531	0.0180147	0.06206
c39557.graph_c0	28.57	2	5	5	252	26.2637	9.89111	0.84878	0.755222	0.779835	0.794612	0.0180828	0.0622623
c36102.graph_c0	12.04	9	10	14	872	97.1457	6.04932	1.23616	1.30521	1.19073	1.24403	0.0180985	0.062284
c42423.graph_c0	5.24	2	2	3	420	46.4467	6.53662	0.895201	0.907143	0.855674	0.886006	0.0181105	0.062293
c39312.graph_c0	6.25	2	2	2	384	41.2514	9.5249	0.91959	0.944782	0.946173	0.936848	0.0182024	0.0625766
c17116.graph_c0	10.59	3	3	3	340	37.4686	8.23584	0.888275	0.912611	0.930564	0.910483	0.0182283	0.0626198
c14231.graph_c0	9.76	1	1	1	123	13.7935	5.78271	1.21246	1.33603	1.32894	1.29248	0.0182505	0.0626198
c22370.graph_c0	8.65	4	5	7	578	65.0162	6.97607	0.92843	0.902335	0.937647	0.922804	0.0182527	0.0626198
c30236.graph_c0	2.55	1	1	1	432	50.0358	6.03662	0.849606	0.906153	0.884092	0.87995	0.0182737	0.0626325
c38536.graph_c0	63.79	19	39	114	812	89.7304	5.23682	0.91049	0.85752	0.892122	0.886711	0.0182753	0.0626325
c19059.graph_c0	14.18	4	4	6	416	45.6284	8.47021	1.07955	1.05641	1.0518	1.06258	0.0183004	0.0626862
c15725.graph_c1	64.88	2	8	29	168	18.1177	9.71533	0.935988	0.900256	0.92774	0.921328	0.0183346	0.0627416
c42176.graph_c0	6.27	2	2	2	287	32.7236	6.32861	1.23312	1.28095	1.17237	1.22881	0.0183355	0.0627416
c29898.graph_c0	4.1	2	2	2	463	52.6017	5.78271	1.04568	1.06901	1.07346	1.06272	0.0183591	0.0627419
c39683.graph_c0	4.61	2	2	3	369	40.5031	5.32568	1.09896	1.16102	1.14369	1.13456	0.0183616	0.0627419
c38414.graph_c3	10.54	4	10	15	996	111.084	6.354	1.11795	1.14871	1.09187	1.11951	0.0183744	0.0627419
c17430.graph_c0	10.25	2	2	3	244	27.5337	5.16064	1.19766	1.31231	1.23168	1.24722	0.0183889	0.0627419
c16510.graph_c1	18.29	2	2	3	164	17.8152	9.979	1.12366	1.1998	1.15717	1.16021	0.0183904	0.0627419
c39457.graph_c0	40	14	14	36	435	46.8675	5.8335	0.95067	0.938967	0.962454	0.950697	0.0183923	0.0627419
c36469.graph_c0	2.6	2	2	2	576	62.6356	6.85889	0.94402	0.934229	0.959757	0.946002	0.0184378	0.0628647
c39612.graph_c0	37.04	7	7	11	297	32.4538	8.20654	1.16763	1.21787	1.13564	1.17371	0.0184563	0.0628893
c38913.graph_c0	21.24	5	6	11	306	33.6866	4.88135	0.931788	0.941123	0.958271	0.943727	0.0184676	0.0628893
c40123.graph_c0	24.18	9	9	10	426	46.4482	6.80029	0.90855	0.905791	0.862716	0.892352	0.018479	0.0628893
c30804.graph_c0	59.46	34	36	134	661	72.5706	5.17334	1.0731	1.08998	1.05523	1.07277	0.0184829	0.0628893
c32707.graph_c0	8.19	2	5	9	537	59.4519	6.80029	0.785293	0.868577	0.811519	0.821796	0.0185063	0.0629366
c41561.graph_c0	30.48	9	9	15	374	41.481	8.45557	0.877792	0.900909	0.925044	0.901248	0.0185529	0.0629982
c33200.graph_c0	2.73	1	2	2	587	65.6931	6.40479	1.2469	1.29881	1.3949	1.31354	0.0185872	0.0630824
c39686.graph_c0	25.38	2	2	2	130	14.4725	10.6382	0.824205	0.809943	0.882795	0.838981	0.0186301	0.0631467
c39613.graph_c0	7.94	1	1	1	252	25.6542	4.94482	0.793445	0.74898	0.846539	0.796321	0.0186347	0.0631467
c15915.graph_c0	61.18	6	10	33	152	17.6764	10.5649	1.13835	1.08821	1.10025	1.10894	0.0187027	0.0632907
c30734.graph_c0	30.3	2	2	4	99	11.3631	8.25049	0.725904	0.770238	0.633616	0.709919	0.0187058	0.0632907
c39076.graph_c0	51.56	11	13	32	320	33.4782	10.1401	0.864135	0.883721	0.917267	0.888374	0.0187725	0.0634597
c32326.graph_c0	53.88	10	10	28	232	26.3876	5.79541	0.91596	0.90622	0.942666	0.921615	0.0187749	0.0634597
c34746.graph_c0	34.52	7	7	9	252	27.4537	4.67822	1.13827	1.1963	1.22717	1.18725	0.018825	0.0635643
c23605.graph_c0	4.47	4	4	5	805	90.9213	7.62061	0.974791	0.958933	0.962101	0.965275	0.018916	0.0637753
c27854.graph_c0	7.73	1	1	1	181	20.9385	4.56396	0.859651	0.898513	0.832988	0.863718	0.0189353	0.0637753
c13777.graph_c0	3.23	1	1	1	402	44.3123	6.93213	1.1887	1.2798	1.18767	1.21873	0.0189444	0.0637753
c29132.graph_c0	14.91	1	1	1	114	13.0891	6.94678	0.822256	0.731306	0.816074	0.789878	0.018946	0.0637753
c36158.graph_c0	2.59	2	2	2	656	72.4119	8.76318	0.722491	0.709833	0.819996	0.750773	0.0189486	0.0637753
c15871.graph_c0	7.5	3	3	3	613	69.5038	6.69775	0.889822	0.909771	0.932932	0.910842	0.0189654	0.0637753
c29839.graph_c0	6.17	2	2	2	243	27.7071	5.71924	1.14681	1.17312	1.23393	1.18462	0.0189764	0.0637753
c39027.graph_c0	10.59	4	4	8	387	42.6502	6.81494	1.09287	1.13971	1.15144	1.12801	0.0189833	0.0637753
c16104.graph_c0	45.96	8	8	30	198	22.0941	6.80029	0.91422	0.930202	0.887343	0.910588	0.0190046	0.0638135
c35530.graph_c0	1.08	1	1	1	738	85.073	8.42627	0.837962	0.732946	0.770906	0.780605	0.0190246	0.0638484
c42776.graph_c0	8.87	2	2	2	248	28.2417	5.79541	1.07512	1.06422	1.10215	1.0805	0.0190605	0.0639042
c27953.graph_c0	26.34	4	4	5	205	22.828	8.88037	1.34873	1.28654	1.21184	1.28237	0.0190772	0.0639279
c39590.graph_c0	43.65	12	12	17	362	38.9177	6.354	0.914765	0.928465	0.94833	0.93052	0.0191044	0.0639867
c19914.graph_c0	9.8	2	2	5	459	49.2755	8.00146	0.895342	0.834185	0.879397	0.869642	0.0191753	0.0641204
c39729.graph_c0	52.67	5	5	8	131	14.6184	5.04639	1.22018	1.20195	1.13444	1.18553	0.0191911	0.0641204
c24514.graph_c0	9.47	3	3	4	454	49.9199	6.21436	0.746435	0.715041	0.827001	0.762826	0.0191967	0.0641204
c42305.graph_c0	17.51	5	5	8	417	46.5574	6.59521	1.16477	1.20825	1.12712	1.16671	0.0192023	0.0641204
c15892.graph_c0	35	14	14	32	480	51.9203	7.43018	0.954638	0.962307	0.972537	0.963161	0.0192379	0.064207
c38326.graph_c3	8.04	2	2	2	373	42.1677	5.77002	1.06978	1.04895	1.08094	1.06656	0.0192678	0.0642744
c41856.graph_c0	7.67	3	3	4	430	48.5283	8.38232	0.793189	0.783573	0.866423	0.814395	0.0192949	0.0643325
c15910.graph_c0	57.13	27	36	98	807	91.4587	5.47803	0.947978	0.937705	0.916358	0.934014	0.0193415	0.0643954
c23507.graph_c0	19.69	11	12	23	706	76.3825	6.52197	1.26039	1.20574	1.15866	1.20826	0.0193447	0.0643954
c17352.graph_c1	7.29	2	2	2	288	31.1316	9.39307	1.20545	1.14852	1.24585	1.19994	0.0193623	0.0643954
c38392.graph_c0	8.38	4	4	5	501	57.3225	6.01123	1.15909	1.19965	1.12137	1.16004	0.0193723	0.0643964
c40324.graph_c0	29.36	5	5	7	218	23.8881	7.07861	1.09071	1.13543	1.14933	1.12516	0.0193915	0.0644279
c41355.graph_c0	9.2	1	1	2	174	19.6991	9.43701	0.865693	0.915191	0.86441	0.881765	0.0194106	0.0644591
c15412.graph_c0	36.36	4	4	10	110	11.984	6.59521	1.11864	1.12727	1.07775	1.10789	0.0194578	0.0645692
c38878.graph_c0	27.04	6	6	15	307	32.9831	7.02002	0.910628	0.944336	0.912151	0.922372	0.0194632	0.0645692
c40989.graph_c0	20.16	9	9	13	625	69.1713	5.65576	0.975849	0.966542	0.959956	0.967449	0.0194764	0.0645807
c26019.graph_c0	7.4	2	2	2	473	50.9802	7.25439	0.883525	0.808087	0.825362	0.838991	0.0194994	0.0646079
c17440.graph_c0	19.93	4	4	6	286	30.2224	6.90283	0.893056	0.882277	0.928582	0.901305	0.0195041	0.0646079
c40009.graph_c0	16.13	1	1	3	62	6.43304	4.81787	1.22715	1.19006	1.13687	1.18469	0.0195369	0.064652
c26801.graph_c0	15.84	2	2	2	101	11.0028	9.0415	1.21393	1.22254	1.13709	1.19119	0.019591	0.064705
c24208.graph_c0	28.71	5	5	17	209	22.5737	6.69775	0.924315	0.932706	0.893875	0.916965	0.0195919	0.064705
c39113.graph_c0	31.16	9	11	36	507	54.689	5.17334	0.866493	0.778625	0.818959	0.821359	0.019614	0.0647457
c36524.graph_c0	35.46	12	13	19	313	34.334	6.72705	1.09905	1.14187	1.16466	1.13519	0.0196449	0.0647809
c38284.graph_c0	48.53	69	70	167	1702	192.568	5.49072	0.962141	0.958481	0.940855	0.953826	0.0196559	0.0647809
c32652.graph_c1	13.61	6	8	16	764	80.4497	5.16064	0.929464	0.905405	0.883128	0.905999	0.019663	0.0647809
c34167.graph_c0	6.16	11	11	17	1996	220.253	6.45557	0.953275	0.925241	0.945451	0.941323	0.0196637	0.0647809
c34475.graph_c0	19.12	10	11	17	685	76.6572	6.06201	1.03488	1.05786	1.0516	1.04812	0.0197202	0.0649348
c38920.graph_c0	19.44	9	11	20	602	66.5668	9.29053	0.903931	0.896814	0.851088	0.883944	0.0197497	0.0649996
c38809.graph_c0	3.5	1	1	4	514	54.2591	8.1626	0.853252	0.804514	0.756753	0.80484	0.0197727	0.0650431
c23399.graph_c0	4.77	2	2	2	440	50.7088	8.74854	1.1179	1.07512	1.12213	1.10505	0.0198273	0.0651904
c31138.graph_c0	3.41	2	2	2	528	57.5145	5.85889	0.797313	0.868695	0.78445	0.816819	0.0198534	0.0652438
c17974.graph_c0	12.61	2	2	2	230	25.6565	4.7417	1.13357	1.10967	1.17832	1.14052	0.0198933	0.0653224
c27186.graph_c0	5.81	1	2	2	396	41.3833	6.17627	0.770283	0.793481	0.861693	0.808486	0.0199089	0.0653292
c41348.graph_c0	5.94	2	2	4	320	34.4282	4.71631	0.731453	0.709991	0.824285	0.755243	0.0199221	0.0653402
c40394.graph_c0	5.88	2	2	2	391	43.3133	7.59131	1.06981	1.06363	1.0421	1.05851	0.0199761	0.0654801
c35523.graph_c0	8.63	2	2	2	336	38.7717	7.94287	0.873362	0.825735	0.891468	0.863522	0.0200137	0.0655434
c39398.graph_c0	41.5	14	14	52	400	45.1438	9.46631	0.955619	0.931477	0.926844	0.93798	0.0200666	0.0656518
c30150.graph_c0	3.68	1	2	2	544	61.2241	9.37842	1.17356	1.28611	1.22076	1.22681	0.0200797	0.0656623
c29894.graph_c1	14.01	3	3	5	307	35.205	4.76709	0.901922	0.940122	0.925844	0.922629	0.0201207	0.065764
c37090.graph_c0	4.43	2	3	4	836	93.5762	6.27783	1.12082	1.19977	1.15524	1.15861	0.0201368	0.0657842
c37434.graph_c1	2.62	1	1	1	382	42.2907	4.94482	0.80982	0.875743	0.794118	0.82656	0.0201598	0.0658269
c23341.graph_c0	47.83	12	12	46	299	31.9776	9.37842	0.953248	0.972019	0.958594	0.961287	0.0201749	0.0658329
c40575.graph_c0	5.48	2	2	2	310	34.4851	9.89111	1.0805	1.07945	1.12042	1.09345	0.0201913	0.0658329
c18035.graph_c0	30.39	8	8	9	283	31.061	8.55811	0.931746	0.95726	0.951126	0.946711	0.0201914	0.0658329
c41659.graph_c0	15.38	5	5	5	338	37.9404	7.15186	1.18781	1.12165	1.20109	1.17018	0.0202117	0.0658507
c39067.graph_c0	66.67	4	8	27	144	15.2249	5.99854	1.10041	1.06901	1.06465	1.07802	0.0202167	0.0658507
c25660.graph_c1	11.05	1	1	1	190	21.2975	5.24951	1.18378	1.11327	1.1807	1.15925	0.0202395	0.0658926
c23705.graph_c0	37.92	17	22	35	712	76.7242	6.34131	1.04223	1.07079	1.05894	1.05732	0.020252	0.0659009
c39152.graph_c0	49.23	4	4	11	65	7.51708	11.1655	1.0698	1.07719	1.11017	1.08572	0.0203204	0.0660446
c41954.graph_c0	5.12	1	3	3	449	50.0341	7.54736	1.41413	1.38649	1.25008	1.35023	0.020326	0.0660446
c22939.graph_c0	20.39	7	10	18	711	77.2154	6.18896	1.07343	1.1182	1.11849	1.10337	0.0203422	0.0660649
c23194.graph_c0	7.84	2	2	2	204	22.7029	9.80322	0.865881	0.77976	0.788748	0.811463	0.0203763	0.06612
c39058.graph_c0	16.23	6	6	11	345	39.9242	10.6382	0.934691	0.913884	0.947692	0.932089	0.0203791	0.06612
c16613.graph_c0	11.22	3	3	6	401	44.0363	7.25439	0.969957	0.951693	0.965196	0.962282	0.0203893	0.0661207
c40687.graph_c0	7.87	3	3	3	394	44.3744	6.75635	1.04552	1.04576	1.0283	1.03986	0.0204007	0.0661254
c36841.graph_c0	9.46	2	2	2	222	24.7303	8.79248	0.85428	0.910549	0.892459	0.885763	0.0204331	0.0661981
c39166.graph_c0	41.36	4	4	19	162	16.5308	9.18799	0.917764	0.905857	0.868218	0.897279	0.0204836	0.0663212
c41756.graph_c0	23.57	2	2	3	140	14.9752	9.87646	1.10642	1.07313	1.06818	1.08258	0.0204911	0.0663212
c18149.graph_c0	3.62	1	1	2	304	33.8939	8.49951	0.947591	0.913483	0.917776	0.926284	0.02052	0.0663824
c52269.graph_c0	47.76	2	2	4	67	7.39575	7.26904	1.07129	1.09621	1.11957	1.09569	0.0205631	0.0664394
c15906.graph_c0	24.6	12	13	21	683	73.162	6.11279	1.12511	1.15369	1.20548	1.16143	0.0205799	0.0664394
c38052.graph_c1	22.02	6	7	10	327	35.4172	8.49951	0.826203	0.727842	0.812565	0.78887	0.0205823	0.0664394
c31053.graph_c0	16.79	10	13	25	810	92.6193	6.78564	1.08888	1.08067	1.05311	1.07422	0.0205877	0.0664394
c17936.graph_c0	21.08	3	3	3	185	21.3399	10.3159	0.934677	0.955688	0.957809	0.949391	0.0206224	0.066519
c35328.graph_c0	3.09	1	3	3	810	88.973	5.08447	1.13707	1.23124	1.19752	1.18861	0.0206699	0.0666101
c16989.graph_c0	24.86	12	12	17	555	62.4074	8.104	0.946369	0.950138	0.9678	0.954769	0.0206707	0.0666101
c43548.graph_c0	8.45	1	1	1	142	16.024	4.55127	1.17752	1.26204	1.16921	1.20293	0.0206975	0.0666157
c41004.graph_c0	31.3	6	6	9	262	28.8522	9.48096	0.935759	0.938522	0.96109	0.945124	0.0207118	0.0666157
c30373.graph_c0	18.54	3	3	5	151	16.5304	9.17334	1.10159	1.06928	1.11684	1.0959	0.0207126	0.0666157
c41437.graph_c0	10.45	1	1	1	134	14.9531	4.70361	1.38187	1.63561	1.4902	1.50256	0.0207313	0.0666417
c32495.graph_c0	13.46	3	3	3	208	23.6488	9.93506	1.1961	1.15362	1.11728	1.15567	0.0207408	0.0666417
c40617.graph_c0	30.1	6	6	10	196	21.9204	8.22119	1.1058	1.15591	1.10043	1.12071	0.0207529	0.0666484
c39165.graph_c0	54.14	4	6	8	157	17.3881	7.34229	0.963679	0.940137	0.955211	0.953009	0.0207966	0.0666999
c32640.graph_c2	20.9	1	3	6	177	18.9635	7.04932	1.26412	1.37718	1.23712	1.29281	0.0207991	0.0666999
c41350.graph_c0	8.23	1	2	3	243	26.6716	8.99756	1.23375	1.38414	1.28501	1.30097	0.0208396	0.0667975
c29936.graph_c0	6.55	3	3	4	504	58.3402	5.46533	1.03776	1.06262	1.05955	1.05331	0.0208659	0.0668161
c25105.graph_c0	33.13	11	11	20	320	35.6822	9.39307	1.19536	1.2352	1.13912	1.18989	0.0208693	0.0668161
c15989.graph_c1	15.72	2	4	8	318	33.8233	5.24951	1.34303	1.41158	1.24334	1.33265	0.0208857	0.0668161
c15610.graph_c0	4.44	2	2	5	631	69.6578	7.40088	0.834969	0.790017	0.874835	0.833274	0.0209175	0.0668401
c40136.graph_c0	14.67	7	7	10	525	58.43	6.18896	1.12313	1.10723	1.0728	1.10106	0.0209275	0.0668401
c17194.graph_c0	12.72	3	3	5	228	25.5142	5.84619	0.951137	0.931952	0.957967	0.947019	0.020928	0.0668401
c39251.graph_c0	63.12	30	30	92	583	60.8837	7.6792	1.05996	1.09349	1.06351	1.07232	0.0209481	0.0668401
c16391.graph_c0	50	5	5	7	158	16.7816	9.43701	0.806977	0.878613	0.799277	0.828289	0.0209624	0.0668401
c40011.graph_c0	57.89	6	6	14	152	16.2396	4.80518	1.126	1.1114	1.07457	1.10399	0.0209715	0.0668401
c42968.graph_c0	8.55	2	2	4	351	39.0192	9.08545	1.43585	1.3362	1.5624	1.44482	0.0209731	0.0668401
c33481.graph_c0	5.9	1	2	2	339	37.9544	6.26514	1.18737	1.26464	1.16471	1.20557	0.0209738	0.0668401
c35695.graph_c0	14.61	6	6	8	438	49.2746	9.18799	0.93064	0.941214	0.959075	0.943643	0.0209984	0.0668479
c39759.graph_c0	19.62	6	6	7	372	42.0831	8.85107	1.12736	1.16498	1.09867	1.13034	0.0210125	0.0668479
c33766.graph_c0	48.48	17	17	35	394	44.5264	6.80029	1.12067	1.07141	1.09769	1.09659	0.0210254	0.0668479
c16675.graph_c0	38.49	6	6	9	239	26.3794	7.12256	0.922782	0.953837	0.928076	0.934898	0.0210266	0.0668479
c17598.graph_c0	38.36	14	14	32	464	50.7219	8.57275	0.974085	0.956075	0.96159	0.963917	0.021113	0.0670904
c18062.graph_c0	53.13	3	3	7	64	7.0196	6.50732	1.25974	1.16701	1.28017	1.23564	0.0211431	0.0671539
c36150.graph_c0	8.04	7	7	9	970	106.823	7.00537	0.900606	0.938427	0.898781	0.912605	0.0211702	0.0672078
c34064.graph_c1	11.93	4	4	5	461	53.427	6.22705	0.86951	0.821896	0.891586	0.860998	0.0211911	0.0672165
c32003.graph_c0	7.19	1	2	2	487	54.1474	8.85107	0.878558	0.851922	0.912719	0.881066	0.0211932	0.0672165
c25189.graph_c0	15.13	7	8	17	608	68.7532	7.81104	0.818343	0.776506	0.868265	0.821038	0.021266	0.0673571
c28914.graph_c0	31.4	9	9	15	379	43.0146	5.2749	0.921727	0.886489	0.866855	0.89169	0.0212669	0.0673571
c38651.graph_c1	15.29	6	8	14	654	72.3647	6.49365	0.870142	0.922156	0.876614	0.889637	0.0212916	0.0673571
c32644.graph_c0	30	6	6	7	250	28.2729	4.80518	1.10766	1.07566	1.12873	1.10401	0.0213008	0.0673571
c39571.graph_c0	49.37	11	11	25	237	25.4868	5.38916	0.959987	0.95561	0.936134	0.950577	0.0213019	0.0673571
c41570.graph_c0	51.18	5	10	21	211	23.1785	7.00537	1.14038	1.10095	1.17151	1.13761	0.0213086	0.0673571
c38246.graph_c1	42.18	13	18	37	467	54.9464	6.94678	0.92931	0.93229	0.894719	0.918773	0.0213332	0.0673959
c41247.graph_c0	28.47	19	19	38	699	78.2622	9.01221	0.904636	0.879529	0.928786	0.904317	0.0213807	0.0674201
c36514.graph_c0	2.98	4	5	5	1609	180.942	7.04932	0.924795	0.890169	0.930543	0.915169	0.0213888	0.0674201
c40583.graph_c0	11.51	5	6	9	556	63.0376	5.41455	1.09561	1.16262	1.13294	1.13039	0.0213947	0.0674201
c41427.graph_c0	9.29	4	4	4	592	67.2215	5.8208	0.855296	0.8287	0.763047	0.815681	0.0214131	0.0674201
c40559.graph_c0	3.05	2	2	2	688	77.0076	7.60596	1.08027	1.11431	1.071	1.08853	0.021418	0.0674201
c37900.graph_c0	13.22	2	2	2	242	27.4956	9.49561	0.785989	0.667629	0.777551	0.743723	0.0214223	0.0674201
c41097.graph_c0	15.96	4	4	5	307	31.9374	5.93506	0.913753	0.942692	0.944124	0.933523	0.02144	0.0674201
c23587.graph_c0	12.5	2	2	2	160	17.6082	9.45166	0.889207	0.817813	0.867313	0.858111	0.0214403	0.0674201
c45957.graph_c0	8.28	1	1	1	145	16.1534	9.46631	0.849929	0.757973	0.751366	0.786423	0.0214715	0.0674862
c40492.graph_c0	18.07	2	3	5	166	17.5879	6.26514	0.90125	0.941952	0.911963	0.918388	0.021559	0.0676971
c23622.graph_c0	25.14	11	11	18	537	57.7208	8.01611	0.931071	0.907388	0.883008	0.907156	0.0216121	0.0678317
c38773.graph_c0	66.4	10	12	53	250	27.4629	5.40186	1.21724	1.16187	1.13027	1.1698	0.0216817	0.067932
c15988.graph_c0	2.35	1	1	1	554	61.9802	9.18799	1.47028	1.63646	1.79985	1.63553	0.021685	0.067932
c36003.graph_c0	23.71	10	10	18	544	60.4499	7.04932	0.926304	0.899093	0.874393	0.89993	0.0217143	0.0679917
c36196.graph_c0	19.37	8	9	13	573	62.603	6.771	0.897678	0.843567	0.897685	0.879643	0.0217322	0.0680156
c41507.graph_c0	7.55	2	2	3	265	29.7041	6.22705	1.15199	1.21149	1.25972	1.20773	0.0217616	0.068075
c37525.graph_c0	18.89	8	8	11	503	56.0675	5.59229	1.21485	1.22051	1.13256	1.1893	0.0218065	0.0681517
c17454.graph_c0	7.78	3	3	3	501	54.1146	6.25244	1.13119	1.20078	1.13123	1.1544	0.021824	0.0681616
c36443.graph_c1	9.35	2	3	4	278	31.2332	6.78564	0.955845	0.928102	0.949145	0.944364	0.0218302	0.0681616
c40959.graph_c0	23.05	13	14	20	629	70.2545	6.60986	1.0477	1.07702	1.05367	1.05946	0.021882	0.0682912
c51001.graph_c0	5.81	1	1	1	155	17.688	7.03467	0.785874	0.662345	0.637549	0.695256	0.0219153	0.0683368
c26324.graph_c0	17.39	1	1	2	92	9.89413	9.14404	1.1183	1.13066	1.07665	1.10854	0.0219172	0.0683368
c36821.graph_c0	5.07	4	4	5	1084	121.328	5.80811	1.07564	1.10271	1.06166	1.08	0.0219359	0.0683629
c40260.graph_c0	24.84	3	3	6	157	18.2184	8.45557	0.913451	0.946402	0.910244	0.923366	0.0219883	0.0684619
c36086.graph_c0	4.3	1	1	1	256	27.7268	9.29053	1.10786	1.18173	1.17266	1.15408	0.0220342	0.0685093
c34907.graph_c0	22.24	10	11	15	553	61.1769	6.49365	1.0972	1.09913	1.05957	1.0853	0.0220345	0.0685093
c41683.graph_c0	31.11	5	5	10	225	24.9722	5.22412	1.15913	1.09719	1.11292	1.12308	0.0220555	0.0685425
c36317.graph_c0	39.13	5	6	12	230	25.433	5.14795	0.952837	0.963817	0.93862	0.951758	0.022103	0.068658
c16218.graph_c0	9.51	4	4	7	547	59.5279	8.45557	1.05351	1.0558	1.03319	1.0475	0.0221356	0.0687271
c16653.graph_c0	34.94	11	11	19	395	44.1561	4.80518	1.03317	1.03118	1.0493	1.03788	0.0221566	0.0687509
c16185.graph_c0	64.29	1	3	12	70	7.54204	9.01221	1.17173	1.12456	1.21366	1.16998	0.022164	0.0687509
c40545.graph_c0	16.09	4	4	6	348	37.1469	9.0415	0.962163	0.97677	0.97347	0.970801	0.0221838	0.0687801
c30502.graph_c0	14.32	12	12	14	1117	125.174	5.98584	0.950555	0.948216	0.922358	0.940376	0.0221977	0.0687911
c38765.graph_c0	21.81	3	3	4	243	25.3951	9.21729	0.817192	0.829228	0.729111	0.791843	0.0222218	0.0688336
c37157.graph_c0	13.55	5	5	6	583	65.7211	5.18604	0.926548	0.881048	0.876436	0.894677	0.0222837	0.0689542
c38816.graph_c0	4.72	1	1	1	318	35.29	6.69775	1.26218	1.37654	1.23181	1.29018	0.0222907	0.0689542
c31475.graph_c0	15.63	2	2	2	96	11.7335	6.16357	0.817371	0.868865	0.889596	0.858611	0.0222919	0.0689542
c42518.graph_c0	21.13	3	4	4	213	23.5175	4.89404	1.19085	1.11092	1.16891	1.1569	0.0223249	0.0690241
c39877.graph_c0	3.53	2	2	4	652	73.8957	6.63916	1.10634	1.10045	1.15879	1.12186	0.0223821	0.0691449
c39933.graph_c0	64.82	21	21	55	398	44.004	9.15869	0.969491	0.948795	0.950145	0.956144	0.0224564	0.0692776
c37496.graph_c0	7.05	2	2	2	383	44.1668	7.88428	0.835974	0.839367	0.90203	0.859124	0.0224591	0.0692776
c36173.graph_c0	5.68	2	2	3	475	55.4893	8.32373	0.756762	0.806416	0.858685	0.807288	0.0225301	0.0694488
c40621.graph_c0	8.03	2	2	2	249	27.0529	6.75635	0.954409	0.952335	0.971829	0.959525	0.0225387	0.0694488
c25088.graph_c0	17.24	3	3	3	232	25.742	5.84619	0.928154	0.884102	0.878194	0.896816	0.022546	0.0694488
c32928.graph_c0	11.9	7	7	7	773	85.5512	7.1958	0.893238	0.93741	0.918306	0.916318	0.0225724	0.0694979
c35754.graph_c0	22.16	9	10	15	555	61.9249	5.8208	1.24152	1.2606	1.15226	1.21813	0.0226391	0.0696709
c41817.graph_c0	28.24	7	7	11	301	32.4281	5.26221	1.22385	1.34063	1.38713	1.3172	0.0226527	0.0696804
c15393.graph_c0	15.76	4	4	4	349	38.7888	6.99072	1.07392	1.08468	1.12114	1.09325	0.0226835	0.0697428
c29779.graph_c0	65.26	4	13	61	285	30.7827	6.31592	0.928672	0.920543	0.884346	0.911187	0.0227331	0.0698447
c38153.graph_c0	11.46	2	4	4	410	46.4161	8.19189	0.907631	0.877182	0.927762	0.904192	0.0227467	0.0698447
c22970.graph_c0	21	4	4	6	200	21.5565	8.82178	1.41667	1.38428	1.24278	1.34791	0.0227482	0.0698447
c30613.graph_c0	45.71	3	3	10	70	7.88608	9.59814	0.92951	0.889268	0.926974	0.915251	0.0227711	0.0698503
c42891.graph_c0	14.08	4	4	8	341	39.3	7.50342	0.957236	0.926276	0.941918	0.94181	0.0227874	0.069868
c35639.graph_c0	4.64	2	2	2	474	52.9885	6.84424	0.838256	0.901203	0.887482	0.875647	0.0228127	0.0699133
c36220.graph_c0	3.29	2	3	3	942	103.316	5.46533	1.08781	1.05059	1.07186	1.07009	0.022843	0.069931
c38885.graph_c0	31.92	4	9	35	354	39.0057	5.93506	1.20682	1.14389	1.12624	1.15898	0.0228501	0.069931
c15714.graph_c0	5.96	2	2	2	403	45.1328	6.16357	0.767469	0.722365	0.840304	0.776713	0.0228686	0.0699512
c17199.graph_c0	22.71	4	4	5	251	27.368	4.15771	1.05768	1.10012	1.08751	1.08177	0.0228778	0.0699512
c41680.graph_c0	8.56	3	3	4	444	47.9179	6.99072	0.955313	0.927882	0.923665	0.93562	0.0229353	0.0700948
c23265.graph_c2	52.78	1	5	33	180	18.5894	5.5415	0.450076	0.511367	0.683048	0.548164	0.0229946	0.0702436
c38085.graph_c0	9.13	3	3	3	438	48.7921	6.58057	0.850821	0.75991	0.837852	0.816194	0.0230359	0.0703374
c43514.graph_c0	28.62	4	7	9	290	34.0808	9.83252	0.789504	0.756305	0.860118	0.801976	0.0230708	0.0703792
c30151.graph_c0	34.77	45	45	55	1691	184.436	6.82959	1.09434	1.14416	1.09181	1.1101	0.0231325	0.0704949
c36413.graph_c0	6.51	2	2	2	415	46.8965	5.47803	1.05284	1.08748	1.06144	1.06725	0.0231393	0.0704949
c25080.graph_c0	41.02	16	25	56	668	75.6014	6.91748	0.891767	0.934514	0.889297	0.905193	0.0231406	0.0704949
c15992.graph_c0	19.63	1	5	6	321	33.9498	9.70068	0.87149	0.924421	0.904874	0.900261	0.0231732	0.070531
c38111.graph_c0	9.7	2	2	2	237	27.7352	6.94678	1.20349	1.14618	1.25413	1.20127	0.0231737	0.070531
c35829.graph_c0	39.54	14	14	30	392	42.5464	8.08936	1.16581	1.17846	1.10356	1.14928	0.0232158	0.0705424
c22004.graph_c0	29.23	14	14	21	633	69.1874	8.22119	0.913268	0.921258	0.949964	0.928163	0.02322	0.0705424
c38051.graph_c1	2.75	2	2	2	874	98.0185	8.63135	1.21278	1.13336	1.23025	1.19213	0.0232435	0.0705677
c17132.graph_c0	21.7	3	3	6	212	23.2266	5.94775	1.14863	1.20044	1.11767	1.15558	0.0232496	0.0705677
c29685.graph_c0	62.61	38	47	162	698	79.7576	5.03369	1.01104	1.01843	1.01857	1.01601	0.023273	0.0706065
c37509.graph_c0	31.97	21	21	39	804	90.2579	5.46533	0.940094	0.935423	0.903692	0.926403	0.0233022	0.0706627
c38897.graph_c0	65.91	16	16	125	220	24.8864	5.17334	1.09405	1.08535	1.05418	1.07786	0.0233222	0.0706911
c40605.graph_c0	3.18	3	3	4	911	102.327	6.81494	0.887416	0.879014	0.929901	0.898777	0.0233646	0.0707873
c24002.graph_c0	31.64	11	11	15	373	41.691	5.05908	1.17441	1.1035	1.12561	1.13451	0.0234084	0.0708553
c38948.graph_c0	18.26	3	3	5	115	12.3652	8.5874	1.32742	1.41724	1.23991	1.32819	0.0234768	0.070973
c28356.graph_c0	3.46	1	1	1	347	38.5876	7.97217	0.751233	0.657924	0.566787	0.658648	0.023478	0.070973
c32464.graph_c0	20.27	8	11	16	671	76.1379	5.32568	1.13	1.1985	1.12554	1.15135	0.0234818	0.070973
c35240.graph_c2	14.69	3	3	3	286	31.8268	8.95361	0.867123	0.913854	0.849402	0.876793	0.0234901	0.070973
c24205.graph_c1	29.31	3	3	5	116	13.3409	8.88037	1.15763	1.24438	1.15673	1.18625	0.0235044	0.0709839
c37611.graph_c0	17.38	3	5	13	328	37.6912	6.27783	1.08206	1.10038	1.0573	1.07991	0.0235419	0.0710325
c33720.graph_c0	19.53	16	16	27	1065	115.125	7.82568	0.954414	0.973237	0.95557	0.961074	0.0236191	0.0712053
c16306.graph_c0	9.91	2	2	3	222	24.3586	5.69385	0.866106	0.882555	0.806131	0.851598	0.0236252	0.0712053
c40502.graph_c0	19.93	5	5	12	286	32.3521	8.44092	1.10345	1.17061	1.17708	1.15038	0.0236406	0.0712053
c25529.graph_c0	7.68	4	4	5	547	60.036	8.45557	0.782909	0.753397	0.85926	0.798522	0.0236421	0.0712053
c16265.graph_c0	9.92	3	3	3	484	53.5045	6.81494	1.02559	1.01525	1.02578	1.02221	0.023657	0.0712179
c40785.graph_c0	12.17	4	4	5	493	54.6146	6.60986	0.928015	0.893869	0.873458	0.898447	0.0236896	0.071247
c16351.graph_c1	50.77	3	3	8	65	7.17569	5.99854	0.96974	0.963615	0.94902	0.960792	0.0236973	0.071247
c39107.graph_c0	46.51	1	5	16	129	14.6077	10.7993	0.65486	0.54731	0.738538	0.646903	0.0236989	0.071247
c39742.graph_c0	22.58	2	2	2	93	10.7266	7.44482	0.839219	0.908483	0.860439	0.86938	0.0237313	0.0712605
c36243.graph_c0	6.11	2	2	2	491	55.6452	6.41748	0.823501	0.768853	0.86662	0.819658	0.0237325	0.0712605
c36594.graph_c0	8.15	1	1	1	135	14.7429	9.86182	0.824538	0.711139	0.801836	0.779171	0.0237356	0.0712605
c30124.graph_c0	53.95	6	6	29	152	17.1334	10.3745	1.07395	1.1095	1.0672	1.08355	0.0237821	0.071333
c41297.graph_c0	29.24	10	10	15	407	45.2696	7.1958	1.04871	1.0852	1.07684	1.07025	0.0238082	0.071333
c38785.graph_c0	65.75	11	13	121	254	26.8999	5.71924	0.958119	0.944444	0.927315	0.943293	0.0238138	0.071333
c16762.graph_c0	18.53	8	8	12	502	54.1185	5.90967	0.929603	0.925569	0.956914	0.937362	0.0238238	0.071333
c25660.graph_c0	3.64	1	1	2	275	31.0053	9.61279	1.37013	1.39642	1.22851	1.33169	0.0238321	0.071333
c40417.graph_c0	23.57	6	6	9	297	33.2864	7.29834	1.07308	1.05947	1.04157	1.05804	0.0238357	0.071333
c15900.graph_c0	25.29	4	5	5	257	29.457	11.5757	0.950926	0.944729	0.968508	0.954721	0.0238565	0.071333
c43428.graph_c0	10.05	1	2	3	209	23.1163	5.16064	0.323268	0.245295	0.569278	0.37928	0.0238565	0.071333
c42976.graph_c0	29.48	15	15	25	580	64.7461	4.57666	0.900836	0.943473	0.911438	0.918583	0.0238941	0.0714132
c32907.graph_c0	42.25	8	8	20	142	15.7056	10.3745	0.886459	0.901061	0.935507	0.907676	0.0239163	0.0714474
c33599.graph_c0	40.12	5	6	7	167	18.8196	6.37939	1.23371	1.24189	1.14082	1.20547	0.0239915	0.0716398
c39300.graph_c0	8.09	2	2	3	173	19.0465	8.6167	1.12428	1.20801	1.1455	1.15926	0.0240062	0.0716514
c39539.graph_c0	22.36	3	3	4	161	17.642	9.65674	1.06393	1.106	1.11	1.09331	0.0240399	0.0717198
c34676.graph_c1	20.51	1	1	1	78	8.63958	7.25439	0.843292	0.735447	0.733851	0.770863	0.0240837	0.0718181
c40269.graph_c0	7.84	2	3	3	357	39.5252	9.1001	1.11237	1.19858	1.17121	1.16072	0.0241362	0.0719378
c17289.graph_c0	5.78	2	2	3	294	31.9882	10.5796	1.28809	1.30294	1.17496	1.25533	0.0241455	0.0719378
c41257.graph_c0	32.31	8	8	12	325	34.6332	7.25439	0.949694	0.93417	0.962248	0.948704	0.024157	0.0719397
c15420.graph_c0	22.88	8	8	16	472	52.4073	7.28369	1.06031	1.10669	1.08749	1.08483	0.02425	0.0721843
c45619.graph_c0	13.67	2	2	2	300	33.5673	4.77979	0.87108	0.890616	0.927238	0.896311	0.0242839	0.0722528
c39970.graph_c0	47.25	10	10	17	309	33.6068	6.32861	0.977073	0.95951	0.967654	0.968079	0.0243503	0.0724179
c37168.graph_c0	23.88	1	4	17	134	14.0127	10.0522	1.15573	1.18217	1.1027	1.14687	0.0243874	0.0724957
c21651.graph_c0	8.51	2	2	2	282	32.2944	8.39697	1.1223	1.09766	1.16792	1.12929	0.0244173	0.0725144
c42304.graph_c0	3.39	1	1	1	295	32.2395	10.1987	0.973812	0.96586	0.980515	0.973396	0.024423	0.0725144
c39338.graph_c0	27.78	3	3	9	126	13.6891	6.03662	1.13939	1.16106	1.09081	1.13042	0.0244294	0.0725144
c42792.graph_c0	13.84	2	2	3	224	25.5441	5.30029	0.918723	0.923922	0.9535	0.932049	0.0244748	0.0725928
c34719.graph_c0	26.76	2	9	53	370	41.1061	8.25049	2.10737	2.16522	2.7805	2.35103	0.0244857	0.0725928
c17864.graph_c0	72.58	17	18	35	299	31.9271	7.79639	1.04572	1.02576	1.0373	1.03626	0.0245245	0.0726193
c24870.graph_c0	4.13	4	5	7	1041	117.27	6.68311	1.08737	1.1323	1.08161	1.10042	0.0245275	0.0726193
c39530.graph_c0	15.47	2	3	4	278	30.9653	4.729	0.842619	0.892529	0.90538	0.880176	0.0245819	0.0727197
c31021.graph_c0	6.34	2	2	2	284	31.3876	7.32764	1.08441	1.08272	1.1312	1.09945	0.0245833	0.0727197
c17594.graph_c0	7.97	2	2	2	251	28.4444	4.84326	1.16079	1.20185	1.11396	1.15887	0.0246036	0.0727473
c37418.graph_c1	16.18	3	4	5	272	30.6065	8.76318	1.12467	1.22166	1.18117	1.17583	0.0246416	0.0728036
c37611.graph_c1	26.71	5	6	12	292	33.8548	5.24951	1.16964	1.12869	1.09684	1.13172	0.0246446	0.0728036
c40735.graph_c0	27.27	7	8	14	407	45.3068	8.08936	0.958178	0.959477	0.975833	0.964496	0.0246595	0.0728152
c40180.graph_c0	30.19	6	7	13	265	29.7045	7.88428	1.10477	1.17692	1.12348	1.13506	0.0246723	0.0728206
c31839.graph_c1	8.02	1	2	3	262	29.6357	5.94775	0.876066	0.898093	0.825854	0.866671	0.0247541	0.0730015
c25066.graph_c0	5.37	3	3	4	540	61.7592	5.43994	1.08298	1.09451	1.05311	1.07686	0.0248009	0.0730737
c35083.graph_c0	6.4	2	3	5	547	60.736	9.31982	0.94997	0.96033	0.971808	0.960703	0.0248021	0.0730737
c30195.graph_c0	31.84	1	5	6	179	20.6181	5.8208	1.15345	1.18403	1.10306	1.14685	0.0248769	0.0731899
c41944.graph_c0	23.93	8	8	12	397	43.2375	9.14404	0.915384	0.948258	0.943928	0.935857	0.024887	0.0731899
c38740.graph_c0	19.01	2	2	15	121	12.0126	4.41162	0.926003	0.93402	0.890509	0.916844	0.0248884	0.0731899
c16699.graph_c0	19.33	5	5	8	269	30.7154	9.36377	1.18993	1.13128	1.11275	1.14465	0.0248941	0.0731899
c39850.graph_c0	33.04	10	10	32	342	39.3701	5.33838	1.14536	1.19497	1.11156	1.15063	0.0248967	0.0731899
c37075.graph_c0	2.65	1	1	1	415	44.3821	6.12549	1.03372	1.03646	1.05513	1.04177	0.0249693	0.0733708
c33158.graph_c0	12.62	2	2	2	214	24.9759	6.43018	0.986841	0.991979	0.985857	0.988225	0.0250193	0.0734527
c43926.graph_c0	18.59	19	19	25	1135	129.61	5.14795	1.06405	1.09519	1.05739	1.07221	0.025049	0.0734872
c34864.graph_c1	29.79	4	6	6	235	26.2104	7.53271	1.11947	1.11711	1.18652	1.14104	0.0250547	0.0734872
c16367.graph_c0	26.55	6	6	7	354	38.1769	9.5249	1.10832	1.12053	1.06775	1.09886	0.0250643	0.0734872
c23303.graph_c0	2.26	1	1	1	574	63.3186	7.88428	0.613353	0.518186	0.730009	0.620516	0.0250776	0.0734938
c41109.graph_c0	18.67	3	8	14	498	55.1497	9.0415	0.727062	0.595702	0.757401	0.693388	0.0252062	0.0738054
c37051.graph_c0	11.76	7	7	10	595	68.1397	7.85498	0.851789	0.89285	0.809427	0.851355	0.0252593	0.0739283
c17667.graph_c0	18.13	5	5	8	331	35.8515	7.28369	1.17449	1.20993	1.11695	1.16713	0.0252841	0.0739357
c25466.graph_c0	3.48	2	2	2	489	52.9148	8.39697	0.891057	0.922832	0.936629	0.916839	0.0253274	0.073955
c16263.graph_c1	30.98	1	6	15	326	35.0708	8.22119	1.29467	1.47404	1.30525	1.35799	0.0253478	0.073955
c17581.graph_c0	16.53	3	3	4	242	25.7757	5.2749	0.773324	0.644377	0.776855	0.731519	0.0253535	0.073955
c33649.graph_c0	23.38	11	11	14	539	60.0852	5.63037	1.07359	1.13142	1.10359	1.10287	0.0253569	0.073955
c41065.graph_c0	22.45	3	5	6	245	26.5845	5.10986	1.12965	1.07341	1.12172	1.10826	0.0253576	0.073955
c32853.graph_c0	28.78	11	20	41	747	82.2135	8.39697	1.0944	1.11346	1.06313	1.09033	0.0253762	0.0739768
c40230.graph_c0	42.16	8	8	17	268	30.1203	8.89502	1.1101	1.06123	1.09274	1.08803	0.0254047	0.0740273
c39316.graph_c0	25.66	1	3	5	113	12.5985	8.44092	0.811448	0.804438	0.696243	0.77071	0.025442	0.0741035
c36816.graph_c0	26.4	5	9	14	428	47.8056	8.80713	0.947475	0.936455	0.964675	0.949535	0.0254683	0.0741475
c17418.graph_c1	9.13	2	2	2	263	29.1485	5.23682	1.07795	1.13243	1.09135	1.10058	0.0255433	0.0743021
c39739.graph_c0	50.4	12	13	27	250	27.1776	6.22705	0.971889	0.955545	0.971984	0.966473	0.0255438	0.0743021
c31720.graph_c0	21.69	2	2	2	166	17.4808	5.36377	1.18958	1.23076	1.32669	1.24901	0.0255901	0.0743887
c41131.graph_c0	21.13	4	4	5	213	23.195	8.47021	1.06713	1.05714	1.09722	1.07383	0.025596	0.0743887
c25675.graph_c0	14.58	2	2	2	240	25.2387	7.00537	1.2013	1.224	1.12497	1.18342	0.025642	0.0744572
c41776.graph_c0	46.36	1	5	18	110	11.9872	8.01611	0.907925	0.908786	0.854678	0.890463	0.0256642	0.074489
c36183.graph_c0	40.72	13	13	25	447	50.4968	6.63916	1.06988	1.08353	1.04627	1.06656	0.0257141	0.0745379
c15873.graph_c0	45.44	22	22	40	537	59.823	6.56592	1.01743	1.02683	1.01645	1.02024	0.025725	0.0745379
c29474.graph_c1	25.63	14	14	26	636	71.1879	6.49365	1.08367	1.0978	1.05418	1.07855	0.0257321	0.0745379
c38066.graph_c0	12.87	11	11	16	808	92.3914	4.81787	1.08742	1.15159	1.10794	1.11565	0.0257331	0.0745379
c16701.graph_c0	38.28	11	13	30	384	43.645	4.44971	1.08592	1.05384	1.05447	1.06474	0.0257372	0.0745379
c39862.graph_c0	18.61	8	8	9	489	55.1178	8.6167	1.08961	1.11551	1.06445	1.08986	0.0258723	0.0748965
c32042.graph_c0	3.83	1	2	2	652	72.6351	5.5542	1.18803	1.17495	1.2877	1.21689	0.0259028	0.0749521
c23483.graph_c1	50.41	1	7	36	121	13.3391	8.646	0.93384	0.947851	0.908604	0.930098	0.0259402	0.0750276
c39389.graph_c0	34.51	4	4	5	142	14.7615	9.5249	1.12794	1.09907	1.07129	1.09943	0.0259986	0.0750881
c24124.graph_c0	1.97	2	2	2	916	101.557	8.11865	0.885586	0.884689	0.817308	0.862528	0.0260028	0.0750881
c41844.graph_c0	8.22	4	4	4	499	54.6653	6.15088	0.8185	0.860396	0.898707	0.859201	0.0260095	0.0750881
c15407.graph_c0	17.4	12	12	25	816	90.4009	5.46533	0.977083	0.958897	0.962367	0.966116	0.0260152	0.0750881
c39409.graph_c0	28.11	7	7	13	370	40.9977	9.46631	0.871477	0.900222	0.928456	0.900052	0.0260305	0.0750923
c33035.graph_c0	17.39	2	2	2	184	20.7385	6.53662	1.20783	1.16796	1.29233	1.22271	0.0260524	0.0751228
c39758.graph_c0	10.57	1	1	1	123	13.3779	9.49561	1.22526	1.37564	1.24866	1.28319	0.0261537	0.0753203
c37542.graph_c1	6.59	3	3	4	546	60.2795	6.31592	0.829148	0.85845	0.905887	0.864495	0.0261605	0.0753203
c31166.graph_c1	6.7	2	2	2	388	43.0794	8.03076	0.905681	0.859077	0.916195	0.893651	0.0261726	0.0753203
c30772.graph_c0	13.12	5	5	10	465	51.6846	4.62744	0.926669	0.944284	0.901069	0.924007	0.026189	0.0753203
c25488.graph_c0	47.64	4	12	29	275	30.6526	7.94287	1.13255	1.15416	1.22594	1.17088	0.0262191	0.0753534
c16070.graph_c0	66.67	1	3	9	42	5.06662	9.87646	1.23155	1.13166	1.22696	1.19672	0.0263173	0.0755848
c32244.graph_c0	2.66	1	1	2	301	34.2394	5.16064	1.26633	1.42288	1.48364	1.39095	0.0263369	0.0755848
c37944.graph_c0	21.69	10	10	14	604	67.6629	7.1665	1.1176	1.14982	1.08285	1.11675	0.0263493	0.0755848
c14344.graph_c0	3.36	1	1	2	268	30.6807	9.1001	0.866706	0.925373	0.874135	0.888738	0.0263929	0.075655
c16052.graph_c1	86.49	1	3	14	37	4.13006	5.021	1.20366	1.27401	1.15371	1.21046	0.0264029	0.075655
c41568.graph_c0	5.63	2	3	3	426	45.5455	7.84033	1.13138	1.07446	1.09514	1.10032	0.026408	0.075655
c26242.graph_c0	14.39	3	3	5	278	30.1106	6.34131	1.13642	1.2393	1.1707	1.18214	0.0264849	0.0758397
c25797.graph_c0	8.94	3	3	5	369	40.7155	5.50342	1.10374	1.12629	1.0693	1.09977	0.0264953	0.0758397
c32322.graph_c1	4.98	3	3	4	743	83.2376	6.48096	0.904979	0.886225	0.835792	0.875665	0.0265139	0.0758481
c38652.graph_c0	45.29	36	36	88	903	101.062	8.86572	0.895686	0.941788	0.901992	0.913155	0.0265211	0.0758481
c40332.graph_c0	14.99	8	8	11	587	65.1122	7.84033	1.06724	1.03686	1.05809	1.05407	0.0265989	0.0759726
c42169.graph_c0	14.61	4	4	7	308	33.9217	5.05908	1.159	1.08726	1.13897	1.12841	0.026599	0.0759726
c36899.graph_c0	36.73	8	9	19	343	37.9141	5.42725	1.08405	1.05356	1.05159	1.06307	0.0266556	0.0761015
c54142.graph_c0	10.34	1	1	3	87	10.0914	10.0376	1.09162	1.13691	1.16745	1.132	0.0267377	0.0762703
c43600.graph_c0	4.55	1	1	1	286	32.1894	4.51318	1.11099	1.11377	1.17989	1.13488	0.0267566	0.0762914
c25920.graph_c0	2.88	1	1	1	313	35.1058	9.1001	0.854299	0.859673	0.918243	0.877405	0.0267856	0.0763413
c29468.graph_c0	36.69	1	5	19	139	14.6041	10.4771	1.14167	1.21686	1.12992	1.16282	0.0268559	0.076382
c33084.graph_c0	27.12	10	10	14	531	59.0235	5.99854	0.885918	0.937597	0.900277	0.907931	0.0268608	0.076382
c32972.graph_c0	1.43	1	1	1	631	70.5321	5.96045	1.077	1.0555	1.1005	1.07766	0.0268717	0.076382
c44978.graph_c0	8.33	2	2	3	216	23.7352	4.48779	0.85307	0.815659	0.89905	0.855926	0.0268912	0.076382
[truncated: 3,455 more rows]
