# Supplementary material for: Quantitative Proteomics Analysis of Lettuce (Lactuca sativa L.) Reveals Molecular Basis-Associated Auxin and Photosynthesis with Bolting Induced by High Temperature
Source: Int J Mol Sci. 2018 Sep 28;19(10):2967. doi: 10.3390/ijms19102967 (PMC6213495; doi:10.3390/ijms19102967)
Supplement: Supplementary file 1 [file ijms-19-02967-s001.zip › ijms-336629 Supplementary/supplemental table S4.xlsx]

## Sheet: Sheet1
Sequence	PSMs	Protein Group Accessions	PTM	H-1/CK	H-2/CK	H-3/CK	q-Value	PEP	IonScore	Exp Value	Charge	MH+ [Da]	delta[ppm]	m/z [Da]	RT [min]	Missed Cleavages
nLVQSTATSGAAGGGAGAFGAVDR	2	c17757.graph_c0	N-Term(iTRAQ8plex)	1.12047	1.13702	1.17713	0	1.888e-21	149.01	1.93429e-14	2	2439.25	0.361811	1220.13	31.4886	0
hPDADSLYVEQIDVGEEQPR	2	c30615.graph_c0	N-Term(iTRAQ8plex)	0.909816	0.913153	0.978321	0	5.66e-14	142.05	4.98988e-14	2	2601.27	-3.19728	1301.14	34.421	0
aEATDVANAVLDGSDAILLGAETLR	4	c15725.graph_c1;c24763.graph_c0	N-Term(iTRAQ8plex)				0	2.099e-21	138.09	3.6093e-13	2	2789.48	-0.559282	1395.24	56.645	0
mTAEcGEEVQIVGDDLLVTNPTR	3	c38918.graph_c0	N-Term(iTRAQ8plex); C5(Carbamidomethyl)	0.873678	0.870991	0.847657	0	3.562e-18	131.6	7.02208e-13	2	2851.41	0.21742	1426.21	43.7907	0
tTLTAALTMALASTGGGIGk	4	c38805.graph_c0	N-Term(iTRAQ8plex); K20(iTRAQ8plex)	1.25873	1.29953	1.10288	0	1.43e-16	125.9	5.96332e-12	2	2443.41	2.6878	1222.21	56.5002	0
iTDEFTGAGSIGQVcQVIGAVVDVR	3	c32603.graph_c0	N-Term(iTRAQ8plex); C15(Carbamidomethyl)	0.934858	1.00292	1.02708	0	3.342e-18	124.38	8.2252e-12	2	2895.54	5.80785	1448.27	55.1264	0
aQLGVQAFADALLIVPk	5	c40444.graph_c0	N-Term(iTRAQ8plex); K17(iTRAQ8plex)	0.943016	1.04792	0.937549	0	3.367e-14	123.66	7.83558e-12	2	2362.42	-4.43062	1181.71	56.967	0
tAAAASEAPVAAAEVAVVPEAEk	6	c39580.graph_c0	N-Term(iTRAQ8plex); K23(iTRAQ8plex)	1.29592	1.26617	1.31105	0	3.439e-11	123.32	1.08714e-11	2	2760.51	-3.56946	1380.76	36.3272	0
qLALQEGLLVGISSGAAAAAAIk	10	c39610.graph_c0	N-Term(iTRAQ8plex); K23(iTRAQ8plex)	0.919412	0.959571	0.944015	0	4.727e-18	123.18	7.6213e-12	2	2760.64	-1.45359	1380.82	56.4367	0
gTSSVEGVVTLTQEDSGPTTVNVk	4	c38825.graph_c0	N-Term(iTRAQ8plex); K24(iTRAQ8plex)	1.19221	1.21488	1.20253	0	1.19e-18	123.03	1.19955e-11	3	3013.62	0.0989717	1005.21	37.6404	0
nAILAGcSAGGLTSILQcDNFR	1	c16061.graph_c0	N-Term(iTRAQ8plex); C7(Carbamidomethyl); C18(Carbamidomethyl)	1.1017	1.00116	1.00359	0	1.122e-15	122.78	6.45857e-12	2	2642.32	-3.88055	1321.67	45.544	0
qVAAAVITEAIEEDLAEGYR	2	c32575.graph_c0	N-Term(iTRAQ8plex)	0.823378	0.903594	0.88694	0	9.436e-14	122.64	1.01277e-11	2	2452.29	-0.485624	1226.65	56.2102	0
tSEMSAVGLLAAALQGINIk	3	c39763.graph_c0	N-Term(iTRAQ8plex); K20(iTRAQ8plex)	0.906589	0.87941	0.842582	0	1.041e-15	122.39	1.31214e-11	2	2595.5	0.178994	1298.25	57.623	0
gLQGFAIDFLMGGVSAAVSk	7	c38777.graph_c0	N-Term(iTRAQ8plex); K20(iTRAQ8plex)	0.794518	0.853109	0.861284	0	6.978e-19	121.98	1.63855e-11	2	2576.43	-2.43895	1288.72	57.6199	0
aLGLSTVEGYSGYGAEQGEk	4	c40662.graph_c0	N-Term(iTRAQ8plex); K20(iTRAQ8plex)	1.13687	1.22145	1.10411	0	1.09e-18	121.79	1.18868e-11	2	2624.36	-2.02324	1312.68	37.0228	0
gcIVSQDLSVLNLVIVk	11	c30110.graph_c0	N-Term(iTRAQ8plex); C2(Carbamidomethyl); K17(iTRAQ8plex)	1.09465	1.04374	1.03579	0	4.123e-13	121.63	1.33291e-11	2	2465.46	0.297276	1233.24	56.042	0
nYGAFFDTTGAGITGPVELEGLk	2	c24253.graph_c3	N-Term(iTRAQ8plex); K23(iTRAQ8plex)	0.772479	0.716064	0.788662	0	8.441e-14	121.58	1.48388e-11	2	2965.57	-1.51339	1483.29	49.8054	0
vGPDGGLATSLVTEAEGVPLk	2	c40079.graph_c0	N-Term(iTRAQ8plex); K21(iTRAQ8plex)	1.02135	1.07037	1.02332	0	2.97e-16	121.44	1.74424e-11	2	2618.48	-2.07785	1309.74	47.2269	0
dLAAGTVGGVAQLVVGHPFDTIk	2	c40044.graph_c0	N-Term(iTRAQ8plex); K23(iTRAQ8plex)	1.14013	1.01718	1.06934	0	8.764e-18	120.99	2.07798e-11	3	2873.64	0.345184	958.55	48.9533	0
vAVIGGGPAGGAAAETLAk	1	c15962.graph_c0	N-Term(iTRAQ8plex); K19(iTRAQ8plex)	1.27512	1.40103	1.20139	0	7.407e-12	120.64	1.85972e-11	2	2218.3	0.628775	1109.66	35.2566	0
gFGFVTFGDTEAASAAVQAMDQR	4	c39166.graph_c0	N-Term(iTRAQ8plex)	0.78994	0.908901	0.873106	0	5.022e-15	120.63	5.18981e-12	3	2680.3	-0.809903	894.103	48.874	0
eAPAFVEQATEQQILVTGIk	28	c32603.graph_c0;c39048.graph_c0	N-Term(iTRAQ8plex); K20(iTRAQ8plex)				0	2.132e-15	120.46	2.27573e-11	2	2780.56	-0.798859	1390.79	46.683	0
nMITGTSQADcAVLIIDSTTGGFEAGISk	16	c15961.graph_c0;c32791.graph_c2	N-Term(iTRAQ8plex); C11(Carbamidomethyl); K29(iTRAQ8plex)				0	3.154e-20	119.88	2.09201e-11	3	3565.84	0.314323	1189.28	54.4018	0
aEATDVANAVLDGADAILLGAETMR	1	c30233.graph_c0	N-Term(iTRAQ8plex)	0.869255	0.793711	0.831071	0	3.812e-20	119.72	1.87188e-11	2	2791.44	-0.855023	1396.22	57.8924	0
vYGLNEIQAGEMVEFASGVk	18	c38466.graph_c2	N-Term(iTRAQ8plex); K20(iTRAQ8plex)	0.943458	1.00668	0.943941	0	1.703e-14	118.99	2.92113e-11	2	2749.47	-1.02024	1375.24	51.011	0
gTVELAGTDGETTTQGLDGLAQR	13	c23776.graph_c0	N-Term(iTRAQ8plex)	0.926895	0.909305	1.01145	0	1.164e-19	118.88	1.92188e-11	2	2594.32	-0.512459	1297.66	34.3297	0
qTVGGNLGSDQQEVVLSASR	2	c38705.graph_c0	N-Term(iTRAQ8plex)	0.692022	0.711406	0.761461	0	9.928e-15	118.6	2.76767e-11	2	2349.24	3.43265	1175.12	30.2825	0
hGAMALDTPVFELR	1	c21310.graph_c0	N-Term(iTRAQ8plex)	0.804805	0.958353	0.833503	0	2.8e-13	118.29	2.37203e-11	3	1860.99	-0.78841	621.003	39.3643	0
gGGSGDDVVAEGIESSk	2	c35505.graph_c3	N-Term(iTRAQ8plex); K17(iTRAQ8plex)	1.16194	1.25938	1.09525	0	1.074e-15	118.09	2.09572e-11	2	2172.12	-2.14948	1086.56	27.3992	0
eFSFSETGLDQYAIGk	2	c41340.graph_c0	N-Term(iTRAQ8plex); K16(iTRAQ8plex)	0.983529	1.07287	0.943911	0	2.511e-15	117.37	2.6935e-11	2	2400.24	-5.05207	1200.62	42.7898	0
cGLPSNFDSSYcYALGYGAGALLQSGk	1	c36349.graph_c0	N-Term(iTRAQ8plex); C1(Carbamidomethyl); C12(Carbamidomethyl); K27(iTRAQ8plex)	1.06213	1.18801	0.890741	0	1.36e-17	117.23	2.03427e-11	3	3464.7	-2.37982	1155.57	49.6352	0
eEGANVTANALHPGVIATNLSR	4	c23680.graph_c0	N-Term(iTRAQ8plex)	0.990562	0.889576	0.951963	0	3.578e-14	116.56	4.89073e-11	2	2538.35	-2.07404	1269.68	34.182	0
eSIDLHDNFDQIGLAQk	2	c38284.graph_c0	N-Term(iTRAQ8plex); K17(iTRAQ8plex)	0.815733	0.861166	0.872597	0	1.034e-16	116.16	5.49574e-11	2	2551.37	1.75159	1276.19	37.406	0
vAIEPSGAIGLAAVLSDSFk	6	c40316.graph_c0	N-Term(iTRAQ8plex); K20(iTRAQ8plex)	1.35562	1.17952	1.39733	0	9.871e-16	116.13	5.44851e-11	2	2553.48	1.62531	1277.24	56.4469	0
aGELSNAEIDNLMTIVANPR	4	c15915.graph_c0	N-Term(iTRAQ8plex)	1.07456	0.906498	1.10838	0	1.899e-18	115.96	4.75337e-11	2	2432.29	6.58817	1216.65	50.4068	0
gLIEPISSVFVNLVNADFTAk	3	c32254.graph_c0	N-Term(iTRAQ8plex); K21(iTRAQ8plex)	1.06826	0.933083	1.03056	0	1.919e-16	115.96	6.61669e-11	2	2842.62	1.18057	1421.81	56.97	0
vVQLQEELDIDVLVHGEPER	16	c30022.graph_c0	N-Term(iTRAQ8plex)	0.980926	0.916091	0.965044	0	1.644e-12	115.67	5.77271e-11	2	2621.4	-4.06285	1311.2	50.2449	0
aHAESVNLQFASPLDENEAR	2	c40263.graph_c0	N-Term(iTRAQ8plex)	0.983252	0.985548	1.08008	0	5.253e-14	115.43	2.84986e-11	2	2502.24	-3.40617	1251.63	35.4826	0
iIYGGSVNAGNSAELAk	2	c16417.graph_c0	N-Term(iTRAQ8plex); K17(iTRAQ8plex)	1.16104	1.16935	1.14911	0	1.387e-18	115.4	7.23892e-11	2	2272.27	-0.791243	1136.64	32.7761	0
dVTFQNTAGAANHQAVALR	20	c39229.graph_c0	N-Term(iTRAQ8plex)	1.04252	0.968057	1.06697	0	6.328e-16	115.1	6.07243e-11	2	2288.21	3.16601	1144.61	29.4441	0
aALEAGAYGcTISGAGPTAVAVTDNEEk	1	c40287.graph_c0	N-Term(iTRAQ8plex); C10(Carbamidomethyl); K28(iTRAQ8plex)	0.922174	1.18341	1.16517	0	2.549e-16	115.09	5.01782e-11	3	3331.69	-2.20633	1111.23	37.0224	0
aQQDIGETLGQLGLAFVk	4	c24330.graph_c0	N-Term(iTRAQ8plex); K18(iTRAQ8plex)	1.04733	1.09393	1.10904	0	1.208e-12	114.62	8.69762e-11	2	2496.42	-1.95634	1248.72	55.817	0
iNFGDTGSLDQGETPLNLDTPHR	1	c29480.graph_c0	N-Term(iTRAQ8plex)	0.787956	0.727823	0.862132	0	4.609e-15	114.52	3.99097e-11	3	2801.39	-2.67603	934.469	39.5759	0
sTGLGDLDFSAVYEIFk	2	c40546.graph_c0	N-Term(iTRAQ8plex); K17(iTRAQ8plex)	1.0141	1.0753	0.990324	0	2.098e-15	114.38	8.11578e-11	2	2470.33	-1.50437	1235.67	56.7779	0
aAADGSSEGGNITFSSQDGSR	2	c32872.graph_c0	N-Term(iTRAQ8plex)	0.941225	0.844787	0.936469	0	1.342e-12	113.6	1.78971e-11	2	2318.09	3.36604	1159.55	25.5352	0
vLGQNPNVNLSTSNSPAVGR	1	c41051.graph_c0	N-Term(iTRAQ8plex)	0.865887	0.872608	0.880234	0	2.291e-11	113.08	1.13907e-10	2	2328.25	-1.68613	1164.63	31.0945	0
vVGSGILEAQAADVAAcER	1	c39541.graph_c0	N-Term(iTRAQ8plex); C17(Carbamidomethyl)	1.20245	1.12332	1.11662	0	2.153e-15	113.05	7.53084e-11	2	2220.16	-1.63135	1110.58	38.8166	0
aLDWGPGGGPDLIVDDGGDATLLIHEGVk	7	c34712.graph_c0	N-Term(iTRAQ8plex); K29(iTRAQ8plex)	0.748934	0.822325	0.893775	0	1.16e-16	113.01	1.29009e-10	3	3495.86	-0.0331696	1165.96	49.0086	0
eITGGMGVDTcVEALGNPk	2	c23908.graph_c0	N-Term(iTRAQ8plex); C11(Carbamidomethyl); K19(iTRAQ8plex)	1.04861	1.02582	1.127	0	5.162e-13	112.7	9.66657e-11	2	2556.33	-0.0563729	1278.67	36.8876	0
dGFWEGGGGSGGGDGPQLGVPAGLk	3	c39871.graph_c0	N-Term(iTRAQ8plex); K25(iTRAQ8plex)	0.663052	0.726905	0.584723	0	2.825e-14	112.66	8.40101e-11	2	2880.46	-5.20176	1440.73	41.0747	0
lNDHFPLVVWQTGSGTQSNMNANEVIANR	1	c41662.graph_c0	N-Term(iTRAQ8plex)	1.03511	1.22917	1.2115	0	7.282e-18	112.64	6.83351e-11	3	3516.75	-2.02878	1172.92	44.5233	0
vQDDEVGDGTTSVVVLAGELLR	2	c16590.graph_c0	N-Term(iTRAQ8plex)	0.898891	0.879915	0.999973	0	1.66e-14	111.93	1.4299e-10	2	2576.38	2.06014	1288.69	54.5563	0
dITFENTAGAENHQAVALR	6	c16217.graph_c1	N-Term(iTRAQ8plex)	0.903309	0.808724	0.905202	0	7.979e-15	111.25	9.8986e-11	2	2361.2	-2.42164	1181.11	31.6064	0
aPTHALLNEEGVDLPR	3	c16006.graph_c1;c32124.graph_c0	N-Term(iTRAQ8plex)				0	7.377e-09	110.91	1.67058e-10	2	2036.1	-2.05589	1018.56	33.5401	0
rAPLAGGDSSFAcDESLWcAEGR	1	c42681.graph_c0	N-Term(iTRAQ8plex); C13(Carbamidomethyl); C19(Carbamidomethyl)	0.886561	0.975307	0.860888	0	6.437e-19	110.71	2.75984e-11	3	2816.3	-1.44434	939.438	38.1972	1
qGTSFELDEEMcGDDDER	1	c39369.graph_c0	N-Term(iTRAQ8plex); C12(Carbamidomethyl)	0.975304	1.1296	1.18591	0	4.772e-12	110.71	8.47169e-12	2	2437.01	1.19253	1219.01	33.4305	0
nFLPGHHQVISGDWNVAGIAHR	3	c40334.graph_c0	N-Term(iTRAQ8plex)	0.87165	0.840762	0.891525	0	8.115e-12	110.66	1.89842e-10	2	2729.43	0.798976	1365.22	34.2698	0
tGVFGPVDEGDSGGAAGSEAAGVDGSVLEEk	3	c38855.graph_c0	N-Term(iTRAQ8plex); K31(iTRAQ8plex)	1.05322	1.0607	0.920453	0	3.03e-16	110.64	1.07441e-10	3	3472.73	3.09769	1158.25	37.7628	0
eAGQDTIVLAGAEYGSGSSR	10	c25192.graph_c0	N-Term(iTRAQ8plex)	0.876221	0.937253	0.98961	0	1.378e-17	109.97	8.861e-11	2	2272.14	0.470566	1136.57	31.6069	0
vVQSMTDIILGLQGEIPk	4	c16546.graph_c0	N-Term(iTRAQ8plex); K18(iTRAQ8plex)	0.643897	0.646962	0.530127	0	5.163e-09	109.79	2.45593e-10	2	2549.49	0.994766	1275.25	57.9161	0
vVSIDGYEDVPVNDESALk	5	c38944.graph_c0	N-Term(iTRAQ8plex); K19(iTRAQ8plex)	0.946734	0.961982	0.825166	0	3.379e-13	109.75	2.36214e-10	2	2657.41	0.115291	1329.21	39.2494	0
lVDDGNYAEATTAAVk	2	c31752.graph_c0	N-Term(iTRAQ8plex); K16(iTRAQ8plex)	0.882906	0.973473	0.846351	0	2.393e-16	109.41	2.35403e-10	2	2246.21	-0.892384	1123.61	32.9778	0
vVIGMDVAASEFYAEDGk	30	c38918.graph_c0	N-Term(iTRAQ8plex); K18(iTRAQ8plex)	0.911155	0.921534	0.86072	0	6.097e-17	109.16	2.15983e-10	2	2509.31	-1.53153	1255.16	51.0975	0
iAPSMLSSDFANLASEAER	2	c39859.graph_c0	N-Term(iTRAQ8plex)	0.91791	1.05382	0.981515	0	3.703e-15	108.3	1.81191e-10	2	2313.17	0.768278	1157.09	48.5195	0
gVNPDEAVAMGAAIQGGILR	3	c36133.graph_c0	N-Term(iTRAQ8plex)	1.02867	1.06116	1.06201	0	2.307e-17	108.08	3.29087e-10	2	2243.21	1.2616	1122.11	44.5659	0
aVQSGLGTAAVIVMDk	3	c30218.graph_c1	N-Term(iTRAQ8plex); K16(iTRAQ8plex)	0.854909	0.949656	0.77147	0	2.655e-12	107.92	3.7776e-10	2	2168.25	-1.16645	1084.63	43.6493	0
aSALITDIcQNLITAAk	3	c36583.graph_c0	N-Term(iTRAQ8plex); C9(Carbamidomethyl); K17(iTRAQ8plex)	0.796945	0.785875	0.706172	0	8.624e-16	107.5	4.56129e-10	2	2411.38	-0.469505	1206.19	56.8286	0
gFQGDAQYTTLGGGANVVAHGYTk	1	c23204.graph_c1	N-Term(iTRAQ8plex); K24(iTRAQ8plex)	0.917559	0.969718	0.952364	0	4.49271e-22	107.44	3.32657e-10	3	3020.56	-3.24419	1007.52	34.5177	0
mETFLFTSESVNEGHPDk	3	c30441.graph_c0;c38736.graph_c0;c15966.graph_c0	N-Term(Acetyl); K18(iTRAQ8plex)				0	2.226e-12	107.17	1.14161e-10	2	2414.16	3.09893	1207.58	44.5424	0
vcMLGDAQHVEEAQk	5	c32525.graph_c0	N-Term(iTRAQ8plex); C2(Carbamidomethyl); K15(iTRAQ8plex)	1.07125	1.15642	1.17835	0	8.379e-15	107.13	3.21446e-10	2	2323.21	4.40731	1162.11	32.5079	0
gVTTSQLDELAAETAAALTANHPDYASLAAR	2	c31802.graph_c0	N-Term(iTRAQ8plex)	1.07612	1.12904	1.02037	0	1.179e-14	106.95	4.03673e-10	3	3432.76	1.00056	1144.92	55.6811	0
kLEMDEEYQGNIEATGEDFSVEPAESR	3	c39049.graph_c0	N-Term(iTRAQ8plex); K1(iTRAQ8plex)	1.15837	1.05569	1.05768	0	3.326e-17	106.89	1.38135e-10	3	3681.76	-3.21047	1227.92	38.2784	1
sENPDSMDEDEDEVAEIk	2	c38536.graph_c0	N-Term(iTRAQ8plex); K18(iTRAQ8plex)	0.856062	0.934216	0.873654	0	7.798e-16	106.45	7.0204e-11	2	2660.24	0.35851	1330.62	31.5356	0
qNLAATFVNAFVNAGFGQDk	1	c39369.graph_c0	N-Term(iTRAQ8plex); K20(iTRAQ8plex)	0.680183	0.81103	0.651354	0	1.49e-13	106.36	5.97669e-10	2	2720.46	-1.51966	1360.73	57.278	0
tEIMQIFEDLTQDDQDSVR	2	c36030.graph_c0	N-Term(iTRAQ8plex)	1.1392	1.21122	1.05012	0	6.862e-15	106.08	1.62759e-10	2	2587.25	0.678435	1294.13	56.6094	0
sDVPIITASELSEADGFVFGFPTR	4	c31243.graph_c0	N-Term(iTRAQ8plex)	0.982498	0.854917	0.980878	0	8.348e-16	105.91	4.94945e-10	3	2859.47	0.553444	953.829	55.5827	0
iGEGEVAQcISGFTAMDVAPPR	2	c39113.graph_c0	N-Term(iTRAQ8plex); C9(Carbamidomethyl)	0.787333	0.732986	0.785677	0	1.098e-15	105.7	3.06835e-10	2	2609.3	0.545836	1305.15	44.6126	0
aVDTTGAGDSFVGALLTk	5	c39004.graph_c0	N-Term(iTRAQ8plex); K18(iTRAQ8plex)	0.936538	0.893117	0.84761	0	3.055e-17	105.66	6.61453e-10	2	2331.3	-0.675534	1166.15	46.048	0
qLEEAEIDAIVAEIEAEk	2	c39459.graph_c0	N-Term(iTRAQ8plex); K18(iTRAQ8plex)	1.03133	1.08486	0.941509	0	2.458e-16	105.66	6.69602e-10	2	2608.41	-4.14478	1304.71	56.4699	0
dGFVMGEGAGVLVMESLEHAMk	2	c32192.graph_c0;c16263.graph_c1	N-Term(iTRAQ8plex); K22(iTRAQ8plex)				0	2.399e-12	105.38	4.34602e-10	3	2915.49	-2.53737	972.5	56.5735	0
aAALLDVSPITDVIEISEPR	2	c41285.graph_c0	N-Term(iTRAQ8plex)	0.95673	0.932651	1.06319	0	7.038e-15	105.28	7.07112e-10	2	2413.35	1.28088	1207.18	55.7441	0
vHQDTAAADLEAGALALk	3	c36614.graph_c0	N-Term(iTRAQ8plex); K18(iTRAQ8plex)	0.919069	0.936525	0.867153	0	7.446e-14	105.25	7.8217e-10	2	2402.34	-2.59068	1201.68	39.4008	0
sTGFGLIYDSVENAk	8	c16030.graph_c1;c39008.graph_c0	N-Term(iTRAQ8plex); K15(iTRAQ8plex)				0	5.08e-14	105.23	6.23826e-10	2	2209.2	0.654565	1105.1	44.3339	0
aEETPQVAYTFDAGPNAVMIAR	1	c40631.graph_c0	N-Term(iTRAQ8plex)	1.33322	1.51715	1.50579	0	3.056e-13	105.23	4.2888e-10	2	2655.34	0.573362	1328.17	40.2806	0
iLGLGDLGVQGMAIPIGk	4	c40508.graph_c0	N-Term(iTRAQ8plex); K18(iTRAQ8plex)	0.939618	0.952633	0.925661	0	8.751e-12	105.08	4.62579e-10	2	2360.43	3.44881	1180.72	53.9796	0
eTEAAAEDDDDLDLFADETEEEkk	2	c38894.graph_c0	N-Term(iTRAQ8plex); K23(iTRAQ8plex); K24(iTRAQ8plex)	1.11775	1.31221	1.07286	0	7.205e-17	105.06	2.69784e-10	3	3640.77	2.87577	1214.26	38.7604	1
sLALDIEELADQLQLGSk	4	c30847.graph_c0	N-Term(iTRAQ8plex); K18(iTRAQ8plex)	1.19458	1.14707	1.22746	0	5.397e-17	104.97	7.658e-10	2	2551.45	1.68864	1276.23	57.308	0
sTIIVPAHATSITDDVEQLHk	4	c39992.graph_c0	N-Term(Acetyl); K21(iTRAQ8plex)	0.809309	0.777605	0.828076	0	3.153e-12	104.7	7.69176e-10	2	2621.41	1.72097	1311.21	39.3977	0
wcScNIFSTQDHAASAIAR	4	c34712.graph_c0	N-Term(iTRAQ8plex); C2(Carbamidomethyl); C4(Carbamidomethyl)	0.740208	0.667154	0.742151	0	1.111e-16	104.61	1.48754e-10	2	2499.17	-2.70701	1250.09	37.8836	0
gELVSDDLVVGIIDEAMk	3	c24424.graph_c1	N-Term(iTRAQ8plex); K18(iTRAQ8plex)	1.09163	1.23875	1.06327	0	6.748e-18	104.51	9.23933e-10	2	2511.39	1.89697	1256.2	57.3588	0
gDGVDEAGAAFDYIENALSk	4	c19048.graph_c0	N-Term(iTRAQ8plex); K20(iTRAQ8plex)	1.21034	1.31779	1.20161	0	1.42e-11	104.33	5.11034e-10	2	2650.34	-1.74289	1325.67	56.2223	0
aGLEASQIDFYEINEAFAAVALANQk	3	c30216.graph_c0	N-Term(iTRAQ8plex); K26(iTRAQ8plex)	1.14128	1.15149	1.17065	0	1.691e-16	104.29	9.57047e-10	3	3391.8	0.549389	1131.27	57.1569	0
aDAQDDVAVNDDDDDVIETAMEHVR	2	c35134.graph_c0	N-Term(iTRAQ8plex)	0.868185	0.892954	0.948309	0	3.498e-15	104.2	4.18208e-11	3	3062.37	-4.17673	1021.46	43.1354	0
sGTFAIEQLSEALSATALSDk	2	c35293.graph_c0	N-Term(iTRAQ8plex); K21(iTRAQ8plex)	0.945506	0.952607	0.877258	0	8.406e-14	103.83	1.01016e-09	2	2747.49	-2.18948	1374.25	56.3496	0
iFNVLGEPVDNLGPVDTSTTFPIHR	4	c15954.graph_c0	N-Term(iTRAQ8plex)	1.08395	1.11357	1.03328	0	2.035e-16	103.63	9.77567e-10	3	3042.61	-1.91159	1014.88	53.191	0
vHDEMLLAASEALANQVTQEHYDk	4	c39247.graph_c0	N-Term(iTRAQ8plex); K24(iTRAQ8plex)	0.850446	0.963748	0.945121	0	1.042e-14	103.35	7.62929e-10	3	3320.69	-4.78024	1107.57	46.2918	0
tLLDVLDLGAIANPmFk	2	c40546.graph_c0	N-Term(iTRAQ8plex); M15(Oxidation); K17(iTRAQ8plex)	1.06752	1.21989	1.11941	0	2.606e-13	103.3	1.18571e-09	2	2455.41	0.140558	1228.21	56.8293	0
sLLQSDALYQYILETSVYPR	2	c41361.graph_c0;c37530.graph_c0	N-Term(iTRAQ8plex)				0	1.206e-12	103.24	1.16426e-09	2	2663.42	-0.929355	1332.21	54.5289	0
iAPSmLSSDFANLASEAER	1	c39859.graph_c0	N-Term(iTRAQ8plex); M5(Oxidation)	0.943208	0.942515	0.944338	0	8.135e-10	103.16	4.41999e-10	2	2329.15	-4.70562	1165.08	45.8397	0
eLDTNTDYFLELLEk	2	c40203.graph_c0	N-Term(iTRAQ8plex); K15(iTRAQ8plex)	1.15286	1.18877	1.18838	0	1.313e-11	103.02	1.0302e-09	2	2451.31	-0.884233	1226.16	56.1161	0
eTEAAAEDDDDLDLFADETEEEk	2	c38894.graph_c0	N-Term(iTRAQ8plex); K23(iTRAQ8plex)	0.918057	1.00969	0.97325	0	1.534e-14	102.95	1.24213e-10	3	3208.46	-0.948353	1070.16	41.1913	0
vTTNLVAVINEAAVTDGcER	2	c38667.graph_c0	N-Term(iTRAQ8plex); C18(Carbamidomethyl)	0.892703	0.914234	0.916954	0	8.74e-15	102.93	8.20023e-10	2	2436.26	-5.36041	1218.63	46.2495	0
lMENDESGQLMINPFGGR	1	c37704.graph_c0	N-Term(iTRAQ8plex)	0.367002	0.376378	0.369291	0	1.977e-16	102.66	4.06501e-10	2	2312.13	0.162783	1156.57	44.3921	0
nPAILLLDEATSALDSESEk	3	c37648.graph_c0	N-Term(iTRAQ8plex); K20(iTRAQ8plex)	0.913707	1.07672	0.914201	0	5.987e-14	102.63	1.2989e-09	2	2724.47	-2.61534	1362.74	57.5176	0
dITELIGNTPLVYLNNVVEGcVGR	1	c25385.graph_c0	N-Term(iTRAQ8plex); C21(Carbamidomethyl)	1.18431	1.14119	1.22052	0	6.229e-12	102.6	1.28593e-09	2	2949.56	-1.93219	1475.28	57.0435	0
tDEENEEEDEDDNQMIDAPVMVEASk	1	c32238.graph_c0	N-Term(iTRAQ8plex); K26(iTRAQ8plex)	1.13616	1.02024	1.18717	0	1.78e-13	102.44	7.12705e-11	3	3590.59	-4.57822	1197.54	37.2319	0
qSTADMTQFVQTLLQQMQSR	1	c17495.graph_c0	N-Term(iTRAQ8plex)	0.520774	0.662686	0.560899	0	4.282e-17	102.39	7.98822e-10	2	2645.34	2.53121	1323.17	56.6136	0
gLQGFAIDFLmGGVSAAVSk	6	c38777.graph_c0	N-Term(iTRAQ8plex); M11(Oxidation); K20(iTRAQ8plex)	0.994105	1.03454	0.91936	0	1.472e-13	102.32	1.50344e-09	2	2592.43	-1.12164	1296.72	56.588	0
aHVIIDDDDDDEDFPTSLPSR	2	c15330.graph_c0	N-Term(iTRAQ8plex)	1.19177	0.949407	1.22002	0	4.817e-13	102.24	2.65681e-10	2	2676.25	-3.12825	1338.63	36.4727	0
eSGmALITAEDLDDAAEk	1	c37108.graph_c0	N-Term(iTRAQ8plex); M4(Oxidation); K18(iTRAQ8plex)	1.32675	1.39288	1.27102	0	5.293e-15	102.23	8.46752e-10	2	2503.27	-0.150097	1252.14	36.1972	0
mPIGGDSNQTDIDEDLHSR	3	c31841.graph_c0	N-Term(iTRAQ8plex)	0.898882	0.824298	0.974765	0	2.14e-10	101.94	2.81483e-10	2	2404.14	8.52698e-05	1202.57	31.6482	0
lGcGQVEELIEEAQDELk	3	c25577.graph_c0	N-Term(iTRAQ8plex); C3(Carbamidomethyl); K18(iTRAQ8plex)	1.07709	1.10935	1.03261	0	1.342e-12	101.93	1.22792e-09	2	2668.39	-3.11514	1334.7	55.8858	0
aSGFEAGEFSEELAk	1	c40307.graph_c0	N-Term(iTRAQ8plex); K15(iTRAQ8plex)	1.18904	0.981448	0.895721	0	2.273e-12	101.85	9.89493e-10	2	2180.13	-0.604442	1090.57	37.5905	0
kQDITITGASTLPSDEVQR	4	c32224.graph_c1	N-Term(iTRAQ8plex); K1(iTRAQ8plex)	1.03201	1.01699	1.03006	0	4.141e-14	101.7	1.79838e-09	3	2667.48	1.89494	889.832	30.6419	1
yIPSNTFSHYDQVLDTTAMLGAVPPR	3	c30022.graph_c0	N-Term(iTRAQ8plex)	0.761569	0.887609	0.827876	0	9.435e-15	101.62	1.06741e-09	3	3197.63	0.646311	1066.55	49.1592	0
yPLSQAIQAHTDLESR	7	c38044.graph_c0	N-Term(iTRAQ8plex)	0.755846	0.763591	0.814923	0	2.069e-12	101.49	1.19919e-09	2	2133.12	-0.871609	1067.06	37.1258	0
sVGcGDLDIEGLTESLFIDHk	2	c20029.graph_c0	N-Term(iTRAQ8plex); C4(Carbamidomethyl); K21(iTRAQ8plex)	1.0205	0.980903	1.01693	0	4.535e-13	101.49	1.25595e-09	3	2913.5	-3.39374	971.839	52.2299	0
mASFVGAMAIADLVk	3	c16590.graph_c0	N-Term(iTRAQ8plex); K15(iTRAQ8plex)	1.21595	1.2587	1.26044	0	1.18e-14	101.34	1.84363e-09	2	2132.2	-1.15749	1066.61	57.1047	0
gLLLLAEMSSAGNFATGDYTAAAVk	3	c15892.graph_c0	N-Term(iTRAQ8plex); K25(iTRAQ8plex)	0.852723	0.965434	0.909921	0	1.06e-16	101.29	1.943e-09	3	3079.66	0.164303	1027.22	57.0225	0
aGELSNAEIDNLmTIVANPR	2	c15915.graph_c0	N-Term(iTRAQ8plex); M13(Oxidation)	1.04586	1.04783	1.12614	0	4.422e-14	101.23	1.1903e-09	2	2448.27	1.04345	1224.64	42.1543	0
vTEAELTTAGGLLLTQASk	2	c39208.graph_c0	N-Term(iTRAQ8plex); K19(iTRAQ8plex)	1.08552	1.1142	1.0771	0	2.031e-13	101.19	1.79437e-09	2	2511.45	0.47049	1256.23	48.7478	0
iEEDAIVNDEFESPLVk	2	c29498.graph_c0	N-Term(iTRAQ8plex); K17(iTRAQ8plex)	1.13096	1.16441	1.13743	0	2.922e-13	101.16	1.72259e-09	2	2555.37	-1.71445	1278.19	43.3861	0
aGAQVIGISGDDAESHk	2	c39081.graph_c0	N-Term(iTRAQ8plex); K17(iTRAQ8plex)	1.27788	1.26373	1.33104	0	5.609e-14	101.07	1.75085e-09	2	2263.22	3.66922	1132.11	27.4653	0
gAPAIAIAAALSLAVEASk	18	c34798.graph_c0	N-Term(iTRAQ8plex); K19(iTRAQ8plex)	0.926508	0.853274	0.855132	0	8.886e-14	100.97	1.4637e-09	2	2332.4	-2.31904	1166.7	57.9572	0
aAGASWIQFDEATLVk	13	c30022.graph_c0	N-Term(iTRAQ8plex); K16(iTRAQ8plex)	1.08613	1.02051	0.986632	0	2.063e-14	100.96	2.03626e-09	2	2315.28	-0.918434	1158.15	45.3297	0
aDLLVLLSDVDGLYSGPPSDPQSk	1	c23705.graph_c0	N-Term(iTRAQ8plex); K24(iTRAQ8plex)	1.26912	1.19534	1.21004	0	4.307e-16	100.91	2.04362e-09	3	3094.68	1.16452	1032.23	57.3617	0
vQSAGQTALQQVGSVIk	2	c36311.graph_c2	N-Term(iTRAQ8plex); K17(iTRAQ8plex)	1.09229	1.12498	1.07364	0	2.725e-15	100.61	2.14633e-09	2	2322.36	0.623746	1161.68	40.756	0
gNQANTEENVQAAEIER	1	c30353.graph_c0	N-Term(iTRAQ8plex)	1.15236	1.44509	1.47647	0	7.223e-13	100.41	6.96084e-10	2	2177.07	0.161183	1089.04	24.0409	0
eAAAAATSDSGEEQQkPASS	1	c29771.graph_c0	N-Term(iTRAQ8plex); K16(iTRAQ8plex)	1.1326	1.20779	1.28946	0	4.217e-11	100.28	1.17195e-09	3	2543.27	-0.327596	848.427	20.6039	0
vEQTGIDAIEVNFScPHGMPER	3	c40291.graph_c0	N-Term(iTRAQ8plex); C15(Carbamidomethyl)	0.961025	0.937587	0.988091	0	9.514e-16	100.22	6.41658e-10	3	2790.33	-6.69946	930.782	42.8908	0
gVDLDALLDMSTDELVk	10	c30124.graph_c0	N-Term(iTRAQ8plex); K17(iTRAQ8plex)	1.09615	1.11709	1.082	0	2.118e-13	100.17	1.91361e-09	2	2442.33	-0.0491775	1221.67	55.7191	0
aNPLATILSAAMLLk	1	c41325.graph_c0	N-Term(iTRAQ8plex); K15(iTRAQ8plex)	0.839046	0.850035	0.678927	0	4.849e-13	100.16	1.44092e-09	2	2135.31	-0.0553702	1068.16	58.1945	0
dGEATVGGGVEDVYGEDR	5	c39247.graph_c0	N-Term(iTRAQ8plex)	0.923735	0.797265	0.974966	0	1.106e-15	100.08	3.92699e-10	2	2129	5.045	1065.01	29.4339	0
sAAYASLNQYSEALTDAQk	1	c42673.graph_c0	N-Term(iTRAQ8plex); K19(iTRAQ8plex)	1.53371	1.42105	1.27969	0	5.417e-11	100	1.92e-09	2	2639.38	-0.213958	1320.19	39.8204	0
iLVTGGAGFIGSHLVDR	2	c25488.graph_c0	N-Term(iTRAQ8plex)	1.20184	1.15416	1.19505	0	2.187e-15	99.98	2.46131e-09	3	2016.15	-1.04875	672.722	44.0986	0
vAQAEAPAGAGDDGGIDSDLQAR	2	c41942.graph_c0	N-Term(iTRAQ8plex)	1.07427	1.02502	1.00283	0	3.421e-16	99.96	8.98235e-10	3	2488.22	-0.296522	830.079	29.0657	0
iEDLSSQLQTQAAQQFR	2	c15984.graph_c0;c23794.graph_c0;c40436.graph_c0	N-Term(iTRAQ8plex)				0	2.123e-11	99.76	2.01324e-09	3	2267.2	2.5898	756.405	43.8188	0
gVATVAAIDADANPTIAQEYGIk	2	c41511.graph_c0	N-Term(iTRAQ8plex); K23(iTRAQ8plex)	1.51997	1.48455	1.42668	0	4.926e-14	99.63	3.00545e-09	2	2896.59	0.840364	1448.8	42.6439	0
qAVTAMVQQAMQYIDETPDIETk	1	c40321.graph_c0	N-Term(iTRAQ8plex); K23(iTRAQ8plex)	0.810446	0.81514	0.756494	0	1.722e-14	99.58	1.98277e-09	4	3218.65	0.0888351	805.419	57.0466	0
vSLLTSPMATcNAPTDLHAGVk	7	c38872.graph_c0	N-Term(iTRAQ8plex); C11(Carbamidomethyl); K22(iTRAQ8plex)	0.846224	0.782	0.765271	0	2.424e-13	99.48	2.80672e-09	3	2891.55	-3.17963	964.521	39.385	0
sNEVLADEISESDEGALQYLk	1	c15890.graph_c0	N-Term(iTRAQ8plex); K21(iTRAQ8plex)	1.12055	1.06922	1.06753	0	1.68e-14	99.43	2.05815e-09	3	2918.51	0.657944	973.509	46.4665	0
eNAPAIIFIDEVDAIATAR	2	c39598.graph_c0	N-Term(iTRAQ8plex)	0.999777	0.934277	0.950574	0	1.125e-15	99.31	2.84843e-09	2	2333.27	3.09924	1167.14	57.8602	0
lLADLAAALDEEDVEk	5	c40527.graph_c0	N-Term(iTRAQ8plex); K16(iTRAQ8plex)	1.27171	1.22436	1.32943	0	3.801e-13	99.27	2.95169e-09	2	2323.29	1.92883	1162.15	57.4282	0
nSVALDVVNFGEEDESk	3	c38254.graph_c0	N-Term(iTRAQ8plex); K17(iTRAQ8plex)	0.94162	1.03085	0.95257	0	1.088e-17	99.25	1.71144e-09	2	2460.26	-2.86124	1230.64	39.5482	0
vQDILSDGENVNQVDQYQAAMSALk	1	c24669.graph_c0	N-Term(iTRAQ8plex); K25(iTRAQ8plex)	0.914388	1.00864	0.883332	0	1.566e-13	99.22	2.17807e-09	3	3344.7	-8.00066	1115.57	48.4573	0
vTEPIAAEENVTEPVASEEk	4	c41597.graph_c0	N-Term(iTRAQ8plex); K20(iTRAQ8plex)	2.02783	2.0272	1.92019	0	5.758e-15	99.2	2.56683e-09	2	2750.46	0.508115	1375.73	33.7079	0
iIQAAIGGWHcLAVDDEGR	2	c15812.graph_c0	N-Term(iTRAQ8plex); C11(Carbamidomethyl)	0.8791	0.861936	0.963249	0	4.986e-14	99.2	1.88756e-09	3	2385.23	-0.495586	795.747	53.4384	0
aSIISSFLNVALAPGSEAHTR	4	c27212.graph_c0	N-Term(iTRAQ8plex)	0.786825	0.744493	0.821455	0	5.349e-14	99.05	2.87483e-09	2	2445.34	-2.20533	1223.17	56.2897	0
vTMLAYGADLVLTDPTk	2	c40239.graph_c0	N-Term(iTRAQ8plex); K17(iTRAQ8plex)	0.707051	0.721599	0.67964	0	1.199e-12	98.98	3.02272e-09	2	2416.36	-2.00306	1208.68	55.954	0
aATGEEVSSEDLGGADVHck	2	c33425.graph_c1	N-Term(iTRAQ8plex); C19(Carbamidomethyl); K20(iTRAQ8plex)	1.11597	1.0718	1.22616	0	6.81e-19	98.97	1.1092e-09	3	2640.31	2.97465	880.775	26.9613	0
gILGYTEDDVVSTDFVGDNR	21	c15958.graph_c0	N-Term(iTRAQ8plex)	0.902525	0.991173	0.946193	0	2.555e-15	98.87	9.08025e-10	2	2476.21	-0.766177	1238.61	44.4661	0
lTDSFLDGTSSVYLEELQR	2	c40187.graph_c0	N-Term(iTRAQ8plex)	0.867545	0.872779	0.899147	0	3.048e-13	98.87	2.08846e-09	3	2477.28	3.7838	826.432	48.4911	0
vLVVTNTTVAPLYLDk	1	c35154.graph_c0	N-Term(iTRAQ8plex); K16(iTRAQ8plex)	1.01287	1.03361	0.956529	0	1.267e-13	98.85	2.24145e-09	2	2354.41	-1.33799	1177.71	46.2265	0
dATDDFEDVGHSDDAR	6	c22918.graph_c0	N-Term(iTRAQ8plex)	1.0242	0.957792	1.15687	0	5.047e-13	98.64	1.36449e-10	2	2068.89	-2.51944	1034.95	25.7989	0
eILLGPSEIADVVVDFSk	1	c41173.graph_c0	N-Term(iTRAQ8plex); K18(iTRAQ8plex)	1.67807	1.78738	1.63302	0	7.083e-10	98.39	3.61469e-09	2	2539.44	-1.81312	1270.23	57.3689	0
eFGPIAANcGSVVVDNSSAFR	2	c40263.graph_c0	N-Term(iTRAQ8plex); C9(Carbamidomethyl)	1.03798	1.02362	1.06942	0	1.406e-12	98.36	1.43693e-09	2	2501.23	-1.92082	1251.12	38.4814	0
fAEINNAYEVLSNSEk	2	c40355.graph_c0	N-Term(iTRAQ8plex); K16(iTRAQ8plex)	1.05989	1.03155	1.00845	0	3.035e-11	98.27	3.05319e-09	2	2436.29	0.379247	1218.65	48.6348	0
eLTSDQIEDLENLk	2	c42068.graph_c0	N-Term(iTRAQ8plex); K14(iTRAQ8plex)	1.35847	1.44016	1.27277	0	4.314e-13	98.26	3.25429e-09	2	2255.22	-1.09473	1128.11	41.6773	0
gSVVLAEFSGTPTNASTIAR	2	c23207.graph_c0	N-Term(iTRAQ8plex)	0.946712	0.893992	1.09052	0	4.853e-16	98.21	3.15607e-09	2	2282.23	1.53641	1141.62	38.9371	0
iQPVYVADVASAVVAALk	7	c39933.graph_c0	N-Term(iTRAQ8plex); K18(iTRAQ8plex)	0.977398	0.872552	0.974545	0	9.703e-17	98.2	2.51251e-09	2	2422.46	1.57419	1211.73	57.7823	0
iNNLEAWGGLMGPGYNYFER	2	c38810.graph_c0	N-Term(iTRAQ8plex)	1.00386	0.972407	0.943642	0	2.175e-16	97.99	1.53295e-09	2	2605.28	-0.326362	1303.14	51.7095	0
dPYSSAGVLEDISDSILAVk	4	c34857.graph_c0	N-Term(iTRAQ8plex); K20(iTRAQ8plex)	1.27269	1.1094	1.33446	0	1.883e-14	97.92	4.25383e-09	2	2687.46	-1.36742	1344.23	56.7575	0
yESLNSGDHLEDVQVSLAGR	2	c40933.graph_c0	N-Term(iTRAQ8plex)	0.892238	0.877866	0.9186	0	1.401e-13	97.9	2.00294e-09	2	2493.25	1.03042	1247.13	36.5559	0
sLLGNLHSQITNPTDTANAALTk	3	c17993.graph_c0	N-Term(iTRAQ8plex); K23(iTRAQ8plex)	1.21885	1.25854	1.29066	0	6.165e-18	97.87	4.04997e-09	3	2988.66	-0.730666	996.89	38.5166	0
aAVAEELAEGHGEVGPR	6	c40508.graph_c0	N-Term(iTRAQ8plex)	1.00641	0.963006	1.05534	0	1.468e-12	97.86	2.40612e-09	2	1996.05	3.18384	998.527	35.5698	0
aVLSGPAGGVVGYSQTLFGLETk	2	c36730.graph_c0	N-Term(iTRAQ8plex); K23(iTRAQ8plex)	1.08632	1.08682	1.08876	0	2.07e-15	97.83	3.8567e-09	3	2859.62	3.90552	953.878	51.2418	0
sTAGDTHLGGEDFDNR	8	c37100.graph_c0;c34719.graph_c0	N-Term(iTRAQ8plex)				0	3.769e-14	97.66	4.97048e-10	2	1995.92	-3.7024	998.465	23.4995	0
aVMDAATIAGLHPLR	5	c38382.graph_c0	N-Term(iTRAQ8plex)	1.01638	0.849986	0.949573	0	2.484e-12	97.6	3.64069e-09	3	1840.04	-1.32146	614.018	41.4032	0
sAASYALGNIAVGNLPk	1	c15612.graph_c0	N-Term(iTRAQ8plex); K17(iTRAQ8plex)	1.0207	0.99365	1.10686	0	1.29e-12	97.6	4.36188e-09	2	2254.29	-4.23703	1127.65	40.6565	0
vLVPAVVDQVQGQALAALQVLk	3	c46199.graph_c0	N-Term(iTRAQ8plex); K22(iTRAQ8plex)	0.8699	0.926691	0.768884	0	1.818e-09	97.58	1.20462e-09	2	2867.76	2.08532	1434.38	56.6255	0
tMLELLNQLDGFEASNk	2	c36207.graph_c0	N-Term(iTRAQ8plex); K17(iTRAQ8plex)	0.944319	0.912454	0.825629	0	6.774e-15	97.46	3.90355e-09	2	2531.36	-0.0190848	1266.19	56.6377	0
sSLAAEHAAAGNFDTAMR	2	c23446.graph_c0	N-Term(iTRAQ8plex)	0.669901	0.626751	0.632651	0	1.049e-14	97.44	1.2531e-09	2	2124.05	2.22815	1062.53	30.4282	0
sAFTAAENTVSNAGSAIMk	3	c16907.graph_c0	N-Term(iTRAQ8plex); K19(iTRAQ8plex)	1.10319	1.09054	1.05614	0	7.267e-17	97.15	4.16345e-09	2	2478.31	0.252712	1239.66	42.4683	0
sGGFGDILETQNVDk	4	c39142.graph_c0	N-Term(iTRAQ8plex); K15(iTRAQ8plex)	1.20579	1.25134	1.15496	0	4.878e-13	97.13	3.9503e-09	2	2188.18	3.2633	1094.59	36.7803	0
aSQLVLNAIEVLk	3	c40655.graph_c0	N-Term(iTRAQ8plex); K13(iTRAQ8plex)	1.01519	0.965356	0.973447	0	6.518e-13	97.07	2.60145e-09	2	2006.25	1.19923	1003.63	56.9122	0
mVTEQQQVNPNTEVETAFGAR	2	c42436.graph_c0	N-Term(iTRAQ8plex)	0.955202	0.866462	0.876306	0	6.731e-12	97.06	2.06628e-09	2	2653.32	-1.57846	1327.16	35.9176	0
lGGATSEIMSDLLAFEADR	2	c39800.graph_c0	N-Term(iTRAQ8plex)	0.663571	0.672924	0.657841	0	5.835e-12	97.05	2.8107e-09	2	2300.18	2.52425	1150.59	56.8283	0
qVNIDNAGTLSGVISQIFDk	1	c41051.graph_c0	N-Term(iTRAQ8plex); K20(iTRAQ8plex)	0.947569	1.01714	0.81893	0	3.144e-10	97.05	5.24664e-09	2	2727.5	-4.85991	1364.25	56.5104	0
eDSATILGNLcNHSEDIR	2	c36915.graph_c0	N-Term(iTRAQ8plex); C11(Carbamidomethyl)	1.12269	0.970627	1.19916	0	1.41e-11	96.95	1.3624e-09	2	2348.14	-2.34872	1174.57	37.0229	0
aAGEGVEEAAAAAPAPAk	3	c40876.graph_c0	N-Term(iTRAQ8plex); K18(iTRAQ8plex)	0.753621	0.756217	0.743234	0	4.178e-13	96.91	4.56297e-09	2	2189.21	2.73535	1095.11	27.4012	0
fNLALESGNIQIAVASAk	2	c23446.graph_c0;c30357.graph_c0	N-Term(iTRAQ8plex); K18(iTRAQ8plex)				0	5.698e-13	96.83	4.96942e-09	2	2454.42	2.01828	1227.71	47.7802	0
lVVDEAINDDNSVVALHPETMEk	2	c36874.graph_c0	N-Term(iTRAQ8plex); K23(iTRAQ8plex)	0.816752	0.852145	0.815211	0	5.852e-16	96.8	4.71136e-09	3	3146.65	-0.175441	1049.55	41.1931	0
lAcGAAAGTVGQTVAYPLDVIR	1	c31692.graph_c0	N-Term(iTRAQ8plex); C3(Carbamidomethyl)	1.04473	0.897583	0.88896	0	1.913e-16	96.75	4.77649e-09	2	2507.36	-1.27087	1254.18	43.137	0
eNLQALTATAGNVHAAVER	3	c35505.graph_c0	N-Term(iTRAQ8plex)	1.0388	0.996938	1.11991	0	7.56e-11	96.72	4.29884e-09	2	2269.21	-5.06497	1135.11	36.285	0
sGAAVIDVGTNAVDDASR	4	c17864.graph_c0	N-Term(iTRAQ8plex)	0.880001	0.834231	0.943967	0	4.731e-10	96.71	2.85828e-09	2	2022.04	1.44079	1011.53	34.7426	0
lSNIVLQQLDDAAGDVSGLAVk	2	c15612.graph_c0	N-Term(iTRAQ8plex); K22(iTRAQ8plex)	1.03601	1.10937	0.972581	0	1.788e-16	96.66	5.61014e-09	3	2834.61	0.341441	945.541	56.8901	0
vcQMVLQDNSVk	3	c41456.graph_c0	N-Term(iTRAQ8plex); C2(Carbamidomethyl); K12(iTRAQ8plex)	0.977887	1.02661	0.905633	0	2.124e-11	96.51	4.80218e-09	2	2029.1	0.175375	1015.06	32.2702	0
sLEDAFSQYGEIVDSk	7	c38733.graph_c0	N-Term(iTRAQ8plex); K16(iTRAQ8plex)	0.598332	0.649612	0.611744	0	1.439e-14	96.41	3.93123e-09	2	2396.25	3.05525	1198.63	45.4201	0
yAVVSAIAASAVPSLVMAR	4	c23863.graph_c0;c39252.graph_c0	N-Term(iTRAQ8plex); Y1(iTRAQ8plex)				0	1.691e-15	96.39	5.38447e-09	3	2484.44	-2.56654	828.818	53.2211	0
vALYLAQALDYcSTk	3	c16171.graph_c0	N-Term(iTRAQ8plex); C12(Carbamidomethyl); K15(iTRAQ8plex)	1.37559	1.43098	1.29971	0	5.49e-14	96.37	5.54773e-09	2	2324.28	-0.600778	1162.64	55.8323	0
iFLAGDSAGATIAHDIAMR	2	c17809.graph_c0	N-Term(iTRAQ8plex)	0.9426	1.01749	1.06378	0	4.944e-16	96.35	4.76225e-09	3	2234.19	-2.42931	745.4	50.2713	0
sIPSIMDIYNLYDVVNPSELR	1	c39623.graph_c0	N-Term(iTRAQ8plex)	0.925152	0.779715	0.898496	0	4.2e-09	96.26	4.36512e-09	2	2742.43	-2.03898	1371.72	56.0842	0
iGSDSSTGATATVSNER	1	c13911.graph_c0	N-Term(iTRAQ8plex)	0.96344	1.19542	1.02965	0	1.74e-11	96.12	2.07692e-09	2	1956.98	-0.085187	978.992	21.9379	0
gGDALGQQYNTPNSVIcER	2	c15892.graph_c0	N-Term(iTRAQ8plex); C17(Carbamidomethyl)	0.889048	0.78652	1.01691	0	4.856e-16	96.05	1.94926e-09	2	2383.16	-0.00451003	1192.08	30.9295	0
nVQVQQQVIEIVTHIASTASk	2	c30378.graph_c0	N-Term(iTRAQ8plex); K21(iTRAQ8plex)	0.993576	0.917717	0.955158	0	1.099e-14	95.92	6.26854e-09	4	2901.66	-1.20462	726.17	56.2191	0
vAHQAEGQPVDMDNASIIATFPADLR	2	c35582.graph_c0	N-Term(iTRAQ8plex)	0.994741	0.911313	0.991424	0	1.101e-13	95.83	4.97617e-09	3	3070.57	5.49944	1024.2	45.1047	0
vTGMLLEMDQTEVLHLLESPEALk	1	c23479.graph_c0	N-Term(iTRAQ8plex); K24(iTRAQ8plex)	1.01718	0.998869	0.954717	0	2.691e-13	95.73	6.58896e-09	4	3304.79	-2.78367	826.953	56.7939	0
vAAQVEDGPcVTYIGEGGSGNFVk	4	c40176.graph_c0	N-Term(iTRAQ8plex); C10(Carbamidomethyl); K24(iTRAQ8plex)	0.915231	1.0591	0.970587	0	7.874e-12	95.71	5.10215e-09	3	3062.58	2.66366	1021.53	38.5435	0
iPVWIFSGDQDSVVPLLGSR	2	c15420.graph_c0	N-Term(iTRAQ8plex)	0.820417	0.991344	0.864302	0	1.121e-06	95.55	7.68969e-09	2	2489.38	3.04097	1245.19	55.6152	0
gGYSSLQSMSSMGSMGSIGR	1	c32998.graph_c0	N-Term(iTRAQ8plex)	0.956285	0.860564	0.943875	0	1.103e-12	95.54	9.49465e-10	2	2284.07	0.431543	1142.54	38.044	0
tLLDVLDLGAIANPMFk	4	c40546.graph_c0	N-Term(iTRAQ8plex); K17(iTRAQ8plex)	0.879192	0.906845	0.798954	0	9.687e-16	95.47	6.47046e-09	2	2439.42	1.35966	1220.21	57.4988	0
vFFSNSGTEANEAAIk	1	c16445.graph_c0	N-Term(iTRAQ8plex); K16(iTRAQ8plex)	1.43441	1.306	1.48033	0	1.714e-14	95.41	5.46706e-09	2	2293.22	-2.20433	1147.12	34.8087	0
vYSSYLSLDLSEVEPcISGPk	3	c25192.graph_c0	N-Term(iTRAQ8plex); C16(Carbamidomethyl); K21(iTRAQ8plex)	1.50036	1.24959	1.2012	0	1.442e-14	95.41	6.14325e-09	2	2951.55	-0.491229	1476.28	50.1835	0
qFGYIVLTTSAGIMDHEEAR	9	c38846.graph_c0	N-Term(iTRAQ8plex)	0.862075	0.828915	0.863928	0	1.03e-14	95.28	3.76534e-09	3	2542.28	-3.16328	848.099	51.4508	0
rPITADSALMNPVSR	4	c38284.graph_c0	N-Term(iTRAQ8plex)	0.954697	0.822576	0.90586	0	1.247e-13	95.27	6.0622e-09	3	1932.07	1.59851	644.694	30.048	0
aAAAAGLTVAEVTGSNTVSVAEDELMR	2	c40334.graph_c0	N-Term(iTRAQ8plex)	0.853625	0.921555	1.00185	0	1.056e-17	95.21	5.13718e-09	3	2937.51	-0.708827	979.842	51.8724	0
nTTVELSAAQQELEVck	4	c35876.graph_c0	N-Term(iTRAQ8plex); C16(Carbamidomethyl); K17(iTRAQ8plex)	0.990533	1.01199	1.02151	0	6.537e-17	95.07	6.75242e-09	2	2528.35	-1.45036	1264.68	35.9032	0
dVEAVSQESSGSGATLGESLR	1	c37059.graph_c0	N-Term(iTRAQ8plex)	0.880576	0.909065	0.894146	0	2.156e-12	95.04	3.74428e-09	2	2383.19	2.00737	1192.1	31.0789	0
yPLSQAGQAHFDLENR	1	c39574.graph_c0	N-Term(iTRAQ8plex)	0.892984	0.844889	0.9614	0	3.22e-14	95.02	4.18651e-09	3	2150.1	3.81995	717.372	33.9103	0
aHTDWVTAIATPIDNSDMIVTSSR	4	c38880.graph_c0	N-Term(iTRAQ8plex)	0.927229	0.946782	0.94499	0	8.943e-14	94.94	4.2964e-09	2	2905.47	0.512144	1453.24	45.0128	0
aLDAGIVAQAALDVFTVEPPPk	3	c32254.graph_c0	N-Term(iTRAQ8plex); K22(iTRAQ8plex)	0.7915	0.847991	0.837775	0	4.292e-10	94.93	8.09842e-09	2	2830.62	-0.11524	1415.81	56.2461	0
sDEAFNSELLAcPLDNVNATTILLPHR	2	c42584.graph_c0	N-Term(iTRAQ8plex); C12(Carbamidomethyl)	0.753558	0.909877	1.00563	0	4.197e-11	94.89	5.96785e-09	3	3314.69	-2.77451	1105.57	51.4067	0
gGLNTPMGGGVSSLNVQLR	3	c40531.graph_c0	N-Term(iTRAQ8plex)	0.885529	0.886226	0.889505	0	4.874e-14	94.74	7.48695e-09	3	2161.17	0.352258	721.062	36.8106	0
aNVNEIFENIVQk	2	c36216.graph_c0	N-Term(iTRAQ8plex); K13(iTRAQ8plex)	1.04511	1.03863	1.0871	0	9.103e-11	94.56	8.59115e-09	2	2126.2	-3.34438	1063.6	46.0592	0
aMAELGLLYLGmGVSGGEEGAR	4	c39142.graph_c0	N-Term(iTRAQ8plex); M12(Oxidation)	0.825138	1.00476	1.01373	0	1.728e-10	94.53	4.42225e-09	2	2501.26	-1.32978	1251.14	50.4098	0
vLVNIEQQSPDIAQGVHGHLTk	5	c30441.graph_c0;c38736.graph_c0	N-Term(iTRAQ8plex); K22(iTRAQ8plex)				0	3.179e-09	94.51	9.48713e-09	2	2991.67	-3.3492	1496.34	36.1451	0
vAVLGAAGGIGQPLALLmk	12	c39038.graph_c0	N-Term(iTRAQ8plex); M18(Oxidation); K19(iTRAQ8plex)	0.97628	0.94646	0.97302	0	8.43e-11	94.51	4.54887e-09	2	2403.46	0.352734	1202.23	53.6464	0
vETMLGDTAIAVHPEDPR	3	c38701.graph_c0	N-Term(iTRAQ8plex)	0.831667	0.828024	0.882922	0	1.322e-11	94.5	5.25124e-09	3	2255.16	-0.387539	752.393	41.0362	0
gQEGAGIVTATAEGVLk	2	c38464.graph_c0	N-Term(iTRAQ8plex); K17(iTRAQ8plex)	0.854691	0.892467	0.784858	0	1.396e-13	94.48	8.89346e-09	2	2209.27	3.33734	1105.14	38.395	0
qIIEAVDEDNHMIVFk	3	c39100.graph_c0	N-Term(iTRAQ8plex); K16(iTRAQ8plex)	1.31645	1.35608	1.26088	0	3.098e-09	94.39	8.67937e-09	2	2509.36	0.705192	1255.18	43.2586	0
iENLNQNLGALAVk	3	c34847.graph_c0	N-Term(iTRAQ8plex); K14(iTRAQ8plex)	0.892103	0.905456	0.848992	0	1.79e-13	94.38	8.0793e-09	2	2105.26	1.52778	1053.13	41.0757	0
lASLADLYVNDAFGTAHR	8	c38930.graph_c0;c15964.graph_c0	N-Term(iTRAQ8plex)				0	3.358e-13	94.33	7.15817e-09	2	2238.18	-1.92537	1119.59	55.1984	0
vNANIGNSAVVSSIEEEVHk	2	c15995.graph_c0	N-Term(iTRAQ8plex); K20(iTRAQ8plex)	0.734666	0.659958	0.657903	0	4.14e-09	94.32	9.9114e-09	2	2704.47	-1.15412	1352.74	40.9771	0
sINPDEAVAYGAAVQAAILSGEGNEk	21	c37100.graph_c0	N-Term(iTRAQ8plex); K26(iTRAQ8plex)	1.09431	1.05765	1.02632	0	5.565e-12	94.32	8.8204e-09	3	3182.67	-2.37831	1061.56	53.1895	0
vPLVIQLTDDEk	2	c19337.graph_c0	N-Term(iTRAQ8plex); K12(iTRAQ8plex)	0.91592	1.01687	0.998658	0	3.27e-09	94.32	8.33963e-09	2	1978.17	-0.418252	989.587	46.0756	0
aVVTSSGGGDSGEAEAER	3	c40919.graph_c0	N-Term(iTRAQ8plex)	1.26425	1.16723	1.10862	0	1.185e-11	94.32	1.86763e-09	3	1982.96	-0.450588	661.657	20.3223	0
nVILLAcDAFGVLPPVSk	2	c40319.graph_c0	N-Term(iTRAQ8plex); C7(Carbamidomethyl); K18(iTRAQ8plex)	0.748963	0.72153	0.653681	0	8.981e-10	94.3	8.7125e-09	2	2521.46	-2.21609	1261.23	55.9822	0
gWDQGLLGMcVGEk	3	c41207.graph_c0;c40005.graph_c0	N-Term(iTRAQ8plex); C10(Carbamidomethyl); K14(iTRAQ8plex)				0	1.084e-10	94.24	5.36803e-09	2	2158.12	-1.02554	1079.56	42.3493	0
iGAGLIAGGIGAAVGNPADVAMVR	2	c39913.graph_c0	N-Term(iTRAQ8plex)	0.909905	0.824912	0.88793	0	6.117e-12	94.2	9.73285e-09	2	2454.38	1.43804	1227.7	47.4825	0
iQDILDQQNATIEADMNSk	1	c37719.graph_c0	N-Term(iTRAQ8plex); K19(iTRAQ8plex)	1.02609	1.09647	1.01033	0	2.181e-11	94.15	7.57646e-09	3	2755.43	-2.70499	919.149	46.6034	0
gFQGDAQYTTLGGGANVVAHGyTk	1	c23204.graph_c1	N-Term(iTRAQ8plex); Y22(iTRAQ8plex); K24(iTRAQ8plex)	0.865244	0.954565	0.84354	0	9.832e-21	94.1	1.06209e-08	3	3324.78	0.80463	1108.93	31.478	0
yADELIANAAYIGTPGk	12	c23776.graph_c0	N-Term(iTRAQ8plex); K17(iTRAQ8plex)	1.06125	1.01932	1.00947	0	1.731e-15	93.84	9.56205e-09	2	2375.31	0.392996	1188.16	46.1683	0
eTGDIYSTNEPQLAFNSR	2	c27212.graph_c0	N-Term(iTRAQ8plex)	0.630587	0.594142	0.633654	0	4.896e-12	93.8	3.46002e-09	2	2346.15	-0.691072	1173.58	33.4219	0
aVVASGGAPPAHSk	2	c41759.graph_c0	N-Term(iTRAQ8plex); K14(iTRAQ8plex)	1.52091	1.18299	1.77509	0	6.725e-11	93.64	9.99107e-09	2	1857.08	-0.554671	929.043	19.7282	0
dLcEDVLMDFDALk	3	c30218.graph_c1	N-Term(iTRAQ8plex); C3(Carbamidomethyl); K14(iTRAQ8plex)	0.993927	1.04373	1.00573	0	1.293e-09	93.61	5.31324e-09	2	2292.17	-2.26514	1146.59	55.2634	0
tMISDSDYAEFDVFTk	12	c23863.graph_c0	N-Term(iTRAQ8plex); K16(iTRAQ8plex)	0.943723	1.02513	0.953794	0	1.178e-11	93.6	4.56159e-09	2	2477.23	-0.809193	1239.12	45.6675	0
tVAITDQATALVEAGVPVIR	1	c40641.graph_c0	N-Term(iTRAQ8plex)	0.823382	0.889239	0.807008	0	9.992e-11	93.58	1.07001e-08	3	2328.34	-1.68284	776.785	50.045	0
lkEVEAVcNPIITAVYQR	3	c30804.graph_c0	N-Term(iTRAQ8plex); K2(iTRAQ8plex); C8(Carbamidomethyl)	0.984668	1.11971	0.995647	0	4.252e-08	93.5	1.27081e-08	2	2711.53	-3.90637	1356.27	46.1378	1
vTWGyVAESDSADQDLNR	2	c16103.graph_c0	N-Term(iTRAQ8plex); Y5(iTRAQ8plex)	0.504247	0.424845	0.445384	0	7.846e-13	93.48	5.22788e-09	2	2634.32	-1.44871	1317.66	34.4576	0
sNFDSWPSGSAPSAPEESR	3	c17179.graph_c0	N-Term(iTRAQ8plex)	1.05339	1.19155	0.993396	0	5.859e-12	93.47	1.59672e-09	2	2312.07	-0.127874	1156.54	31.7145	0
eTTASGGTNAELVGENER	1	c31881.graph_c0	N-Term(iTRAQ8plex)	2.73464	2.28346	2.83881	0	2.667e-11	93.44	3.60054e-09	2	2139.06	4.85504	1070.03	23.3986	0
aVIEVNPDAVHQAQk	6	c37554.graph_c0	N-Term(iTRAQ8plex); K15(iTRAQ8plex)	1.48864	1.21844	1.57911	0	1.286e-13	93.42	1.15339e-08	2	2227.27	2.47046	1114.14	28.2679	0
sNDTQFGLAAGVFTQNLDTANTLSR	1	c17943.graph_c0	N-Term(iTRAQ8plex)	0.948047	0.931827	0.823991	0	3.847e-16	93.4	6.33067e-09	3	2945.49	-0.547427	982.501	45.5976	0
gELVSDDLVVGIIDEAmk	3	c24424.graph_c1	N-Term(iTRAQ8plex); M17(Oxidation); K18(iTRAQ8plex)	1.20348	1.43035	1.22259	0	7.76e-11	93.3	1.19039e-08	2	2527.38	1.09558	1264.19	55.4494	0
aTAAPLNQAYTADEFEFYLSDSESk	2	c39406.graph_c0	N-Term(iTRAQ8plex); K25(iTRAQ8plex)	0.928927	0.990388	1.01879	0	2.034e-14	93.26	5.28711e-09	3	3376.68	3.11038	1126.23	48.1019	0
lSEQVAEAENLVEVLR	2	c35876.graph_c0	N-Term(iTRAQ8plex)	0.800868	0.860568	0.852103	0	5.054e-12	93.24	1.04333e-08	3	2103.16	-0.244071	701.725	53.784	0
aYQTAAVLFEVLk	1	c38491.graph_c0	N-Term(iTRAQ8plex); K13(iTRAQ8plex)	1.07488	0.995395	0.973906	0	1.272e-12	93.23	1.01484e-08	2	2061.22	0.609341	1031.11	56.7574	0
aLVVHELADDLGk	7	c38825.graph_c0	N-Term(iTRAQ8plex); K13(iTRAQ8plex)	1.24954	1.3916	1.14478	0	1.219e-11	93.22	1.08388e-08	2	1988.16	-2.00473	994.583	46.3336	0
gLTDEIGAEGMMMEALEk	1	c41605.graph_c0	N-Term(iTRAQ8plex); K18(iTRAQ8plex)	0.955034	0.925983	0.858886	0	2.14e-12	93.18	6.37112e-09	2	2533.29	3.32885	1267.15	50.394	0
dGFVmGEGAGVLVMESLEHAMk	2	c32192.graph_c0;c16263.graph_c1	N-Term(iTRAQ8plex); M5(Oxidation); K22(iTRAQ8plex)				0	1.473e-11	93.15	7.16575e-09	4	2931.48	-1.12662	733.627	55.2098	0
qDVFNLLGVDYIITPLk	1	c39475.graph_c0	N-Term(iTRAQ8plex); K17(iTRAQ8plex)	1.13152	0.969093	0.963826	0	5.142e-13	93.03	1.14231e-08	2	2556.49	0.287431	1278.75	56.9792	0
sGINMAVDAVIADLk	3	c24904.graph_c0	N-Term(iTRAQ8plex); K15(iTRAQ8plex)	1.37172	1.475	1.38245	0	4.447e-13	92.91	1.29456e-08	2	2125.21	-3.96426	1063.11	56.0571	0
lVEVPWEGATTMAALFEQSck	1	c16123.graph_c0	N-Term(iTRAQ8plex); C20(Carbamidomethyl); K21(iTRAQ8plex)	0.785923	0.780464	0.723002	0	2.045e-13	92.91	9.51728e-09	3	2975.54	-1.65754	992.519	57.2198	0
aSHAESTEEALDFALQHAk	1	c36617.graph_c1	N-Term(iTRAQ8plex); K19(iTRAQ8plex)	1.02973	0.993156	1.07056	0	3.734e-16	92.9	1.06932e-08	3	2663.39	2.06347	888.47	36.4021	0
lNPLVSSLSLYDIAGTPGVAADVSHINTR	6	c39038.graph_c0	N-Term(iTRAQ8plex)	0.989724	0.95504	0.924407	0	2.879e-17	92.9	1.36678e-08	3	3284.79	2.51446	1095.6	54.6854	0
gHSASIVEFGGVGDGk	2	c16057.graph_c0	N-Term(iTRAQ8plex); K16(iTRAQ8plex)	0.407218	0.397167	0.417705	0	2.416e-15	92.86	1.02486e-08	2	2125.15	0.965469	1063.08	28.0673	0
tIEVNNPASGDVIASVAcMGER	1	c23622.graph_c0	N-Term(iTRAQ8plex); C18(Carbamidomethyl)	0.817651	0.853184	0.801202	0	3.638e-10	92.8	5.64168e-09	2	2594.29	1.6927	1297.65	40.8177	0
sSGNVMVLFEEISGDPTk	2	c24253.graph_c3	N-Term(iTRAQ8plex); K18(iTRAQ8plex)	0.65086	0.636884	0.633086	0	2.031e-13	92.69	1.13844e-08	2	2518.33	0.810327	1259.67	54.0289	0
aTcYPAFMEQLSSSATTVDSR	2	c39634.graph_c0	N-Term(iTRAQ8plex); C3(Carbamidomethyl)	0.959368	0.938006	0.960593	0	5.076e-12	92.67	2.73081e-09	2	2626.24	-1.17562	1313.62	42.5284	0
mSLGLPVAATVNcADNTGAk	4	c38829.graph_c0	N-Term(iTRAQ8plex); M1(Oxidation); C13(Carbamidomethyl); K20(iTRAQ8plex)	1.04083	1.08147	0.988295	0	1.906e-11	92.61	1.14864e-08	2	2614.38	-0.0062926	1307.69	34.2758	0
fVSDSVEEQTEQILk	4	c32167.graph_c0	N-Term(iTRAQ8plex); K15(iTRAQ8plex)	0.868075	0.877548	0.837341	0	2.351e-13	92.57	1.28654e-08	2	2360.28	-0.937766	1180.64	41.9035	0
vSSDFVDAAISGAIGVISR	3	c16487.graph_c0	N-Term(iTRAQ8plex)	0.914168	1.09179	0.94631	0	4.428e-15	92.55	1.24523e-08	2	2168.18	-1.10769	1084.6	56.6151	0
vVTAAITGTVIDDEPVALYk	4	c17798.graph_c0	N-Term(iTRAQ8plex); K20(iTRAQ8plex)	0.697937	0.731209	0.753696	0	5.074e-09	92.55	1.3036e-08	2	2683.53	-2.54435	1342.27	48.8782	0
lGEPAETYDDFAAcLPADEcR	3	c38830.graph_c0	N-Term(iTRAQ8plex); C14(Carbamidomethyl); C20(Carbamidomethyl)	0.942142	0.91807	1.02676	0	2.395e-13	92.54	1.08651e-09	2	2704.22	0.994372	1352.61	41.0572	0
iEVIWNSAVEEAYGAEGk	5	c40026.graph_c0	N-Term(iTRAQ8plex); K18(iTRAQ8plex)	1.15149	1.11777	1.11	0	7.051e-13	92.54	1.2481e-08	2	2573.37	-0.535848	1287.19	56.6997	0
vLVVANPANTNALILk	14	c38934.graph_c0;c32456.graph_c0	N-Term(iTRAQ8plex); K16(iTRAQ8plex)				0	1.714e-13	92.53	5.5847e-09	2	2258.4	-1.34423	1129.7	44.2138	0
vLPSGGISADGPPTTLSGTGIDR	2	c38547.graph_c3	N-Term(iTRAQ8plex)	0.936608	0.910415	0.90346	0	1.182e-08	92.5	1.27089e-08	2	2472.33	3.42521	1236.67	36.7766	0
gFVYALEGVYEk	1	c19497.graph_c0	N-Term(iTRAQ8plex); K12(iTRAQ8plex)	0.964845	1.04428	0.996812	0	5.695e-11	92.49	1.31891e-08	2	1983.11	3.08916	992.059	47.0079	0
dGVSESQFNQVLNIELDQIIEAck	2	c38652.graph_c0	N-Term(iTRAQ8plex); C23(Carbamidomethyl); K24(iTRAQ8plex)	0.742175	0.788961	0.742183	0	1.09e-15	92.48	1.18072e-08	3	3357.74	-1.68562	1119.92	56.6794	0
nAQEELLQWYAENAk	2	c40673.graph_c0	N-Term(iTRAQ8plex); K15(iTRAQ8plex)	0.826314	0.85292	0.779565	0	2.999e-13	92.42	1.22865e-08	2	2415.28	2.2932	1208.14	45.6979	0
lQNLSGEHSDVLENLTPVVR	4	c41464.graph_c0	N-Term(iTRAQ8plex)	0.988171	0.880502	1.08466	0	1.68e-09	92.4	1.2113e-08	2	2524.35	-6.42521	1262.68	41.5921	0
sQVFSTAADNQTQVGIk	3	c36133.graph_c0	N-Term(iTRAQ8plex); K17(iTRAQ8plex)	1.05112	1.15181	1.02784	0	1.234e-13	92.37	1.39353e-08	2	2402.31	0.471863	1201.66	31.454	0
nQYTALGGGANVVAHGYTk	4	c23127.graph_c0	N-Term(iTRAQ8plex); K19(iTRAQ8plex)	1.01123	1.0278	1.02206	0	7.055e-16	92.36	1.30962e-08	3	2529.37	1.54722	843.795	30.7964	0
dTAGQPINVTcEVQQLLGNNR	2	c15954.graph_c0	N-Term(iTRAQ8plex); C11(Carbamidomethyl)	1.34709	1.41301	1.39959	0	1.934e-12	92.26	9.53839e-09	2	2631.34	-1.04199	1316.18	46.5043	0
nQLWVASGSPLIPLVEFR	2	c38839.graph_c0	N-Term(iTRAQ8plex)	1.05014	1.02555	0.997826	0	1.542e-12	92.24	1.41497e-08	3	2330.32	1.67485	777.445	53.4542	0
vFFTNSGSDANDTQVk	1	c42607.graph_c0	N-Term(iTRAQ8plex); K16(iTRAQ8plex)	0.801443	0.808204	0.728796	0	2.93e-15	92.24	1.05675e-08	2	2338.22	3.5968	1169.61	31.7681	0
lFQVEYAIEAIk	2	c40082.graph_c0	N-Term(iTRAQ8plex); K12(iTRAQ8plex)	1.0445	1.16195	1.05418	0	8.958e-11	92.23	1.32249e-08	2	2032.19	-1.39439	1016.6	56.6305	0
gYVEAVLNSLAANVPk	4	c37139.graph_c2	N-Term(iTRAQ8plex); K16(iTRAQ8plex)	0.935434	1.02953	0.936164	0	4.858e-15	92.12	1.4761e-08	2	2253.3	-1.14621	1127.16	56.3695	0
nIDNFFAENEQLAFNPGLVVPGIYYSDDk	3	c15959.graph_c0	N-Term(iTRAQ8plex); K29(iTRAQ8plex)	1.60743	1.5535	1.50868	0	7.17e-15	92.1	1.08212e-08	3	3897.97	-1.42564	1300	55.03	0
nDEDVIGSLHGLTEk	3	c39013.graph_c0	N-Term(iTRAQ8plex); K15(iTRAQ8plex)	0.995904	1.08078	1.09972	0	4.02e-13	92.07	1.23243e-08	2	2235.2	-2.37613	1118.1	35.858	0
vGLTNYAAAYcTGLLLAR	3	c39049.graph_c0;c23777.graph_c2	N-Term(iTRAQ8plex); C11(Carbamidomethyl)				0	4.334e-13	91.99	1.56522e-08	3	2231.21	-1.034	744.409	45.8181	0
iGDNLQINYGSGSISGFSSk	2	c38875.graph_c0	N-Term(iTRAQ8plex); K20(iTRAQ8plex)	0.688287	0.705278	0.656263	0	5.774e-14	91.9	1.34296e-08	2	2652.4	-3.86143	1326.7	39.3235	0
iSSWDNVVLAYEPVWAIGTGk	6	c38785.graph_c0	N-Term(iTRAQ8plex); K21(iTRAQ8plex)	1.03061	1.03003	0.964825	0	6.409e-15	91.89	1.70522e-08	2	2913.6	-0.557633	1457.3	56.7833	0
mSLGLPVAATVNcADNTGAk	3	c38829.graph_c0	N-Term(iTRAQ8plex); C13(Carbamidomethyl); K20(iTRAQ8plex)	0.767052	0.803881	0.821778	0	3.494e-14	91.88	1.43673e-08	2	2598.38	-0.741855	1299.69	38.6093	0
vGcSLQGSHLFEEQVSR	3	c15808.graph_c0	N-Term(iTRAQ8plex); C3(Carbamidomethyl)	0.847877	0.794216	0.868923	0	1.762e-15	91.86	7.81954e-09	2	2237.13	-0.530276	1119.07	34.5262	0
iQPMGVYSTLWEADDWATR	2	c16164.graph_c1	N-Term(iTRAQ8plex)	0.591719	0.599694	0.601096	0	4.068e-13	91.82	6.18198e-09	2	2543.25	-2.72457	1272.13	50.8103	0
nADEDEGGELVFGGADPNHFk	4	c39113.graph_c0	N-Term(iTRAQ8plex); K21(iTRAQ8plex)	0.842831	0.731535	0.732114	0	2.18e-10	91.78	4.9117e-09	2	2826.38	0.35496	1413.69	35.4867	0
fDEGLTESQMIAHMQDLASk	4	c15939.graph_c0	N-Term(iTRAQ8plex); K20(iTRAQ8plex)	0.81839	0.815289	0.889317	0	2.376e-16	91.64	1.05908e-08	3	2859.45	-0.616644	953.82	46.3115	0
nNSNLMAQLFQSDPELAQAVLGNDLNk	1	c41461.graph_c0	N-Term(iTRAQ8plex); K27(iTRAQ8plex)	0.794438	0.822897	0.917258	0	1.585e-13	91.46	1.57546e-08	3	3552.85	-1.17103	1184.96	56.2918	0
sLEEVDPcEDLTDDDIR	1	c35442.graph_c0;c36281.graph_c0	N-Term(iTRAQ8plex); C8(Carbamidomethyl)				0	3.57e-09	91.45	1.71874e-09	2	2325.07	0.0916445	1163.04	35.7891	0
wVPDENIITTNLWSAELSk	4	c38985.graph_c0	N-Term(iTRAQ8plex); K19(iTRAQ8plex)	0.796762	0.806824	0.679429	0	1.2e-09	91.38	1.7867e-08	2	2824.54	1.91432	1412.77	54.3143	0
lDSPNPIADAESIVSk	3	c27212.graph_c0	N-Term(iTRAQ8plex); K16(iTRAQ8plex)	1.05683	1.10842	1.04948	0	1.866e-15	91.31	1.90079e-08	2	2264.26	0.263249	1132.63	45.4073	0
iVPGAAATEIELAR	3	c41340.graph_c0	N-Term(iTRAQ8plex)	0.920749	0.93119	1.10959	0	2.004e-09	91.29	1.70523e-08	3	1715	1.29996	572.339	37.4211	0
vAVAEAGAIPLLTHLLTAPDSR	2	c23585.graph_c0	N-Term(iTRAQ8plex)	0.935082	0.924869	0.822016	0	5.875e-11	91.27	1.93703e-08	3	2519.44	-3.21645	840.485	56.9862	0
lSDDDETSSSLMVGNR	3	c36677.graph_c0	N-Term(iTRAQ8plex)	1.42531	1.33258	1.54466	0	4.301e-13	91.21	3.44359e-09	2	2029.97	1.13374	1015.49	30.5934	0
sGEDLSDDVVEEEEGSQQNR	2	c41475.graph_c0	N-Term(iTRAQ8plex)	0.955808	0.887151	0.899773	0	4.492e-14	91.18	1.29553e-09	2	2526.14	0.108479	1263.57	30.6798	0
iGLAGLAVMGQNLALNIAEk	8	c39142.graph_c0	N-Term(iTRAQ8plex); K20(iTRAQ8plex)	0.931091	0.979538	0.886642	0	4.288e-12	91.17	1.51239e-08	4	2604.54	-0.670528	651.889	57.2301	0
vSNQLQSSSIADGTSASGSSAPk	2	c33606.graph_c0	N-Term(iTRAQ8plex); K23(iTRAQ8plex)	1.16061	1.10657	1.07509	0	1.916e-14	91.12	1.63036e-08	3	2787.45	-3.22534	929.821	26.3324	0
fADIIDENADELATLEVIDGGk	4	c40031.graph_c0	N-Term(iTRAQ8plex); K22(iTRAQ8plex)	1.42335	1.54423	1.52874	0	5.788e-12	91.11	1.71931e-08	2	2956.55	-2.2798	1478.78	56.9045	0
aLELSGTEVAGGTITVEEAkPR	13	c23105.graph_c0	N-Term(iTRAQ8plex); K20(iTRAQ8plex)	0.882799	0.798582	0.90765	0	8.094e-17	91.09	2.2174e-08	3	2836.59	2.11938	946.203	38.583	0
eYTMEDILVQLk	5	c23686.graph_c0	N-Term(iTRAQ8plex); K12(iTRAQ8plex)	0.897445	0.899784	0.837021	0	4.383e-08	91.08	1.73512e-08	2	2090.16	-3.66111	1045.58	53.3055	0
gFALVVADTSAVNSILVHk	7	c16104.graph_c0	N-Term(iTRAQ8plex); K19(iTRAQ8plex)	0.81194	0.852777	0.82627	0	3.847e-13	91.06	1.82931e-08	3	2549.48	-2.83171	850.5	53.2834	0
aFDSQDQSGGGGFISVDGFR	2	c28033.graph_c0	N-Term(iTRAQ8plex)	1.01512	1.02858	1.06966	0	8.478e-15	91.04	3.89588e-09	2	2351.12	1.25108	1176.07	41.459	0
vQLAQAYAEEFLETVR	1	c40965.graph_c0	N-Term(iTRAQ8plex)	0.893143	0.898352	1.17136	0	7.343e-13	90.99	1.54057e-08	2	2171.16	-3.35252	1086.08	56.9774	0
fSQVVEAETQVVSGIk	6	c39055.graph_c0	N-Term(iTRAQ8plex); K16(iTRAQ8plex)	0.83003	0.786155	0.723308	0	3.085e-13	90.93	2.01002e-08	2	2329.31	-3.49232	1165.16	49.3001	0
mVTEQQQVNPNTEVETAFGAR	2	c42436.graph_c0	N-Term(iTRAQ8plex); M1(Oxidation)	0.945611	0.82187	0.850541	0	8.931e-11	90.88	7.67587e-09	2	2669.31	-1.4018	1335.16	33.1607	0
gEAIALGIAEMTTAVMATcDHGVVAk	4	c15394.graph_c0	N-Term(iTRAQ8plex); C19(Carbamidomethyl); K26(iTRAQ8plex)	0.843403	0.729324	0.757612	0	1.792e-12	90.86	1.91962e-08	3	3224.68	-4.22192	1075.56	57.0856	0
aNNTLFVSGVLGLIPETGk	2	c32167.graph_c0	N-Term(iTRAQ8plex); K19(iTRAQ8plex)	0.900461	0.924918	0.902176	0	2.641e-11	90.82	1.80077e-08	2	2538.47	-0.414661	1269.74	54.3218	0
lVLEVAQHLGENMVR	18	c32603.graph_c0;c39048.graph_c0	N-Term(iTRAQ8plex)				0	2.081e-10	90.79	1.92164e-08	3	2012.13	1.8492	671.382	54.7112	0
vNVEQcFEELVLk	3	c15882.graph_c0	N-Term(iTRAQ8plex); C6(Carbamidomethyl); K13(iTRAQ8plex)	1.03616	1.0964	1.0355	0	1.01e-11	90.76	1.97693e-08	2	2215.22	-2.28097	1108.11	52.5408	0
tHVVTTPGSGFGPAGEGFVR	1	c40662.graph_c0	N-Term(iTRAQ8plex)	0.98564	0.842672	1.04373	0	3.125e-12	90.75	1.42616e-08	3	2277.19	-1.62794	759.735	33.2956	0
aAMDIVVAAGLLQLSPk	1	c39189.graph_c0	N-Term(iTRAQ8plex); K17(iTRAQ8plex)	1.07245	1.11577	1.03961	0	7.443e-11	90.63	1.80778e-08	2	2305.37	-3.5756	1153.19	56.8642	0
tVGGGDDAFNTFFSETGAGk	16	c36571.graph_c0	N-Term(iTRAQ8plex); K20(iTRAQ8plex)	1.1106	1.08093	1.0909	0	4.564e-13	90.63	9.29841e-09	2	2586.3	3.38253	1293.65	42.9488	0
gMGVGDVISLLWFk	3	c39101.graph_c0	N-Term(iTRAQ8plex); K14(iTRAQ8plex)	0.99568	1.19731	1.11977	0	2.215e-14	90.62	1.93766e-08	2	2130.22	-0.70765	1065.61	57.4572	0
aNVSPSLVLELLQR	2	c41550.graph_c0	N-Term(iTRAQ8plex)	0.697997	0.692093	0.783756	0	1.291e-09	90.58	1.71934e-08	3	1843.1	3.57204	615.039	50.7553	0
lEDIDAcSAEcEVNIAEEWLEk	3	c39435.graph_c0	N-Term(iTRAQ8plex); C7(Carbamidomethyl); C11(Carbamidomethyl); K22(iTRAQ8plex)	1.07219	1.08323	1.07746	0	2.564e-09	90.58	7.48111e-09	2	3231.57	0.624678	1616.29	56.3878	0
vNQMIEDFEPFEGEALLDAk	3	c23216.graph_c0	N-Term(iTRAQ8plex); K20(iTRAQ8plex)	0.896253	0.871072	0.920411	0	9.794e-11	90.56	1.65256e-08	2	2903.5	1.55	1452.25	56.4022	0
mVLAASGVEHEELLk	4	c16183.graph_c0	N-Term(iTRAQ8plex); K15(iTRAQ8plex)	0.692178	0.72976	0.763276	0	3.938e-14	90.49	2.21986e-08	2	2234.27	0.260804	1117.64	39.7337	0
dYEEVGAEGAEDEGDEGEEy	2	c36571.graph_c0	N-Term(iTRAQ8plex); Y20(iTRAQ8plex)	1.26042	1.3523	1.17347	0	4.276e-13	90.45	8.99435e-10	3	2800.2	-0.927918	934.072	29.5687	0
lVcTGTTNHTEVVR	2	c40227.graph_c0	N-Term(iTRAQ8plex); C3(Carbamidomethyl)	0.921291	0.872191	0.938692	0	5.58e-12	90.39	1.57685e-08	3	1891.01	2.46062	631.007	24.1925	0
iVVTGGAGFVGSHLVDR	2	c36816.graph_c0	N-Term(iTRAQ8plex)	0.927776	0.893882	0.962116	0	2.522e-14	90.31	2.20673e-08	3	1988.12	-2.51198	663.378	38.4379	0
aTISGTVVDEEPIAIYTIDk	9	c16024.graph_c0	N-Term(iTRAQ8plex); K20(iTRAQ8plex)	1.10982	1.17082	1.21202	0	1.571e-12	90.3	2.59911e-08	2	2743.52	-0.397054	1372.26	44.0558	0
tAQNVEEAFINTAGTIYk	3	c41570.graph_c0	N-Term(iTRAQ8plex); K18(iTRAQ8plex)	1.20226	1.23763	1.19055	0	9.174e-12	90.07	2.37639e-08	2	2578.4	1.39048	1289.7	47.8277	0
aFSDGESSLTLDELGLSSk	4	c15330.graph_c0	N-Term(iTRAQ8plex); K19(iTRAQ8plex)	1.01646	1.09329	0.934978	0	2.574e-13	90.02	2.0157e-08	2	2564.34	-4.74044	1282.68	43.7216	0
sAFSLLNQVLDEYQk	3	c41061.graph_c0	N-Term(iTRAQ8plex); K15(iTRAQ8plex)	1.08122	1.07708	1.08788	0	4.137e-14	89.88	2.64714e-08	2	2363.31	-0.530519	1182.16	56.3749	0
hEGLGGLELLETSNTPITk	2	c30139.graph_c0	N-Term(iTRAQ8plex); K19(iTRAQ8plex)	1.07006	1.00916	1.04856	0	4.761e-13	89.76	2.78471e-08	2	2617.46	-0.989101	1309.24	39.846	0
aNTFVAEVLGLDPR	2	c15997.graph_c0	N-Term(iTRAQ8plex)	1.18295	1.17106	1.1788	0	4.444e-08	89.76	2.00795e-08	2	1806.01	-0.724704	903.506	55.9913	0
tATSVQELLQAATIANAR	2	c34141.graph_c0;c23305.graph_c0	N-Term(iTRAQ8plex)				0	3.886e-15	89.75	2.35684e-08	2	2162.21	1.57534	1081.61	46.0969	0
sSSTGFLNFGGGGASTGVk	1	c17519.graph_c0	N-Term(iTRAQ8plex); K19(iTRAQ8plex)	0.957075	1.01333	0.91273	0	2.288e-14	89.74	2.19771e-08	3	2339.24	-0.390918	780.42	35.7899	0
iNAINAATEAAcLILSVDETVk	3	c24932.graph_c0	N-Term(iTRAQ8plex); C12(Carbamidomethyl); K22(iTRAQ8plex)	0.917773	1.15587	1.03939	0	5.452e-11	89.69	3.11994e-08	2	2924.61	-5.848	1462.81	57.8558	0
gGSGLSEGASESLHVk	6	c23776.graph_c0	N-Term(iTRAQ8plex); K16(iTRAQ8plex)	0.687477	0.67346	0.703463	0	2.782e-11	89.64	1.99902e-08	2	2123.15	-1.49499	1062.08	23.6013	0
hTPGTFTNQLQTSFSEPR	9	c38854.graph_c0;c16090.graph_c0	N-Term(iTRAQ8plex)				0	7.948e-09	89.6	1.41994e-08	2	2352.2	2.8649	1176.6	33.0932	0
eEDSANFVGSFYSk	1	c39997.graph_c0	N-Term(iTRAQ8plex); K14(iTRAQ8plex)	1.39917	1.39827	1.33816	0	6.204e-13	89.6	1.10196e-08	2	2188.1	-2.79722	1094.55	36.941	0
sLAEQAFGQQAEVILADGQLTk	2	c40706.graph_c0	N-Term(iTRAQ8plex); K22(iTRAQ8plex)	1.08121	1.07029	1.04583	0	2.884e-14	89.58	2.81994e-08	3	2925.61	-1.23784	975.875	49.1318	0
eTQSAILEVLDEDIGQDk	4	c15824.graph_c0	N-Term(iTRAQ8plex); K18(iTRAQ8plex)	1.12569	1.21137	1.26755	0	1.737e-13	89.56	2.21325e-08	2	2611.38	-3.53723	1306.2	50.7678	0
vITETNESWANLVk	4	c28477.graph_c0	N-Term(iTRAQ8plex); K14(iTRAQ8plex)	1.12212	1.17692	1.08611	0	2.68e-10	89.52	2.8145e-08	2	2212.25	2.01109	1106.63	42.6374	0
hSMADLVLLESTPVMLAPWHk	3	c36917.graph_c0	N-Term(iTRAQ8plex); K21(iTRAQ8plex)	1.49551	1.69692	1.56899	0	4.462e-09	89.5	3.20336e-08	2	2983.63	-2.72425	1492.32	50.7763	0
nAVNVVLTASDVAVDGFcSSR	1	c22839.graph_c0	N-Term(iTRAQ8plex); C18(Carbamidomethyl)	1.04888	1.05113	1.09075	0	1.265e-12	89.49	1.49572e-08	2	2485.26	-2.6558	1243.13	48.0838	0
kYDVQDQDISVLLSEQDR	2	c31960.graph_c0	N-Term(iTRAQ8plex); K1(iTRAQ8plex)	0.991222	1.01935	0.957392	0	1.948e-15	89.49	2.62595e-08	3	2759.48	2.88879	920.497	38.9075	1
vSALEQGFDLANDEk	10	c39398.graph_c0	N-Term(iTRAQ8plex); K15(iTRAQ8plex)	1.11616	1.1716	1.07976	0	6.028e-14	89.48	2.03459e-08	2	2244.2	-0.0162007	1122.6	44.7725	0
tTDPATVTADNSSDDGASVTDTQR	1	c16970.graph_c0	N-Term(iTRAQ8plex)	1.10721	0.867509	0.876249	0	5.193e-14	89.44	4.2661e-09	3	2729.27	1.93811	910.428	22.9743	0
gIDENWAAALEHNPEAFAk	5	c41461.graph_c0	N-Term(iTRAQ8plex); K19(iTRAQ8plex)	1.02165	1.06717	0.973108	0	9.782e-09	89.41	2.02183e-08	2	2691.39	-2.73698	1346.2	43.1942	0
lAYVALDYEQELETAk	28	c36598.graph_c0;c15823.graph_c1	N-Term(iTRAQ8plex); K16(iTRAQ8plex)				0	6.534e-14	89.38	2.77406e-08	2	2464.34	-0.439341	1232.67	55.158	0
mEAEAEEDEEMVAAIDEGk	1	c37561.graph_c4	N-Term(iTRAQ8plex); K19(iTRAQ8plex)	0.99004	1.10746	1.08986	0	4.099e-12	89.38	4.95985e-09	3	2704.27	-1.86754	902.096	46.0141	0
aGSGVATLGLPDSPGVPk	4	c24798.graph_c0	N-Term(iTRAQ8plex); K18(iTRAQ8plex)	1.03461	1.06497	0.938814	0	8.527e-10	89.3	2.91962e-08	2	2231.29	0.574347	1116.15	35.5243	0
lLQQAQSEAAAAFGNDGVYLEk	1	c40201.graph_c0	N-Term(iTRAQ8plex); K22(iTRAQ8plex)	1.00595	1.01603	0.946062	0	7.206e-15	89.24	2.84707e-08	3	2931.56	-1.14387	977.859	53.9648	0
vVIGLFGDDVPQTAENFR	2	c39210.graph_c0	N-Term(iTRAQ8plex)	0.992866	0.956904	0.93182	0	1.033e-12	89.17	2.28198e-08	2	2281.22	4.32518	1141.12	46.4328	0
hPGVWETDQSGGATSTADTSR	1	c42518.graph_c0	N-Term(iTRAQ8plex)	1.19085	0.871625	1.2321	0	6.385e-14	89.13	6.17009e-09	3	2464.18	5.29994	822.064	23.3916	0
nLLSPSTPFFFNTLYDPYR	1	c39205.graph_c0	N-Term(iTRAQ8plex)	0.677103	0.684023	0.644024	0	1.849e-12	89.13	1.97321e-08	2	2596.34	-1.52629	1298.67	53.6451	0
iQEDLGANSQDLk	1	c35778.graph_c0	N-Term(iTRAQ8plex); K13(iTRAQ8plex)	1.0908	1.19239	1.12536	0	3.896e-13	89.12	2.90846e-08	2	2039.13	1.62668	1020.07	29.7973	0
iPDNDDEDDSPEANFR	1	c34913.graph_c0	N-Term(iTRAQ8plex)	1.06745	1.11584	1.13202	0	1.491e-08	89.12	2.02062e-09	2	2152.95	-1.80894	1076.98	30.1397	0
eTVSETDYEVDLITALTk	2	c16835.graph_c0	N-Term(iTRAQ8plex); K18(iTRAQ8plex)	1.29701	1.32021	1.32235	0	1.59e-11	89.12	2.62068e-08	2	2635.41	-4.42512	1318.21	53.6625	0
sVVNNLEGNLAQQVLQSLR	2	c38215.graph_c0	N-Term(iTRAQ8plex)	1.3384	1.35276	1.22528	0	6.392e-16	89.07	3.27662e-08	2	2386.33	-0.674393	1193.67	54.004	0
eGSDDLTMEDLIGLVTEk	2	c16186.graph_c0	N-Term(iTRAQ8plex); K18(iTRAQ8plex)	1.02898	1.0687	0.952952	0	3.561e-11	89.04	2.46982e-08	2	2573.34	-2.84909	1287.17	56.5711	0
aVATITAQDNELVAk	1	c41399.graph_c0	N-Term(iTRAQ8plex); K15(iTRAQ8plex)	1.22721	1.28578	1.18401	0	1.947e-13	89.03	3.03188e-08	2	2152.24	-2.47491	1076.62	34.1733	0
vNSQLISNVcTDALSAEk	6	c31861.graph_c0	N-Term(iTRAQ8plex); C10(Carbamidomethyl); K18(iTRAQ8plex)	1.02967	1.0545	1.01447	0	3.525e-14	89.03	2.93186e-08	2	2557.38	3.17241	1279.2	39.3594	0
eGLVLLADEVYQENIYVPEk	2	c40539.graph_c0	N-Term(iTRAQ8plex); K20(iTRAQ8plex)	0.735744	0.881323	0.792863	0	1.606e-11	89.03	3.55699e-08	2	2929.61	2.39043	1465.31	56.3741	0
gLPLGSGLGSSAASAAAAAIAVNEIFGGk	1	c40287.graph_c0	N-Term(iTRAQ8plex); K29(iTRAQ8plex)	0.782933	0.831443	0.823204	0	2.092e-15	89.02	3.33962e-08	4	3165.76	-3.2622	792.196	56.0532	0
aEELETALMEMVk	2	c36194.graph_c0	N-Term(iTRAQ8plex); K13(iTRAQ8plex)	1.02054	1.03616	0.940339	0	2.302e-12	88.9	2.84059e-08	2	2102.14	1.36374	1051.57	57.1892	0
dAMTLTVLQMLMGGGGSFSAGGPGk	1	c39764.graph_c0	N-Term(iTRAQ8plex); K25(iTRAQ8plex)	0.671691	0.677302	0.521452	0	1.195e-14	88.89	2.16279e-08	4	2991.55	-3.60294	748.642	57.6358	0
pGIAIGSLGDSFSGSSIk	10	c29983.graph_c0	N-Term(iTRAQ8plex); K18(iTRAQ8plex)	0.925076	0.914407	0.82246	0	3.344e-14	88.82	3.07711e-08	2	2301.29	-0.122634	1151.15	42.3583	0
fASEIAGVQDLGMLGR	2	c39367.graph_c0	N-Term(iTRAQ8plex)	0.775149	0.811463	0.847304	0	1.404e-10	88.81	2.22273e-08	3	1968.05	-1.47532	656.688	47.5401	0
nVYAIGAGMVASLTNESATSk	1	c33046.graph_c0	N-Term(iTRAQ8plex); K21(iTRAQ8plex)	0.984988	1.07298	1.01519	0	6.895e-11	88.81	2.62387e-08	3	2692.4	-15.8094	898.139	51.2074	0
dEAFFAANAAALASR	9	c30022.graph_c0	N-Term(iTRAQ8plex)	0.901491	0.901278	0.988718	0	1.376e-11	88.75	1.48021e-08	3	1828.95	-2.24861	610.32	43.6026	0
mEEGEFYAIETFGSTGk	2	c38142.graph_c0	N-Term(iTRAQ8plex); K17(iTRAQ8plex)	1.11944	1.11858	1.07372	0	1.697e-12	88.73	1.2526e-08	2	2504.24	-4.37716	1252.62	47.1837	0
aPNVSGLGGLGLPGADR	3	c35758.graph_c0	N-Term(iTRAQ8plex)	0.896286	0.849983	0.872839	0	7.862e-13	88.68	2.94076e-08	2	1855.03	0.456238	928.021	37.1608	0
yTFTASTANAAIEDDSGSEk	3	c39398.graph_c0	N-Term(iTRAQ8plex); K20(iTRAQ8plex)	0.997987	1.0941	0.967688	0	7.121e-13	88.64	1.43612e-08	2	2686.33	-0.575611	1343.67	33.2374	0
nFVGQASTSPGISGQTIQESMR	1	c40187.graph_c0	N-Term(iTRAQ8plex)	0.875977	0.830717	0.75107	0	8.966e-14	88.6	1.69097e-08	2	2599.32	2.64305	1300.16	33.7318	0
qAFDEAIAELDTLGEDSYk	14	c32774.graph_c0;c30341.graph_c0	N-Term(iTRAQ8plex); K19(iTRAQ8plex)				0	1.464e-13	88.59	2.22062e-08	2	2723.39	0.449452	1362.2	55.5834	0
eLGLVLPFSGGEGLTEMVESSMGk	2	c39728.graph_c0	N-Term(iTRAQ8plex); K24(iTRAQ8plex)	0.902158	0.878418	0.817041	0	1.288e-13	88.56	3.7058e-08	3	3075.62	1.42009	1025.88	56.2131	0
aANAQAALAFQLYQk	3	c39457.graph_c0	N-Term(iTRAQ8plex); K15(iTRAQ8plex)	0.864588	0.938423	0.862945	0	7.838e-12	88.54	3.24004e-08	2	2216.25	-4.56402	1108.63	39.7723	0
aMENEDGVEGAVk	1	c34961.graph_c0	N-Term(iTRAQ8plex); K13(iTRAQ8plex)	0.847622	0.954429	0.913366	0	5.326e-10	88.5	1.81511e-08	2	1957.01	-1.09038	979.01	24.2267	0
eAVNEAFQADSSSGSGEk	1	c38131.graph_c2	N-Term(iTRAQ8plex); K18(iTRAQ8plex)	0.781417	0.905072	0.869458	0	1.378e-12	88.48	1.28425e-08	3	2421.2	-1.22759	807.737	26.9134	0
lQDILPGILNQLGPDNLDNLR	1	c37622.graph_c0	N-Term(iTRAQ8plex)	0.945338	0.97355	1.17546	0	5.257e-09	88.42	3.62577e-08	2	2635.47	-2.11005	1318.24	56.6553	0
aDELETALMEMVk	1	c17831.graph_c0	N-Term(iTRAQ8plex); K13(iTRAQ8plex)	0.684308	0.732232	0.697056	0	1.572e-11	88.37	2.75082e-08	2	2088.11	-1.42119	1044.56	56.8555	0
nIDDLILNVGAGGGGGAAPAVSAPAAGGGGAAAAAPAAEEk	1	c39668.graph_c0	N-Term(iTRAQ8plex); K41(iTRAQ8plex)	1.11476	1.17042	1.13217	0	1.552e-15	88.34	3.45137e-08	3	4065.14	-2.49136	1355.72	42.4273	0
iQFNTFGGNPVcSAGGLAVLR	1	c41991.graph_c0	N-Term(iTRAQ8plex); C12(Carbamidomethyl)	0.897822	0.873628	0.879393	0	1.29e-14	88.27	3.15e-08	2	2482.32	0.988913	1241.66	44.6702	0
aSGQIITLAQTNTIADGLR	3	c40316.graph_c0	N-Term(iTRAQ8plex)	1.19628	1.17326	1.16083	0	2.862e-14	88.26	3.73199e-08	2	2247.26	-0.672916	1124.13	40.8414	0
yDFTVQNVGDVVk	3	c17798.graph_c0	N-Term(iTRAQ8plex); K13(iTRAQ8plex)	0.660222	0.715187	0.603855	0	7.534e-13	88.23	3.35952e-08	2	2092.15	-1.70225	1046.58	38.2692	0
wAMLGALGSITPEVLAk	2	c16202.graph_c0	N-Term(iTRAQ8plex); K17(iTRAQ8plex)	2.24162	2.35609	2.20814	0	5.885e-15	88.23	3.14908e-08	2	2365.39	3.74009	1183.2	57.1068	0
aAAVGANNQAAQSmLk	2	c37564.graph_c0	N-Term(iTRAQ8plex); M14(Oxidation); K16(iTRAQ8plex)	1.14738	1.24165	1.10671	0	1.065e-10	88.21	3.32973e-08	2	2169.19	-0.204295	1085.1	23.3557	0
sYYNSLGGGANSIAPGYNk	3	c15955.graph_c0	N-Term(iTRAQ8plex); K19(iTRAQ8plex)	1.39332	1.39582	1.54759	0	4.382e-14	88.2	2.79252e-08	2	2541.33	2.87506	1271.17	31.6301	0
nVLVGQPIAITVEDPADVEk	2	c34612.graph_c0	N-Term(iTRAQ8plex); K20(iTRAQ8plex)	0.944942	1.00792	1.01752	0	8.367e-12	88.11	4.00221e-08	2	2715.53	-1.92312	1358.27	42.2227	0
vNPGNAPLVVGQLLDDEcPEDFIk	2	c38284.graph_c0	N-Term(iTRAQ8plex); C18(Carbamidomethyl); K24(iTRAQ8plex)	0.952506	0.998326	0.948429	0	5.451e-14	88.08	3.68764e-08	3	3247.71	-0.532212	1083.24	51.3065	0
sIGEVQSIGLQEGSDLLQVVk	2	c33816.graph_c0	N-Term(iTRAQ8plex); K21(iTRAQ8plex)	1.40173	1.37319	1.33871	0	1.042e-13	88.06	3.85316e-08	3	2807.6	-0.269421	936.537	52.1044	0
sEAQNYESTYGEPIPVk	5	c39537.graph_c0	N-Term(iTRAQ8plex); K17(iTRAQ8plex)	1.29656	1.13488	1.19877	0	2.763e-13	88.05	2.96116e-08	2	2520.31	2.25482	1260.66	31.4077	0
eHAPVALGAAGVAAVVAESYAR	4	c39664.graph_c0	N-Term(iTRAQ8plex)	1.00546	0.889109	0.93858	0	1.744e-16	88.05	3.41552e-08	3	2413.31	-1.17134	805.109	46.6801	0
sAFAYNFTEEELVk	3	c39475.graph_c0	N-Term(iTRAQ8plex); K14(iTRAQ8plex)	1.11506	1.20165	1.07804	0	1.168e-12	88	3.31243e-08	2	2256.2	1.78188	1128.61	42.6947	0
dSQEALSPLVEVALk	4	c39246.graph_c0	N-Term(iTRAQ8plex); K15(iTRAQ8plex)	0.825573	0.897531	0.846633	0	1.529e-12	87.98	3.65412e-08	2	2207.27	-1.84392	1104.14	44.4051	0
sAYENQAYIIETVEk	3	c23131.graph_c0	N-Term(iTRAQ8plex); K15(iTRAQ8plex)	0.989005	1.0659	1.0521	0	4.935e-13	87.98	3.38344e-08	2	2366.27	0.960623	1183.64	37.9567	0
fSNLIGSVYYSDGESAk	3	c15880.graph_c0	N-Term(iTRAQ8plex); K17(iTRAQ8plex)	1.06602	1.1091	1.05467	0	1.929e-15	87.95	2.7175e-08	2	2445.28	0.146955	1223.14	45.0294	0
iAVEGQSENIVEDIENMVR	2	c35377.graph_c0	N-Term(iTRAQ8plex)	0.932289	0.951535	1.03684	0	1.504e-15	87.92	2.33275e-08	2	2449.26	0.890979	1225.13	55.3885	0
gVTTIIGGGDSVAAVEk	19	c38930.graph_c0;c15964.graph_c0	N-Term(iTRAQ8plex); K17(iTRAQ8plex)				0	5.084e-10	87.92	4.32648e-08	3	2182.25	-1.81333	728.088	34.9301	0
lDENLLITWAGIQQk	4	c17957.graph_c0	N-Term(iTRAQ8plex); K15(iTRAQ8plex)	1.40975	1.4773	1.36848	0	1.584e-12	87.91	3.76204e-08	2	2350.36	1.4828	1175.68	52.8427	0
vTPQPLDQEDEEMLVPHTELLEGR	2	c35951.graph_c1	N-Term(iTRAQ8plex)	1.01192	0.951076	0.949889	0	1.74e-14	87.91	1.98215e-08	3	3079.55	-2.98849	1027.19	42.8285	0
yGQDATNVGDEGGFAPNIQENk	6	c38918.graph_c0	N-Term(iTRAQ8plex); K22(iTRAQ8plex)	0.817217	0.809638	0.751525	0	2.272e-13	87.86	1.51406e-08	3	2932.44	-4.34258	978.152	32.2265	0
lQcAAGLAHLEAk	3	c43286.graph_c0	N-Term(iTRAQ8plex); C3(Carbamidomethyl); K13(iTRAQ8plex)	0.97435	0.966109	0.952319	0	5.062e-10	87.85	3.6093e-08	2	1990.12	-7.99163	995.564	35.9952	0
gDLSNVDcYTcVSR	1	c41019.graph_c0	N-Term(iTRAQ8plex); C8(Carbamidomethyl); C11(Carbamidomethyl)	0.994237	1.12134	1.0704	0	1.87e-12	87.84	3.45318e-09	2	1949.9	-2.10255	975.452	29.9352	0
iPSAVGYQPTLATDLGGLQER	4	c32603.graph_c0	N-Term(iTRAQ8plex)	0.854135	0.874464	0.981129	0	7.793e-10	87.81	3.59302e-08	2	2490.34	-4.01854	1245.67	41.5762	0
vLQLETAAGAAIk	5	c39953.graph_c0	N-Term(iTRAQ8plex); K13(iTRAQ8plex)	0.906075	0.793757	0.751628	0	8.2e-10	87.8	2.97896e-08	3	1893.16	-1.8558	631.725	42.1934	0
sYGASGVEYSEQAEk	4	c39866.graph_c0	N-Term(iTRAQ8plex); K15(iTRAQ8plex)	1.16402	1.18528	1.13808	0	1.221e-14	87.79	2.00441e-08	2	2213.12	2.08259	1107.07	23.6794	0
iINEPTAAALSYGLNNk	5	c36133.graph_c0	N-Term(iTRAQ8plex); K17(iTRAQ8plex)	0.881799	0.901362	0.816545	0	2.964e-13	87.75	4.45722e-08	2	2397.35	-2.41091	1199.18	40.8649	0
lQVSTENITNTDTLLSQALAER	2	c35876.graph_c0	N-Term(iTRAQ8plex)	0.823619	0.884769	0.866721	0	6.197e-11	87.69	4.18731e-08	2	2721.46	0.463866	1361.23	47.4665	0
vFcEEELVEAIETATk	3	c38633.graph_c0	N-Term(iTRAQ8plex); C3(Carbamidomethyl); K16(iTRAQ8plex)	1.59072	1.69169	1.53477	0	4.383e-13	87.68	3.4207e-08	2	2476.32	2.13704	1238.66	56.2536	0
iIQQDGAAGLFSGVSATVLR	2	c39913.graph_c0	N-Term(iTRAQ8plex)	0.854783	0.834635	0.916005	0	3.549e-12	87.6	4.08383e-08	3	2307.29	-2.04679	769.769	47.5032	0
aTEQPIVATEPATk	4	c40915.graph_c0	N-Term(iTRAQ8plex); K14(iTRAQ8plex)	0.813702	0.834684	0.764422	0	1.757e-11	87.55	4.12233e-08	2	2064.18	1.06147	1032.59	24.8697	0
vAYSAMGIVTLLSGEPk	2	c18547.graph_c0	N-Term(iTRAQ8plex); K17(iTRAQ8plex)	0.932728	0.974071	0.925957	0	3.428e-12	87.53	4.22083e-08	2	2344.34	0.283616	1172.67	56.7945	0
cLVGNELGGAGLDVFENEPQVPk	1	c35594.graph_c0	N-Term(iTRAQ8plex); C1(Carbamidomethyl); K23(iTRAQ8plex)	1.30341	1.33048	1.25764	0	3.713e-11	87.46	4.07405e-08	3	3050.61	0.645793	1017.54	46.3209	0
hEEELAEPQNLVTSSSAk	3	c40201.graph_c0	N-Term(iTRAQ8plex); K18(iTRAQ8plex)	1.03253	1.00307	0.980652	0	1.541e-12	87.45	3.36389e-08	2	2577.35	-4.47981	1289.18	29.1104	0
aGTPVNFTEMTVEMVNNVIck	1	c37912.graph_c0	N-Term(iTRAQ8plex); C20(Carbamidomethyl); K21(iTRAQ8plex)	2.29395	2.45582	2.13273	0	2.83e-12	87.45	3.13004e-08	3	2962.52	-1.64381	988.18	57.1293	0
eDFELIFDALDDSR	1	c40234.graph_c0	N-Term(iTRAQ8plex)	0.838662	0.813513	0.864003	0	6.785e-12	87.44	1.18999e-08	2	1988.97	-0.495932	994.991	54.8596	0
aVVSTLGGFDTcYTVPIGk	11	c38757.graph_c0	N-Term(iTRAQ8plex); C12(Carbamidomethyl); K19(iTRAQ8plex)	0.95975	0.973469	0.989787	0	2.9e-13	87.38	4.3783e-08	2	2593.42	-0.215407	1297.21	44.5564	0
eLLVAAQDLFSNIAk	7	c38044.graph_c0	N-Term(iTRAQ8plex); K15(iTRAQ8plex)	0.759469	0.687312	0.65345	0	5.394e-14	87.38	3.72932e-08	2	2240.31	1.51739	1120.66	57.3381	0
tVScIASLASSLSDDLLAk	2	c15612.graph_c0	N-Term(iTRAQ8plex); C4(Carbamidomethyl); K19(iTRAQ8plex)	0.995178	1.07886	1.05327	0	1.537e-12	87.37	4.48917e-08	2	2559.41	-3.33163	1280.21	57.1834	0
eVGEATPNSLESEENISSSEVDSSVSSk	1	c41457.graph_c0	N-Term(iTRAQ8plex); K28(iTRAQ8plex)	1.00704	1.16309	0.983458	0	9.966e-12	87.35	2.1537e-08	3	3505.73	3.78637	1169.25	34.1663	0
lSEDTVEADDQFGELGAHMR	1	c40655.graph_c0	N-Term(iTRAQ8plex)	1.19491	1.24059	1.27916	0	5.777e-14	87.34	9.96308e-09	3	2524.19	-0.986269	842.068	39.7636	0
vSSQSELVTSLLATEAGTk	3	c39823.graph_c0	N-Term(iTRAQ8plex); K19(iTRAQ8plex)	0.841705	0.776762	0.750781	0	8.503e-16	87.32	4.99527e-08	2	2529.42	-0.0347898	1265.22	46.8653	0
tGYEEGLQLSDSYNIALk	4	c37730.graph_c0	N-Term(iTRAQ8plex); K18(iTRAQ8plex)	1.02385	1.05826	0.974555	0	6.378e-10	87.29	3.77942e-08	2	2609.39	-1.12965	1305.2	41.0614	0
aGLANLYQDTSMLTFEGQk	5	c30075.graph_c1	N-Term(iTRAQ8plex); K19(iTRAQ8plex)	1.05828	1.06972	1.01364	0	1.912e-11	87.25	4.11577e-08	2	2695.41	-2.7264	1348.21	47.9733	0
vTEGNEPTFFTTFFSWDSAk	2	c17179.graph_c0	N-Term(iTRAQ8plex); K20(iTRAQ8plex)	1.20941	1.24193	1.0851	0	1.761e-12	87.25	2.65595e-08	2	2919.46	-2.52905	1460.23	56.8315	0
tFVGGSAGmSDQDIEQR	2	c41453.graph_c0	N-Term(iTRAQ8plex); M9(Oxidation)	0.921946	0.93932	0.784249	0	1.506e-08	87.24	7.26877e-09	2	2118	-2.28666	1059.51	26.4953	0
eILHIQGGQcGNQIGAk	7	c35834.graph_c1;c39138.graph_c0;c30451.graph_c0	N-Term(iTRAQ8plex); C10(Carbamidomethyl); K17(iTRAQ8plex)				0	1.984e-14	87.22	4.71331e-08	2	2431.33	-1.94967	1216.17	29.5981	0
aIETQcYVIAAAQGGk	2	c41648.graph_c0	N-Term(iTRAQ8plex); C6(Carbamidomethyl); K16(iTRAQ8plex)	1.17432	1.29739	1.26359	0	7.541e-14	87.22	4.65641e-08	2	2288.25	-1.68437	1144.63	36.2378	0
qTIDLGPDGLLPLEIR	2	c39487.graph_c0	N-Term(iTRAQ8plex)	1.01802	1.01204	1.06308	0	2.977e-10	87.17	4.69115e-08	3	2054.18	-1.49318	685.397	46.9089	0
vNQIGSVTESIEAVk	12	c38918.graph_c0	N-Term(iTRAQ8plex); K15(iTRAQ8plex)	1.02471	0.939078	1.01265	0	6.604e-13	87.13	5.18961e-08	2	2182.25	-1.46238	1091.63	40.3391	0
qISELGIYPAVDPLDSTSR	4	c32603.graph_c0	N-Term(iTRAQ8plex)	0.901828	0.902618	0.905962	0	9.201e-11	87.09	4.06503e-08	2	2365.26	0.454054	1183.13	43.158	0
gGIGcNPAELSISELER	2	c31795.graph_c0	N-Term(iTRAQ8plex); C5(Carbamidomethyl)	1.21969	1.17203	1.2645	0	1.124e-15	87.06	2.4205e-08	2	2106.08	0.591272	1053.54	40.7158	0
nLTAEDVEGGTVDDESSSR	2	c45054.graph_c0	N-Term(iTRAQ8plex)	0.923632	0.781347	0.824015	0	4.604e-10	87.05	8.48142e-09	2	2285.07	1.64012	1143.04	27.5846	0
eDGYYVVVGGITPTPLGEGk	3	c39866.graph_c0	N-Term(iTRAQ8plex); K20(iTRAQ8plex)	1.0932	1.20587	1.14103	0	3.178e-09	87.05	4.93106e-08	2	2659.44	-1.31382	1330.22	41.9192	0
gQFcASSVMTNSAEk	1	c36059.graph_c1	N-Term(iTRAQ8plex); C4(Carbamidomethyl); K15(iTRAQ8plex)	1.05597	1.17327	1.06995	0	4.546e-11	86.98	1.99445e-08	2	2225.11	-1.35146	1113.06	27.6485	0
qTITVcAVNNAGMSDLLSk	2	c39146.graph_c0	N-Term(iTRAQ8plex); C6(Carbamidomethyl); K19(iTRAQ8plex)	0.968515	1.0012	0.891832	0	1.167e-10	86.97	4.23919e-08	2	2630.39	-6.98071	1315.7	40.6871	0
vDLVGGYYDAGDNIk	2	c41109.graph_c0;c39616.graph_c0	N-Term(iTRAQ8plex); K15(iTRAQ8plex)				0	2.971e-13	86.96	3.47367e-08	2	2207.18	-0.550242	1104.09	38.7153	0
nDENEcESVDSQSTFSYEQLR	2	c17179.graph_c0	N-Term(iTRAQ8plex); C6(Carbamidomethyl)	1.33268	1.341	1.26007	0	1.143e-14	86.96	2.00895e-09	2	2841.24	-0.719167	1421.12	32.837	0
vLVTGAAGQIGYALVPMIAR	1	c38934.graph_c0	N-Term(iTRAQ8plex)	1.05096	1.03692	0.963298	0	2.2e-13	86.95	4.58169e-08	2	2304.35	1.69475	1152.68	52.324	0
lSELMcENLGLEk	4	c18076.graph_c0	N-Term(iTRAQ8plex); C6(Carbamidomethyl); K13(iTRAQ8plex)	0.581662	0.589307	0.580759	0	4.6e-14	86.87	4.57436e-08	2	2144.16	0.0586414	1072.58	48.2725	0
iISAESMIGISEASk	2	c16369.graph_c0	N-Term(iTRAQ8plex); K15(iTRAQ8plex)	0.922805	0.907045	0.837851	0	6.897e-13	86.86	5.13097e-08	2	2144.22	5.20715	1072.61	44.3485	0
dVPVGQPIFITVEEEENIk	3	c34612.graph_c0	N-Term(iTRAQ8plex); K19(iTRAQ8plex)	0.938074	0.91948	0.987413	0	2.061e-10	86.86	5.26491e-08	2	2764.52	-2.72845	1382.76	48.1222	0
lAQcEHVIIcNLEFQEGR	3	c39644.graph_c0	N-Term(iTRAQ8plex); C4(Carbamidomethyl); C10(Carbamidomethyl)	1.16232	1.10915	1.03454	0	3.718e-08	86.84	2.32891e-08	2	2520.26	-2.58836	1260.63	46.9814	0
aGVLVGTGMGGLTVFSDGVk	3	c32192.graph_c0;c16263.graph_c1	N-Term(iTRAQ8plex); K20(iTRAQ8plex)				0	3.308e-11	86.83	5.02129e-08	2	2473.39	-0.383689	1237.2	48.9649	0
sVAIALASSEGLTTESk	5	c39251.graph_c0	N-Term(iTRAQ8plex); K17(iTRAQ8plex)	1.04615	1.15443	1.09417	0	2.955e-14	86.82	4.93928e-08	2	2272.29	3.98453	1136.65	39.0425	0
lFLQVIDPDHEDR	13	c15959.graph_c0	N-Term(iTRAQ8plex)	1.27588	1.14932	1.25401	0	1.694e-08	86.81	3.07462e-08	3	1901.01	-0.721133	634.34	45.9178	0
wTYDDVQVSDLSVEDYITATASk	3	c39331.graph_c0	N-Term(iTRAQ8plex); K23(iTRAQ8plex)	0.969954	1.14675	0.963262	0	3.048e-14	86.8	3.47868e-08	3	3214.62	-0.46316	1072.21	51.1938	0
vIGASMcGPDAAEIMQGIAVAMk	1	c39751.graph_c0	N-Term(iTRAQ8plex); C7(Carbamidomethyl); K23(iTRAQ8plex)	0.691039	0.720606	0.667173	0	2.671e-11	86.79	4.27199e-08	3	2928.52	-1.18532	976.846	54.6513	0
vVAVSDISGAIHNk	5	c31795.graph_c0	N-Term(iTRAQ8plex); K14(iTRAQ8plex)	0.97299	0.911307	0.945295	0	2.35e-08	86.78	4.47074e-08	2	2018.2	6.22057	1009.6	36.6955	0
tLIVVGTVDPISVVSk	2	c17315.graph_c0	N-Term(iTRAQ8plex); K16(iTRAQ8plex)	0.753058	0.771843	0.763739	0	1.128e-10	86.76	2.2984e-08	2	2235.38	-0.102834	1118.19	46.2978	0
gIGHSLNPANSLVLk	4	c40423.graph_c0	N-Term(iTRAQ8plex); K15(iTRAQ8plex)	0.891177	0.819465	0.87841	0	2.285e-11	86.67	3.86424e-08	2	2128.27	-1.29394	1064.64	33.9604	0
aLEVTQILLNAQAVDGSVR	2	c15765.graph_c0	N-Term(iTRAQ8plex)	1.02065	0.939493	0.823956	0	5.513e-14	86.61	5.30403e-08	2	2301.31	2.06423	1151.16	53.9227	0
fASAMGPAALELLAAGMDGYSDQAk	4	c39475.graph_c0	N-Term(iTRAQ8plex); K25(iTRAQ8plex)	0.920192	0.990555	0.874254	0	8.463e-14	86.59	3.70584e-08	4	3093.58	-0.324035	774.151	57.2266	0
iPATLIADSAAAALMk	2	c34798.graph_c0	N-Term(iTRAQ8plex); K16(iTRAQ8plex)	1.00378	1.07041	0.966967	0	3.23e-11	86.58	4.87925e-08	2	2165.28	0.0263254	1083.14	56.0798	0
iMLLPEENPNATHIMIATGTGVAPYR	3	c39842.graph_c0	N-Term(iTRAQ8plex)	1.08633	1.06529	1.05741	0	2.534e-12	86.55	5.15651e-08	3	3113.64	-2.03602	1038.55	47.8388	0
aEVEVDVAAAGVPk	1	c30124.graph_c0	N-Term(iTRAQ8plex); K14(iTRAQ8plex)	0.934763	1.01324	0.8301	0	7.244e-10	86.54	4.5473e-08	2	1963.12	-5.88364	982.064	33.5939	0
lSPEAVTAEDcVMEVAAAVk	3	c40363.graph_c0	N-Term(iTRAQ8plex); C11(Carbamidomethyl); K20(iTRAQ8plex)	0.890422	0.881111	0.871252	0	1.157e-08	86.51	4.63466e-08	2	2698.43	0.118368	1349.72	53.2886	0
sILVEPTSGNTGIGLAFIAASk	3	c39610.graph_c0	N-Term(iTRAQ8plex); K22(iTRAQ8plex)	0.846273	0.972636	0.918389	0	2.132e-08	86.51	5.09254e-08	2	2754.59	1.05919	1377.8	49.2939	0
sIGEEcIQEEELLNLLTk	3	c38109.graph_c1	N-Term(iTRAQ8plex); C6(Carbamidomethyl); K18(iTRAQ8plex)	1.06224	1.05676	1.02659	0	1.342e-11	86.5	5.16025e-08	2	2726.47	-0.852337	1363.74	54.1227	0
iDLSGQSETVIVTPPQVTSSSGk	2	c35782.graph_c0	N-Term(iTRAQ8plex); K23(iTRAQ8plex)	1.03579	1.11706	1.0269	0	7.096e-08	86.44	5.78816e-08	2	2938.61	-2.22579	1469.81	38.0568	0
vNcVSPFGIATPMTADFIGLER	2	c38054.graph_c1	N-Term(iTRAQ8plex); C3(Carbamidomethyl)	1.13226	1.29177	1.35528	0	1.563e-09	86.37	4.32515e-08	2	2699.38	-0.405723	1350.2	52.4734	0
gVLFATEALLNDHGMSVSGQR	3	c31795.graph_c0	N-Term(iTRAQ8plex)	0.944661	0.869542	0.966719	0	6.003e-14	86.36	3.76867e-08	2	2506.3	-2.28572	1253.65	50.5207	0
gVVVAVASPDDVEAANk	3	c35913.graph_c0	N-Term(iTRAQ8plex); K17(iTRAQ8plex)	0.956152	0.991026	0.950881	0	9.53e-12	86.35	5.34159e-08	2	2249.26	0.435026	1125.13	31.4998	0
dALNSALDEEMAADPNVFVmGEEVGEYQGAYk	1	c24775.graph_c2	N-Term(iTRAQ8plex); M20(Oxidation); K32(iTRAQ8plex)	0.887567	1.25381	0.874335	0	1.928e-08	86.34	1.64914e-08	3	4086.97	7.1103	1362.99	51.2677	0
eNFATSDLPPPPAFTLEDR	1	c16367.graph_c0	N-Term(iTRAQ8plex)	1.08296	1.12053	1.08447	0	1.1e-12	86.29	3.27774e-08	2	2421.23	4.18677	1211.12	41.5309	0
eIGFVSDDVGLDADNck	4	c30441.graph_c0;c38736.graph_c0	N-Term(iTRAQ8plex); C16(Carbamidomethyl); K17(iTRAQ8plex)				0	7.175e-15	86.25	2.53737e-08	2	2462.23	-1.40747	1231.62	37.5746	0
aLESLASALHEVSAEAR	5	c37042.graph_c0	N-Term(iTRAQ8plex)	1.02599	0.916524	0.974601	0	7.172e-11	86.22	4.56072e-08	2	2058.11	-0.604027	1029.56	52.7351	0
eSGLGYGSIIPDAPNAESHLLTk	3	c30615.graph_c0	N-Term(iTRAQ8plex); K23(iTRAQ8plex)	0.773413	1.00435	0.814165	0	8.279e-16	86.18	6.3742e-08	3	2977.6	-3.2136	993.205	40.4678	0
nFNTIADVIALAk	5	c37633.graph_c0	N-Term(iTRAQ8plex); K13(iTRAQ8plex)	0.962799	0.912959	0.858442	0	3.304e-10	86.17	4.72223e-08	2	1998.18	-0.88406	999.595	53.9469	0
iQEGVFDVSNESSGIk	1	c41218.graph_c0	N-Term(iTRAQ8plex); K16(iTRAQ8plex)	1.05989	1.08115	0.934505	0	8.539e-14	86.16	5.03574e-08	2	2317.25	-0.237464	1159.13	37.0477	0
gGPGITQADLLVINk	1	c41256.graph_c0	N-Term(iTRAQ8plex); K15(iTRAQ8plex)	1.04356	1.06787	1.01433	0	1.192e-10	86.15	5.03522e-08	2	2104.26	-0.733572	1052.63	38.9059	0
gTTDcLGHVALVTELMk	2	c41077.graph_c0	N-Term(iTRAQ8plex); C5(Carbamidomethyl); K17(iTRAQ8plex)	1.10735	1.10453	1.098	0	3.199e-08	86.12	5.47328e-08	2	2453.33	-0.614456	1227.17	42.6649	0
aAAVAALSSVLTAEk	8	c17179.graph_c0	N-Term(iTRAQ8plex); K15(iTRAQ8plex)	1.29604	1.30789	1.28057	0	2.762e-13	86.11	4.91037e-08	2	2010.2	-0.403833	1005.61	52.2841	0
gHYTEGAELIDSVLDVVR	6	c35834.graph_c1;c16019.graph_c0;c39138.graph_c0	N-Term(iTRAQ8plex)				0	3.396e-13	86.02	4.55063e-08	3	2277.2	-1.70496	759.738	54.0624	0
aALQEAYSTPLLPLEILSDkPR	7	c39352.graph_c0	N-Term(iTRAQ8plex); K20(iTRAQ8plex)	1.07239	0.850803	1.03011	0	3.926e-15	86.01	6.22768e-08	3	3033.74	-2.06904	1011.92	53.3755	0
dLGGNSTTQEVVDAVISk	3	c40531.graph_c0	N-Term(iTRAQ8plex); K18(iTRAQ8plex)	1.04723	1.06476	1.02474	0	7.736e-13	85.99	6.19349e-08	2	2441.33	-2.65955	1221.17	43.5334	0
aGEEQASSEVANLk	1	c37220.graph_c0	N-Term(iTRAQ8plex); K14(iTRAQ8plex)	1.24423	1.24172	1.10323	0	2.873e-11	85.96	4.39845e-08	2	2041.1	-3.28976	1021.05	26.9628	0
aSGPIGSATPDESLLVVHLVDTITGR	2	c41521.graph_c0	N-Term(iTRAQ8plex)	0.901209	0.909118	0.876321	0	2.855e-15	85.93	6.89229e-08	3	2909.59	-0.358023	970.534	57.1655	0
aMAELGLLYLGMGVSGGEEGAR	2	c39142.graph_c0	N-Term(iTRAQ8plex)	0.897584	0.932437	0.922477	0	4.45e-13	85.92	3.86346e-08	2	2485.28	0.741481	1243.14	55.1191	0
aGEDADTLGLTGHER	9	c25192.graph_c0	N-Term(iTRAQ8plex)	0.906197	0.73297	0.975433	0	3.041e-14	85.88	1.85923e-08	2	1845.92	-4.56038	923.462	25.5105	0
lESEcEPVSEVVk	4	c35125.graph_c1	N-Term(iTRAQ8plex); C5(Carbamidomethyl); K13(iTRAQ8plex)	1.4503	1.46872	1.35441	0	4.766e-12	85.85	4.64128e-08	2	2113.13	-2.69634	1057.07	30.6214	0
hAGDLGNVTVGEDGTAk	8	c38794.graph_c0	N-Term(iTRAQ8plex); K17(iTRAQ8plex)	1.08755	1.01925	1.08575	0	1.881e-13	85.82	4.93527e-08	2	2249.18	-6.06593	1125.1	23.1921	0
tVGSGVPLSDEALAEGIk	3	c37359.graph_c0	N-Term(iTRAQ8plex); K18(iTRAQ8plex)	1.2194	1.23661	1.31253	0	8.34e-14	85.79	6.48538e-08	2	2351.32	-2.68381	1176.16	37.551	0
lFNAVAAEDLIIk	17	c38732.graph_c0;c23265.graph_c2	N-Term(iTRAQ8plex); K13(iTRAQ8plex)				0	1.193e-09	85.73	4.45056e-08	2	2025.22	0.971947	1013.11	52.7588	0
ySSLGGGGGLSAGGGGGGGFSR	1	c16520.graph_c0	N-Term(iTRAQ8plex)	0.897187	0.925934	0.911107	0	1.194e-15	85.68	2.06853e-08	2	2119.04	-2.03351	1060.03	30.2788	0
gVQGATSHcLGQNFAk	3	c40171.graph_c0	N-Term(iTRAQ8plex); C9(Carbamidomethyl); K16(iTRAQ8plex)	0.849306	0.836511	0.829907	0	7.442e-12	85.67	4.68863e-08	2	2283.2	-5.24187	1142.1	26.6164	0
lcAVMLDTVGAEMQVVNk	5	c24763.graph_c0	N-Term(iTRAQ8plex); C2(Carbamidomethyl); K18(iTRAQ8plex)	0.8676	0.811142	0.787982	0	1.929e-14	85.64	6.95889e-08	2	2586.4	1.39647	1293.7	56.5653	0
gNPTVEVDITLSDGTLAR	9	c38918.graph_c0	N-Term(iTRAQ8plex)	0.767649	0.795113	0.824367	0	8.297e-14	85.59	5.32792e-08	2	2162.16	-2.26255	1081.58	39.2884	0
dAEGQDVLLFIDNIFR	2	c32603.graph_c0	N-Term(iTRAQ8plex)	0.949908	0.716978	0.722982	0	2.299e-12	85.58	4.78681e-08	2	2169.15	0.24832	1085.08	57.6304	0
gAALASDAFFPFAWk	1	c42239.graph_c0	N-Term(iTRAQ8plex); K15(iTRAQ8plex)	1.16099	1.09817	1.06921	0	7.469e-11	85.56	5.62892e-08	2	2207.21	-1.55589	1104.11	55.5479	0
lAQPGGALQDVLHLHDVLAR	4	c32729.graph_c0	N-Term(iTRAQ8plex)	0.985363	1.04736	1.00474	0	1.818e-06	85.52	7.18191e-08	2	2427.37	-4.81635	1214.19	47.0846	0
iWTEGTGIPFDAMEPVSNIYk	2	c42681.graph_c0	N-Term(iTRAQ8plex); K21(iTRAQ8plex)	1.00108	1.00312	0.984409	0	5.611e-11	85.52	5.49865e-08	3	2976.56	-0.0737596	992.859	52.4753	0
tITLEVESSDTIDNVk	35	c23807.graph_c0;c16081.graph_c0	N-Term(iTRAQ8plex); K16(iTRAQ8plex)				0	1.954e-12	85.51	7.325e-08	2	2372.29	-3.35647	1186.65	37.9346	0
sNVPGIFAIGDVAAFPLk	7	c32125.graph_c0	N-Term(iTRAQ8plex); K18(iTRAQ8plex)	0.895278	0.891319	0.893252	0	5.37e-09	85.49	6.38423e-08	2	2424.41	-0.499747	1212.71	54.1679	0
gIAGDGIGMGLPk	1	c16516.graph_c0	N-Term(iTRAQ8plex); K13(iTRAQ8plex)	0.930139	0.937107	0.873618	0	4.938e-09	85.47	5.70422e-08	3	1794.04	-0.403724	598.685	34.216	0
vEESEGANAGLESQSGGLQYk	1	c34429.graph_c0	N-Term(iTRAQ8plex); K21(iTRAQ8plex)	1.06395	0.987996	0.933344	0	1.477e-12	85.47	3.78862e-08	3	2761.4	-3.46362	921.138	29.7794	0
nLVSALVGTLTGTGk	1	c35463.graph_c1	N-Term(iTRAQ8plex); K15(iTRAQ8plex)	0.792474	0.886461	0.776417	0	2.651e-13	85.44	5.04365e-08	2	2039.23	-0.54269	1020.12	56.8321	0
vVLVMESVADELVEk	3	c39341.graph_c0	N-Term(iTRAQ8plex); K15(iTRAQ8plex)	1.34278	1.24189	1.11957	0	8.83e-14	85.38	7.44617e-08	2	2268.3	0.956341	1134.65	58.1129	0
fVQAGSEVSALLGR	3	c15954.graph_c0	N-Term(iTRAQ8plex)	2.01385	1.89397	2.10176	0	8.974e-10	85.35	4.85752e-08	3	1737.98	-0.529429	579.998	50.2227	0
qLLHFAVSDVSDDVR	2	c40160.graph_c0	N-Term(iTRAQ8plex)	0.85661	0.777734	0.754459	0	4.536e-09	85.33	4.95321e-08	2	2005.06	-0.639703	1003.04	40.8271	0
gLSVVDSYQLLk	3	c39850.graph_c0	N-Term(iTRAQ8plex); K12(iTRAQ8plex)	1.33374	1.4164	1.31375	0	6.289e-12	85.32	6.21313e-08	2	1930.15	0.410008	965.578	42.5705	0
eIIEEIDDELHk	11	c40090.graph_c0	N-Term(iTRAQ8plex); K12(iTRAQ8plex)	0.696652	0.659025	0.659954	0	1.017e-07	85.31	5.50607e-08	2	2091.13	-3.92518	1046.07	48.5503	0
tDEAVQAIMQFLk	1	c41102.graph_c0	N-Term(iTRAQ8plex); K13(iTRAQ8plex)	0.966157	1.07977	1.03428	0	4.536e-13	85.3	7.34851e-08	2	2102.18	-0.513767	1051.59	57.3312	0
mNAEGAAVQGSGWVWLAVDk	7	c40064.graph_c0	N-Term(iTRAQ8plex); K20(iTRAQ8plex)	1.01636	1.17128	1.09721	0	2.718e-11	85.29	6.27099e-08	3	2697.43	1.324	899.815	50.2334	0
dAVTPLSEAEAIDLVk	5	c35993.graph_c3	N-Term(iTRAQ8plex); K16(iTRAQ8plex)	1.02833	1.06372	0.987524	0	4.657e-09	85.28	7.72339e-08	2	2279.3	0.0792331	1140.15	44.6864	0
gLEELVSQVDIVk	4	c38767.graph_c0	N-Term(iTRAQ8plex); K13(iTRAQ8plex)	1.81838	1.52459	1.83083	0	1.297e-12	85.27	6.04734e-08	2	2037.2	-0.651029	1019.11	49.4829	0
aGAVAEGEITEGEGAccGGR	2	c38970.graph_c0	N-Term(iTRAQ8plex); C16(Carbamidomethyl); C17(Carbamidomethyl)	0.859995	0.816146	0.972654	0	5.487e-13	85.25	6.41857e-09	2	2255.03	-1.40941	1128.02	28.7437	0
eTEYTITQAIASQEANk	2	c37509.graph_c0	N-Term(iTRAQ8plex); K17(iTRAQ8plex)	1.07187	1.18021	1.05232	0	2.33e-12	85.22	5.92197e-08	2	2505.32	-4.15757	1253.16	38.2463	0
gVNPDEAVAFGAAVQGGILSGEGGDETk	5	c30804.graph_c0	N-Term(iTRAQ8plex); K28(iTRAQ8plex)	0.989705	1.0706	0.924581	0	1.151e-16	85.15	6.44588e-08	3	3253.68	0.779075	1085.23	46.9163	0
aADHDVPITPDEIVQQGLMSQADYDEASR	1	c43370.graph_c0	N-Term(iTRAQ8plex)	1.41083	1.09919	0.775283	0	2.962e-12	85.14	2.31178e-08	3	3475.67	3.02315	1159.23	46.6598	0
icPEEENVEAIcQFFNTIGk	1	c39541.graph_c0	N-Term(iTRAQ8plex); C2(Carbamidomethyl); C12(Carbamidomethyl); K20(iTRAQ8plex)	1.18245	1.18644	1.24165	0	2.871e-10	85.11	4.30105e-08	2	3006.52	1.1274	1503.76	56.5744	0
tQLLPAMQNLQNALEAASLGGk	2	c39569.graph_c0	N-Term(iTRAQ8plex); K22(iTRAQ8plex)	0.935935	0.856264	1.02927	0	1.529e-13	85.09	8.27011e-08	3	2876.61	-1.06798	959.541	56.616	0
vTQGGFADAETPTMGSNR	3	c42084.graph_c0	N-Term(iTRAQ8plex)	0.977976	0.981426	0.966012	0	5.177e-12	84.99	1.96513e-08	2	2143.04	-0.730759	1072.02	30.1014	0
sTSTLFVATDQHGk	3	c38867.graph_c0	N-Term(iTRAQ8plex); K14(iTRAQ8plex)	0.980962	0.917584	0.994059	0	4.008e-13	84.98	6.67144e-08	2	2100.14	-5.80423	1050.57	27.6928	0
gTTTTTTMTTTAPTATR	1	c25374.graph_c0	N-Term(iTRAQ8plex)	1.09728	0.930059	1.03179	0	6.257e-13	84.97	4.18722e-08	2	2018.04	0.476992	1009.52	20.2011	0
aAEAVDEFTGFLVTLk	6	c39932.graph_c0	N-Term(iTRAQ8plex); K16(iTRAQ8plex)	1.11347	0.962856	1.0662	0	4.565e-16	84.95	7.91727e-08	2	2319.3	-0.938603	1160.16	57.509	0
dATVENAEIFNNNLIk	4	c25099.graph_c1	N-Term(iTRAQ8plex); K16(iTRAQ8plex)	1.05218	1.08946	1.04735	0	5.628e-13	84.9	6.98962e-08	2	2413.31	-3.93062	1207.16	38.9966	0
qSTGFDFASSDSVLSDQLTPILk	1	c24935.graph_c1	N-Term(iTRAQ8plex); K23(iTRAQ8plex)	1.29331	1.4629	1.37443	0	4.286e-14	84.88	7.89962e-08	3	3064.63	-0.947256	1022.21	49.7019	0
gISTQAVNANTPILDITTGk	2	c15368.graph_c0	N-Term(iTRAQ8plex); K20(iTRAQ8plex)	0.970848	0.971147	0.887738	0	3.801e-11	84.87	7.82008e-08	2	2622.5	1.08427	1311.75	40.1181	0
lHDDIAQGGPTQPVVTR	4	c30347.graph_c0	N-Term(iTRAQ8plex)	1.06294	0.799454	1.0016	0	8.281e-11	84.85	6.95599e-08	2	2108.15	4.84165	1054.58	26.9356	0
hTDVLDAITQHLEIGSYR	4	c30398.graph_c0	N-Term(iTRAQ8plex)	0.877516	0.857618	0.854561	0	1.587e-12	84.83	6.5277e-08	3	2372.25	-0.912092	791.421	46.4981	0
nAGADIVGGEDLIEQIk	2	c39712.graph_c0	N-Term(iTRAQ8plex); K17(iTRAQ8plex)	1.38797	1.43853	1.31578	0	1.12e-11	84.78	8.61588e-08	2	2350.31	2.46296	1175.66	43.6849	0
yTDDMELEDAIHTAILTLk	2	c40000.graph_c0	N-Term(iTRAQ8plex); K19(iTRAQ8plex)	1.02574	1.01685	1.0165	0	3.752e-09	84.75	7.53672e-08	3	2800.48	-2.17158	934.166	56.4186	0
iTVITQGADPVVVAQDGk	6	c38951.graph_c0	N-Term(iTRAQ8plex); K18(iTRAQ8plex)	0.723156	0.724036	0.722774	0	7.422e-09	84.71	7.42052e-08	2	2419.41	3.0015	1210.21	39.7482	0
gIALNLENENVGIVVFGSDTAIk	10	c38466.graph_c2	N-Term(iTRAQ8plex); K23(iTRAQ8plex)	0.864884	1.03068	0.920035	0	5.57e-13	84.71	8.62065e-08	3	2981.68	0.0995667	994.564	58.777	0
iMVNQADDVAGIISSk	4	c15768.graph_c0	N-Term(iTRAQ8plex); K16(iTRAQ8plex)	0.980616	1.0176	1.02044	0	1.128e-11	84.7	8.69135e-08	2	2269.27	1.01095	1135.14	42.9107	0
qADAPQEALQVLDIVLR	1	c37159.graph_c3	N-Term(iTRAQ8plex)	0.99009	1.08779	0.950699	0	2.091e-14	84.68	8.39106e-08	2	2183.24	1.84555	1092.12	55.918	0
aNAASGMAVHDDck	3	c38830.graph_c0	N-Term(Acetyl); C13(Carbamidomethyl); K14(iTRAQ8plex)	0.828563	0.856014	0.850349	0	2.816e-10	84.67	9.04161e-09	2	1792.83	-0.0306593	896.917	23.3233	0
vNDQYLTNVLLk	1	c38652.graph_c0	N-Term(iTRAQ8plex); K12(iTRAQ8plex)	0.887171	0.915174	0.856833	0	9.564e-11	84.63	7.38631e-08	2	2028.19	-1.13241	1014.6	42.4716	0
eGGGGGYGGGGGGYGGGGR	2	c38733.graph_c0	N-Term(iTRAQ8plex)	0.544041	0.557857	0.542952	0	6e-18	84.58	7.66342e-09	2	1789.81	-0.620498	895.411	16.8651	0
eLVQILLAAGADATAQDTQHGR	5	c25269.graph_c0	N-Term(iTRAQ8plex)	0.830837	0.727928	0.998583	0	2.573e-11	84.55	8.19006e-08	3	2582.38	-1.01784	861.465	55.8442	0
sTLAGHGGYVNTVAVSPDGSLcASGGk	2	c38880.graph_c0	N-Term(iTRAQ8plex); C22(Carbamidomethyl); K27(iTRAQ8plex)	0.846272	0.76832	0.854397	0	2.811e-15	84.54	6.57418e-08	3	3170.63	-0.398812	1057.55	31.6877	0
fGSPLINVPEVAIIALGk	3	c42696.graph_c0	N-Term(iTRAQ8plex); K18(iTRAQ8plex)	1.03606	1.06076	1.05395	0	2.85e-12	84.52	5.43902e-08	2	2446.49	0.0524228	1223.75	57.2667	0
sTLNSVDLFGLGSGPELEk	3	c39251.graph_c0	N-Term(iTRAQ8plex); K19(iTRAQ8plex)	1.0898	1.13522	1.17072	0	9.087e-14	84.51	9.46943e-08	2	2571.41	-1.43818	1286.21	46.5344	0
vGLTNyAAAYcTGLLLAR	4	c39049.graph_c0;c23777.graph_c2	N-Term(iTRAQ8plex); Y6(iTRAQ8plex); C11(Carbamidomethyl)				0	1.734e-11	84.48	9.78458e-08	2	2535.42	-0.654711	1268.21	44.2456	0
tVSEENGMSVAAVDAEHEVTR	1	c30789.graph_c0	N-Term(iTRAQ8plex)	0.998871	0.877416	1.05575	0	8.198e-14	84.47	2.60809e-08	3	2535.23	-0.428501	845.748	34.4052	0
iQLLDLPGIIEGASEGk	2	c17726.graph_c0	N-Term(iTRAQ8plex); K17(iTRAQ8plex)	0.792219	0.857269	0.828294	0	6.092e-14	84.37	7.80545e-08	2	2361.39	1.8805	1181.2	56.7916	0
yGAAYVQGLQETDDGNkDR	2	c16472.graph_c0	N-Term(iTRAQ8plex); K17(iTRAQ8plex)	0.890884	0.81937	0.919819	0	8.332e-11	84.35	4.8114e-08	2	2708.36	-3.36061	1354.69	31.7068	1
gMAVMVFSTDEVSk	2	c25331.graph_c0	N-Term(iTRAQ8plex); K14(iTRAQ8plex)	0.8732	0.947965	0.863614	0	1.316e-10	84.3	5.92599e-08	2	2109.13	4.57148	1055.07	40.932	0
tDALDAAGNTTAAIGk	3	c32652.graph_c1;c35959.graph_c0	N-Term(iTRAQ8plex); K16(iTRAQ8plex)				0	2.453e-15	84.26	8.56813e-08	2	2098.16	-1.33791	1049.58	31.0312	0
nFSLLGVGETDDSPLLLk	2	c16409.graph_c0	N-Term(iTRAQ8plex); K18(iTRAQ8plex)	0.869977	0.880464	0.799409	0	4.899e-10	84.23	9.98678e-08	2	2526.42	-1.28137	1263.72	49.561	0
eAQLNELELQQASLLGTPSVAAPQk	1	c39918.graph_c0	N-Term(iTRAQ8plex); K25(iTRAQ8plex)	0.96387	1.01368	1.08032	0	1.139e-13	84.15	9.51865e-08	3	3243.8	-0.0131799	1081.94	43.9864	0
sSIFGSSAEDGVLNIWDHNk	2	c17933.graph_c0	N-Term(iTRAQ8plex); K20(iTRAQ8plex)	0.99597	0.858387	0.858845	0	2.529e-13	84.14	6.78442e-08	3	2784.44	-1.34897	928.817	47.1497	0
vGEDEFGYMLADILk	2	c15776.graph_c0	N-Term(iTRAQ8plex); K15(iTRAQ8plex)	0.810768	0.823864	0.751565	0	1.123e-10	84.13	7.95916e-08	2	2308.24	0.987449	1154.62	57.0079	0
gVDTLLGATPLPGAEVLLTcNNTk	1	c38872.graph_c0	N-Term(iTRAQ8plex); C20(Carbamidomethyl); K24(iTRAQ8plex)	0.655101	0.662537	0.764874	0	4.879e-13	84.1	9.78449e-08	3	3062.71	1.61388	1021.57	49.2397	0
dLVVSVMSAMGEEQIcALk	3	c38783.graph_c0	N-Term(iTRAQ8plex); C16(Carbamidomethyl); K19(iTRAQ8plex)	0.882699	0.872518	0.81782	0	4.523e-13	84.1	7.97543e-08	2	2688.42	-0.730958	1344.71	56.4007	0
vLSTEEIDEHLTAISERD	3	c39372.graph_c0	N-Term(iTRAQ8plex)	1.08386	1.01993	1.17045	0	6.246e-09	84.04	5.50268e-08	2	2361.21	1.14436	1181.11	41.9142	1
tPVLSSETLNSIAGk	2	c40316.graph_c0	N-Term(iTRAQ8plex); K15(iTRAQ8plex)	1.32267	1.32327	1.33597	0	5.414e-10	84.01	9.21484e-08	2	2125.23	0.674287	1063.12	37.0763	0
iVNIGSVSAMTPGPWSGVYNASk	1	c37769.graph_c0	N-Term(iTRAQ8plex); K23(iTRAQ8plex)	1.0645	1.06943	1.01557	0	2.269e-13	83.99	1.12924e-07	3	2943.58	-3.23829	981.864	47.9755	0
aAAVGANNQAAQSMLk	1	c37564.graph_c0	N-Term(iTRAQ8plex); K16(iTRAQ8plex)	0.94586	0.983865	0.925135	0	4.468e-11	83.97	8.5585e-08	3	2153.2	0.09089	718.404	28.1788	0
vTVAEASALTGEIQPLELFIR	1	c40230.graph_c0	N-Term(iTRAQ8plex)	0.884878	1.05468	1.03551	0	2.448e-13	83.95	1.02491e-07	2	2561.44	-2.20586	1281.23	55.989	0
lTEQGVETQAANSQGTLSSQSSGTSR	1	c45619.graph_c0	N-Term(iTRAQ8plex)	0.728293	0.752381	0.769249	0	8.471e-15	83.95	3.58418e-08	3	2928.44	-2.363	976.818	27.6524	0
sGLVALNLDVAQVADFVk	1	c39837.graph_c0	N-Term(iTRAQ8plex); K18(iTRAQ8plex)	0.858307	0.885143	0.764348	0	5.924e-13	83.95	9.42358e-08	3	2467.44	-0.901785	823.15	55.7885	0
wGVNVQSLSGSPANFQVYTALLkPHER	2	c40844.graph_c0	N-Term(iTRAQ8plex); K23(iTRAQ8plex)	0.762802	0.775441	0.763025	0	7.552e-15	83.92	1.0969e-07	3	3606.96	-1.72455	1202.99	47.6625	0
fTITTYSPTGVAITSSGTk	11	c16399.graph_c1;c23846.graph_c0	N-Term(iTRAQ8plex); K19(iTRAQ8plex)				0	1.523e-09	83.91	1.11772e-07	2	2540.42	3.44182	1270.71	38.7457	0
nIGIDTPGVVALLGSHSVGR	3	c38760.graph_c0	N-Term(iTRAQ8plex)	0.756367	0.777797	0.881658	0	2.993e-10	83.91	1.03033e-07	2	2266.28	-0.273382	1133.64	43.9475	0
iEALSQVSGVLGcQWGDEGk	2	c38123.graph_c0	N-Term(iTRAQ8plex); C13(Carbamidomethyl); K20(iTRAQ8plex)	1.12003	1.1079	1.16254	0	1.205e-11	83.86	8.46968e-08	3	2741.44	1.87478	914.486	52.4669	0
dVEAVDALQEMLk	4	c23064.graph_c0	N-Term(iTRAQ8plex); K13(iTRAQ8plex)	0.963602	1.01643	0.995129	0	9.727e-12	83.85	8.36558e-08	2	2069.14	-2.36687	1035.07	50.6539	0
aVcMISNNTAVAEVFSR	5	c23315.graph_c1	N-Term(iTRAQ8plex); C3(Carbamidomethyl)	1.06572	0.969301	1.19882	0	1.157e-14	83.84	4.3783e-08	2	2173.1	-0.562364	1087.06	43.3604	0
aAEAGGLVGDDGGSSGGGSVSAR	2	c37981.graph_c1	N-Term(iTRAQ8plex)	0.797392	0.664806	0.894994	0	3.846e-12	83.84	2.58155e-08	2	2238.09	0.346997	1119.55	26.6583	0
iVLAASGVEHEELLk	3	c39764.graph_c0	N-Term(iTRAQ8plex); K15(iTRAQ8plex)	1.00888	1.04762	0.966515	0	5.406e-11	83.83	8.23859e-08	2	2216.31	-0.00836751	1108.66	42.0482	0
iGGAScVQSSSVPFNSTEATLGR	1	c28351.graph_c0	N-Term(iTRAQ8plex); C6(Carbamidomethyl)	0.773723	0.71877	0.691696	0	3.631e-12	83.81	4.78297e-08	2	2629.32	-0.104934	1315.16	34.3341	0
tVQIDGSSEQIEAAk	3	c17311.graph_c0	N-Term(iTRAQ8plex); K15(iTRAQ8plex)	1.26684	1.23336	1.15585	0	1.367e-13	83.75	9.7201e-08	2	2184.2	1.32924	1092.6	28.1176	0
tSVPDVYAVGDVATFPmk	2	c39347.graph_c0	N-Term(iTRAQ8plex); M17(Oxidation); K18(iTRAQ8plex)	0.958506	0.985435	0.933948	0	6.805e-06	83.74	9.17191e-08	2	2521.34	-4.04102	1261.17	40.5299	0
tQYPYVTGTSVIGIk	3	c16050.graph_c0	N-Term(iTRAQ8plex); K15(iTRAQ8plex)	1.2422	1.2605	1.21804	0	1.471e-13	83.7	1.07285e-07	2	2235.29	0.74671	1118.15	37.4248	0
tQQVHQQEQEFVVQDER	3	c25328.graph_c2	N-Term(iTRAQ8plex)	1.01704	0.814822	1.03267	0	1.298e-14	83.69	4.93835e-08	2	2432.22	2.87792	1216.61	27.4204	0
iNNLEAWGGLmGPGYNYFER	3	c38810.graph_c0	N-Term(iTRAQ8plex); M11(Oxidation)	1.06382	1.09731	1.15335	0	4.43e-10	83.68	2.95698e-08	2	2621.28	-0.247237	1311.14	46.9103	0
eSDGGSSNQDVGTNSVR	1	c16290.graph_c0	N-Term(iTRAQ8plex)	1.24796	1.40194	1.13906	0	1.204e-13	83.67	1.63224e-08	2	2012.95	3.21258	1006.98	17.1851	0
vDTNSNLSTTITVDEAAPGLk	4	c23846.graph_c0	N-Term(iTRAQ8plex); K21(iTRAQ8plex)	0.92933	0.930225	0.911553	0	3.192e-12	83.66	1.08062e-07	2	2754.49	-4.11594	1377.75	37.0239	0
aFADAGADVLFIDALASk	1	c17454.graph_c0	N-Term(iTRAQ8plex); K18(iTRAQ8plex)	1.13119	1.3284	1.13123	0	3.967e-12	83.64	1.08128e-07	2	2403.34	0.960467	1202.17	56.8401	0
eVYEGEVTELSPEEIESVTGGYGk	1	c15299.graph_c0	N-Term(iTRAQ8plex); K24(iTRAQ8plex)	0.893469	1.18452	0.934112	0	1.226e-13	83.64	7.742e-08	3	3209.63	3.31034	1070.55	45.0628	0
aGAPVDQTIEALAAHMEPGDTIIDGGNEWYENTER	1	c40176.graph_c0	N-Term(iTRAQ8plex)	0.819437	0.804696	0.819757	0	2.861e-12	83.64	2.76809e-08	3	4074.93	0.178555	1358.98	55.7538	0
kYDVQLNNAILAEDk	3	c38951.graph_c0	N-Term(iTRAQ8plex); K1(iTRAQ8plex); K15(iTRAQ8plex)	0.702667	0.733679	0.633016	0	3.644e-14	83.61	1.09531e-07	2	2646.52	-1.19716	1323.76	34.1449	1
aDLTAGcTAYGSLLDDIAIDLPk	2	c39541.graph_c0	N-Term(iTRAQ8plex); C7(Carbamidomethyl); K23(iTRAQ8plex)	1.13124	1.2249	1.23112	0	1.771e-14	83.61	1.08442e-07	3	3001.61	4.06222	1001.21	56.1975	0
tLMSSAITNQETcLDGFSHDGADk	1	c39229.graph_c0	N-Term(iTRAQ8plex); C13(Carbamidomethyl); K24(iTRAQ8plex)	1.76887	1.80792	2.22034	0	9.843e-16	83.6	3.42665e-08	3	3206.55	-0.945548	1069.52	39.5932	0
iNVEEQLNEENFYLPTEEGEQGR	2	c38193.graph_c0	N-Term(iTRAQ8plex)	0.933333	0.992522	1.02076	0	2.626e-09	83.59	3.04078e-08	2	3041.47	0.538099	1521.24	42.3395	0
sSPPPAQSITEcPDR	2	c16040.graph_c0	N-Term(iTRAQ8plex); C12(Carbamidomethyl)	0.970575	1.03848	0.960367	0	1.181e-08	83.57	2.50539e-08	3	1945.96	-0.441528	649.324	22.9275	0
nSWGAEWGESGYLk	9	c38944.graph_c0	N-Term(iTRAQ8plex); K14(iTRAQ8plex)	0.916944	0.941779	0.960745	0	4.297e-11	83.56	6.16777e-08	2	2192.13	3.14454	1096.57	39.9123	0
sAQDIAEADLAPTHPIR	4	c39068.graph_c0	N-Term(iTRAQ8plex)	0.999306	0.968507	1.02543	0	5.983e-13	83.52	7.22526e-08	2	2109.12	-0.316978	1055.07	31.6157	0
gADSAAVAITTTDLVSk	3	c42136.graph_c0	N-Term(iTRAQ8plex); K17(iTRAQ8plex)	1.03131	1.07679	1.04629	0	1.32e-12	83.52	1.06045e-07	2	2228.25	-2.58121	1114.63	36.711	0
yDVQLNNAILAEDk	3	c38951.graph_c0	N-Term(iTRAQ8plex); K14(iTRAQ8plex)	0.813335	0.832968	0.84896	0	4.732e-12	83.51	1.01832e-07	2	2214.22	-2.07573	1107.61	37.4754	0
eSNWIGYIATTTDEVSR	1	c24936.graph_c0	N-Term(iTRAQ8plex)	1.11201	0.991312	0.991643	0	2.685e-14	83.51	4.34515e-08	2	2246.12	-2.38065	1123.56	48.6143	0
lFESIYDETDGGDGYVSVEVSPQLADDTk	1	c39457.graph_c0	N-Term(iTRAQ8plex); K29(iTRAQ8plex)	0.883258	0.796926	0.842312	0	1.098e-10	83.47	4.74518e-08	3	3757.85	0.630343	1253.29	50.1853	0
tMVNHVASVESSSLVDGSSVEGVGQR	1	c17713.graph_c0	N-Term(iTRAQ8plex)	1.37553	1.16174	1.23461	0	2.842e-13	83.46	5.9057e-08	3	2935.46	-4.59835	979.158	34.9201	0
yGGGANELADGYNk	11	c23676.graph_c0	N-Term(iTRAQ8plex); K14(iTRAQ8plex)	1.16613	1.18681	1.14953	0	6.111e-12	83.45	5.87413e-08	2	2037.05	-0.73927	1019.03	26.4052	0
iDGVDGETVGLFGVFDGHGGAR	5	c16256.graph_c0	N-Term(iTRAQ8plex)	0.95238	0.937798	1.04869	0	3.838e-13	83.43	5.67427e-08	3	2479.25	-0.797478	827.088	48.2064	0
aASEATTLIGLLQk	2	c16487.graph_c0	N-Term(iTRAQ8plex); K14(iTRAQ8plex)	0.980281	0.987809	0.922672	0	1.246e-09	83.41	7.31939e-08	2	2024.23	3.69227	1012.62	50.7532	0
lFESQGGPIILSQIENEYGAESk	1	c25017.graph_c0	N-Term(iTRAQ8plex); K23(iTRAQ8plex)	1.04843	1.20698	1.05726	0	4.363e-13	83.4	1.20443e-07	3	3117.65	-1.49879	1039.89	52.632	0
gDVNSISIGSGTNIQDHSLVHVAk	2	c39323.graph_c0	N-Term(iTRAQ8plex); K24(iTRAQ8plex)	0.872016	0.875599	0.855722	0	3.722e-15	83.34	1.16557e-07	3	3056.66	1.29175	1019.56	30.8448	0
aLTAGVLSAISDIVSQk	1	c17936.graph_c0	N-Term(iTRAQ8plex); K17(iTRAQ8plex)	1.05831	1.13562	1.06653	0	9.352e-13	83.34	9.96411e-08	2	2281.35	-1.75219	1141.18	57.4685	0
qATINIGTIGHVAHGk	2	c17598.graph_c0	N-Term(iTRAQ8plex); K16(iTRAQ8plex)	1.07251	1.1245	1.06941	0	4.63e-13	83.32	1.00799e-07	2	2225.3	3.2507	1113.16	27.2857	0
iSPDPIFLTSEASSVGGFYAVNR	2	c38284.graph_c0	N-Term(iTRAQ8plex)	0.887621	0.961749	1.0629	0	1.027e-13	83.31	8.81986e-08	3	2731.43	0.403085	911.147	48.3471	0
sLVANEEAEGNSALLk	1	c15376.graph_c0	N-Term(iTRAQ8plex); K16(iTRAQ8plex)	1.10351	1.14691	1.00086	0	2.113e-12	83.3	1.01966e-07	2	2253.25	-1.96142	1127.13	32.5251	0
iGSNVSSYIGMVSDTIk	2	c35377.graph_c0	N-Term(iTRAQ8plex); K17(iTRAQ8plex)	1.16039	1.22126	1.13742	0	1.172e-09	83.29	1.11812e-07	2	2379.31	2.34235	1190.16	49.0018	0
aTVFATDSILSTLMcAPR	3	c39568.graph_c0	N-Term(iTRAQ8plex); C15(Carbamidomethyl)	0.947821	0.935979	0.91895	0	3.579e-12	83.27	7.2766e-08	3	2258.18	0.841014	753.4	55.1875	0
fDPLWNSLIIGGVk	5	c16050.graph_c0	N-Term(iTRAQ8plex); K14(iTRAQ8plex)	0.983257	0.98825	0.95425	0	4.814e-10	83.25	9.91252e-08	2	2167.27	0.176295	1084.14	55.6519	0
vAVVTGGAQGIGEATAR	7	c40982.graph_c0	N-Term(iTRAQ8plex)	0.849976	0.765672	0.941946	0	3.211e-12	83.24	1.07416e-07	3	1861.04	-1.7503	621.019	31.8462	0
gIYSLNNYLQVk	2	c23763.graph_c0	N-Term(iTRAQ8plex); K12(iTRAQ8plex)	1.05886	1.13355	1.0371	0	9.141e-11	83.22	1.09579e-07	2	2020.17	-0.358857	1010.59	42.2732	0
gASNTVFSLEDEQAAk	2	c40316.graph_c0	N-Term(iTRAQ8plex); K16(iTRAQ8plex)	1.31319	1.16583	1.27002	0	1.143e-15	83.2	9.35722e-08	2	2275.2	-0.208889	1138.1	32.3921	0
hAGDLGNIVAGEDGIANVSIEDk	2	c29663.graph_c0	N-Term(iTRAQ8plex); K23(iTRAQ8plex)	1.08094	1.01981	1.16959	0	7.214e-14	83.19	1.00744e-07	3	2902.54	0.832508	968.185	38.5114	0
eEQDAAYQAALEADQAR	1	c31468.graph_c0	N-Term(iTRAQ8plex)	0.973068	0.987627	0.98169	0	4.823e-14	83.18	3.22162e-08	2	2183.06	2.87751	1092.03	32.5615	0
tILYEEEEDVVEEER	1	c42168.graph_c0	N-Term(iTRAQ8plex)	1.10666	1.15907	1.02826	0	2.761e-11	83.17	2.62662e-08	2	2186.06	-1.88668	1093.53	40.4916	0
dTSQDEAGTAALk	10	c38118.graph_c0;c17179.graph_c0	N-Term(iTRAQ8plex); K13(iTRAQ8plex)				0	8.399e-13	83.15	7.91622e-08	2	1915.02	-3.39228	958.012	21.1841	0
iAVVLISDVYGYGAPk	3	c37643.graph_c0	N-Term(iTRAQ8plex); K16(iTRAQ8plex)	1.24507	1.16807	1.22826	0	1.552e-12	83.15	9.78028e-08	2	2273.35	5.75612	1137.18	56.6945	0
qLNFGETWSLDVAPGTSTAR	4	c38991.graph_c0	N-Term(iTRAQ8plex)	0.69407	0.615688	0.637551	0	3.424e-16	83.14	7.18227e-08	2	2454.25	-1.33064	1227.63	42.6074	0
gTETIDVTDAVGSNIR	4	c39367.graph_c0	N-Term(iTRAQ8plex)	0.804453	0.827147	0.912146	0	2.263e-10	83.13	7.12587e-08	3	1952.02	-2.35708	651.345	33.8245	0
iINIASVVGLVGNVGQANYSAAk	2	c39602.graph_c0	N-Term(iTRAQ8plex); K23(iTRAQ8plex)	0.951758	0.914024	0.877027	0	6.52e-12	83.1	1.03098e-07	4	2866.66	0.561326	717.421	56.7211	0
vAILGAAGGIGQPLSLLIk	3	c23894.graph_c0	N-Term(iTRAQ8plex); K19(iTRAQ8plex)	1.12959	1.09711	1.08156	0	1.373e-11	83.08	2.63241e-08	2	2399.53	1.72233	1200.27	56.5464	0
yLIGSILSGGGSVPAk	3	c39995.graph_c0	N-Term(iTRAQ8plex); K16(iTRAQ8plex)	0.756425	0.753461	0.730215	0	1.262e-12	83.07	9.96211e-08	3	2127.26	-1.43951	709.758	45.755	0
mkPNVSFTDDEIEELSVR	2	c23894.graph_c0	N-Term(iTRAQ8plex); K2(iTRAQ8plex)	1.15522	1.12958	1.11478	0	3.619e-13	83.01	1.06757e-07	3	2717.43	1.10653	906.482	40.3417	0
tGSEATQEAALDALFLLR	2	c36915.graph_c0	N-Term(iTRAQ8plex)	0.89794	0.82118	0.795919	0	5.596e-14	83	1.06502e-07	2	2210.19	-1.44605	1105.6	52.8073	0
smLGDLGNLPAEDQAR	2	c32757.graph_c0	N-Term(iTRAQ8plex); M2(Oxidation)	1.1912	1.03294	1.04816	0	2.138e-10	82.99	4.62155e-08	2	2007.01	-0.388788	1004.01	33.3304	0
dHTVSATHGDMDQNTR	1	c22981.graph_c0;c16054.graph_c0	N-Term(iTRAQ8plex)				0	1.346e-12	82.98	1.5105e-08	3	2088.97	-0.7626	696.993	14.8399	0
qAGAEEGTLEQLQPSSSSR	3	c40613.graph_c0	N-Term(iTRAQ8plex)	0.866262	0.909621	1.09662	0	3.557e-09	82.95	5.5262e-08	2	2279.14	-0.901772	1140.07	29.4035	0
gNEPIGLDMVHMGk	4	c25671.graph_c0	N-Term(iTRAQ8plex); K14(iTRAQ8plex)	0.869271	0.82958	0.879235	0	3.114e-11	82.92	9.18909e-08	2	2106.12	-4.16125	1053.56	35.754	0
aFSIDALVDENLGDDLEk	2	c16329.graph_c1	N-Term(iTRAQ8plex); K18(iTRAQ8plex)	1.04209	1.06327	1.0204	0	9.89e-12	82.91	1.13593e-07	3	2572.36	-2.01551	858.123	52.5888	0
dPGLTGNLLVER	1	c42002.graph_c0	N-Term(iTRAQ8plex)	0.907989	0.820904	1.02042	0	1.254e-06	82.89	1.06407e-07	3	1587.9	-2.51754	529.97	35.7585	0
qSAADDEDMDPTQYFENR	1	c40933.graph_c0	N-Term(iTRAQ8plex)	1.03756	1.03944	1.12035	0	4.855e-12	82.89	5.12826e-09	2	2436.06	-0.471221	1218.53	36.7579	0
lDSQLSGLLSEVSSEEDFTGk	2	c39251.graph_c0	N-Term(iTRAQ8plex); K21(iTRAQ8plex)	1.25063	1.41461	1.247	0	1.711e-12	82.89	1.0615e-07	3	2849.48	-2.20492	950.499	55.6332	0
lSGQGLAFITGGGSVVQk	2	c40942.graph_c0	N-Term(iTRAQ8plex); K18(iTRAQ8plex)	1.19717	1.24677	1.12929	0	5.001e-12	82.87	1.27813e-07	2	2327.35	-1.18641	1164.18	42.9225	0
nISGAVAGVLSSLLPNER	1	c38532.graph_c0	N-Term(iTRAQ8plex)	0.816978	0.921045	0.735269	0	2.055e-11	82.86	1.25778e-07	3	2101.19	-0.499818	701.068	55.2638	0
mASTFIGNSTSIQEMFR	5	c35834.graph_c1	N-Term(iTRAQ8plex)	1.03068	0.889888	1.09848	0	2.472e-11	82.85	4.69514e-08	3	2224.1	0.00629678	742.04	47.4782	0
gEEVISMTVEGPPPPDENR	2	c37330.graph_c1	N-Term(iTRAQ8plex)	0.63908	0.620973	0.788558	0	4.416e-14	82.83	4.06532e-08	2	2357.16	1.85341	1179.09	35.3262	0
qYLLNEDFIEINTPk	1	c15873.graph_c0	N-Term(iTRAQ8plex); K15(iTRAQ8plex)	1.08552	1.07424	0.836629	0	2.144e-11	82.83	1.25087e-07	2	2445.35	-1.26146	1223.18	45.3181	0
aTAELLFGADNPVLHEQR	4	c40518.graph_c0	N-Term(iTRAQ8plex)	1.09445	1.01414	1.06218	0	2.011e-13	82.82	9.29865e-08	3	2285.21	-2.40812	762.409	43.3075	0
aSNAFVELADScGYPVAVMPSAk	2	c38633.graph_c0	N-Term(iTRAQ8plex); C12(Carbamidomethyl); K23(iTRAQ8plex)	0.830217	0.870543	0.892627	0	6.311e-14	82.8	9.23661e-08	3	2992.53	-2.19436	998.182	47.5323	0
sALmTTAYYIDDTGk	1	c39070.graph_c0	N-Term(iTRAQ8plex); M4(Oxidation); K15(iTRAQ8plex)	0.971943	0.998913	0.875844	0	1.365e-11	82.78	8.1457e-08	2	2274.18	0.369592	1137.59	35.472	0
gVGSVVTVDQDPk	2	c38786.graph_c0;c38953.graph_c0;c22978.graph_c0	N-Term(iTRAQ8plex); K13(iTRAQ8plex)				0	1.145e-11	82.77	1.30526e-07	2	1909.09	0.841356	955.047	26.5781	0
sVEMEQAGIDAAHk	3	c37042.graph_c0	N-Term(iTRAQ8plex); K14(iTRAQ8plex)	1.11511	1.18071	1.14532	0	7.378e-11	82.76	9.18966e-08	3	2094.1	-3.4513	698.706	28.8886	0
aVLYmIAQcLGAIcGVGLVk	1	c23676.graph_c0	N-Term(iTRAQ8plex); M5(Oxidation); C9(Carbamidomethyl); C14(Carbamidomethyl); K20(iTRAQ8plex)	1.43732	1.49634	1.41912	0	9.604e-14	82.76	1.22617e-07	3	2760.54	-0.833683	920.852	57.3896	0
nQADFDAIMLEIDGTPNk	1	c32271.graph_c0	N-Term(iTRAQ8plex); K18(iTRAQ8plex)	1.02934	1.036	1.06409	0	8.669e-11	82.7	8.24344e-08	2	2600.34	-4.14295	1300.67	48.0157	0
dNFWEMGDTGPcGPcTEIHFDR	1	c25331.graph_c0	N-Term(iTRAQ8plex); C12(Carbamidomethyl); C15(Carbamidomethyl)	1.26113	1.2637	1.31783	0	5.113e-14	82.69	5.36995e-09	3	2945.26	-1.32753	982.423	42.6491	0
iScSQETEPLGTAGPLALAR	1	c39573.graph_c0	N-Term(iTRAQ8plex); C3(Carbamidomethyl)	0.980803	1.08907	0.998233	0	1.308e-13	82.68	1.04665e-07	2	2375.25	-0.966035	1188.13	37.9809	0
dLISVLEDAIk	3	c42599.graph_c0	N-Term(iTRAQ8plex); K11(iTRAQ8plex)	1.70194	1.79256	1.56701	0	3.57e-09	82.68	1.2085e-07	2	1824.1	0.891008	912.551	56.4893	0
lIQIASSQLSDQLPESR	1	c42194.graph_c0	N-Term(iTRAQ8plex)	1.05058	0.873923	1.00982	0	2.607e-09	82.66	1.27641e-07	2	2189.22	4.05313	1095.11	45.6662	0
yFVDNVIGFDETDLHR	2	c34664.graph_c0	N-Term(iTRAQ8plex)	0.866244	0.81373	0.902852	0	2.756e-12	82.63	5.89418e-08	2	2244.13	2.25145	1122.57	45.4544	0
lMGGAALDATGVPLPEETLTAAk	3	c41325.graph_c0	N-Term(iTRAQ8plex); K23(iTRAQ8plex)	0.879711	0.931385	0.901055	0	3.482e-11	82.63	1.48992e-07	2	2834.59	2.987	1417.8	44.6111	0
lFDFNTGEEIGINk	2	c39688.graph_c0	N-Term(iTRAQ8plex); K14(iTRAQ8plex)	1.01861	1.05651	1.06558	0	6.703e-10	82.63	1.13245e-07	2	2205.19	-4.7569	1103.1	46.1574	0
yIPSNTFSHyDQVLDTTAMLGAVPPR	4	c30022.graph_c0	N-Term(iTRAQ8plex); Y10(iTRAQ8plex)	1.15355	1.17834	1.19383	0	1.217e-12	82.6	1.42056e-07	4	3501.84	3.90457	876.216	43.3414	0
sAQLIGQAIANNPAFITLR	1	c32220.graph_c0	N-Term(iTRAQ8plex)	0.938788	0.868405	0.952208	0	1.215e-16	82.56	1.29228e-07	2	2302.32	0.471862	1151.66	48.5745	0
iVSLDDHIALAcAGLk	3	c39459.graph_c0	N-Term(iTRAQ8plex); C12(Carbamidomethyl); K16(iTRAQ8plex)	0.963924	0.974854	0.971131	0	1.003e-14	82.56	1.3311e-07	2	2304.32	1.3682	1152.67	42.9461	0
dSYITTLNVcQAYTLk	3	c30398.graph_c0	N-Term(iTRAQ8plex); C10(Carbamidomethyl); K16(iTRAQ8plex)	1.0648	1.01501	0.946866	0	8.676e-13	82.56	1.19799e-07	2	2498.33	-3.32921	1249.67	41.0899	0
qAFDEAISELDSLSEESYk	10	c15859.graph_c0;c39190.graph_c0	N-Term(iTRAQ8plex); K19(iTRAQ8plex)				0	1.113e-10	82.56	6.21181e-08	3	2769.38	-5.35084	923.797	54.0227	0
vLLSSDLDNLITQEGQSTTSMk	1	c42066.graph_c0	N-Term(iTRAQ8plex); K22(iTRAQ8plex)	0.839483	0.958366	0.860889	0	2.419e-13	82.54	1.38739e-07	3	2988.6	0.123405	996.872	50.4066	0
vVEMLQEITENk	3	c16327.graph_c0	N-Term(iTRAQ8plex); K12(iTRAQ8plex)	1.02294	0.994596	1.06784	0	3.233e-11	82.51	1.25675e-07	2	2041.15	0.140379	1021.08	56.822	0
tTSSIGDIPILGSIFGk	2	c33738.graph_c0	N-Term(iTRAQ8plex); K17(iTRAQ8plex)	1.07465	1.11551	1.03186	0	8.308e-15	82.49	1.21182e-07	2	2314.34	-4.29629	1157.67	56.5031	0
fGDWDVNDPASAEGFTVIFNk	2	c38919.graph_c0	N-Term(iTRAQ8plex); K21(iTRAQ8plex)	1.31174	1.28921	1.14247	0	3.686e-13	82.47	8.06891e-08	3	2937.49	0.110333	979.834	53.8824	0
vWIFSGDTDAVIPVTSTR	1	c40131.graph_c0	N-Term(iTRAQ8plex)	1.05435	1.02422	1.14948	0	2.119e-09	82.45	1.22872e-07	2	2268.22	0.753331	1134.61	47.1994	0
sFLVGSGALGcEFLk	2	c31047.graph_c0	N-Term(iTRAQ8plex); C11(Carbamidomethyl); K15(iTRAQ8plex)	1.03832	1.12381	0.989333	0	2.686e-13	82.44	1.33418e-07	2	2193.22	1.85993	1097.12	45.9532	0
nGVTATDLVLTVTQMLR	1	c25192.graph_c0	N-Term(iTRAQ8plex)	0.791736	0.791678	0.660655	0	8.128e-13	82.4	1.32639e-07	2	2136.2	-0.486421	1068.6	56.8312	0
eVTWYGIEQEYTLLQk	8	c16344.graph_c0	N-Term(iTRAQ8plex); K16(iTRAQ8plex)	1.17035	1.1394	1.13495	0	1.188e-09	82.4	1.45586e-07	2	2608.41	0.468575	1304.71	51.0994	0
eIAALIETGAYAR	3	c27212.graph_c0	N-Term(iTRAQ8plex)	0.966681	0.976873	1.06192	0	6.663e-08	82.39	9.86271e-08	3	1681.94	-0.0845837	561.319	46.9893	0
vSLIYANVSPDDILLk	6	c15262.graph_c0	N-Term(iTRAQ8plex); K16(iTRAQ8plex)	0.938765	0.99618	0.916658	0	1.192e-09	82.38	1.19088e-07	2	2368.39	-0.514701	1184.7	51.4313	0
aAVPSGASTGIYEALELR	8	c38918.graph_c0	N-Term(iTRAQ8plex)	0.852991	0.873903	0.845442	0	1.921e-07	82.33	1.11403e-07	2	2109.15	-0.434394	1055.08	40.9166	0
dYTAVSSDVALLASNQLTSAk	4	c29474.graph_c1	N-Term(iTRAQ8plex); K21(iTRAQ8plex)	1.13828	1.23593	1.09831	0	2.814e-07	82.29	1.48436e-07	2	2762.5	-0.10643	1381.76	46.4388	0
iGVEGEHLGLYDVDGSk	3	c25671.graph_c0	N-Term(iTRAQ8plex); K17(iTRAQ8plex)	0.973882	0.912323	1.00328	0	7.151e-09	82.28	1.35468e-07	2	2396.31	8.85301	1198.66	36.2373	0
tGVLANSEVVSANPVYLk	2	c36183.graph_c0	N-Term(iTRAQ8plex); K18(iTRAQ8plex)	1.12258	1.14529	1.07155	0	2.722e-09	82.28	1.50257e-07	2	2469.41	-2.0046	1235.21	38.5997	0
sTSESETLYcVYVAIGQk	7	c38466.graph_c2	N-Term(iTRAQ8plex); C10(Carbamidomethyl); K18(iTRAQ8plex)	0.960024	1.03369	0.989486	0	5.533e-10	82.27	1.14731e-07	2	2643.38	-0.992888	1322.19	46.5293	0
sSLAAEHVAAGNFDTAMR	1	c24392.graph_c1;c30357.graph_c1	N-Term(iTRAQ8plex)				0	4.186e-11	82.24	5.0748e-08	2	2152.07	-2.81565	1076.54	32.7159	0
sYNAQSASDAYPMDINR	1	c38344.graph_c0	N-Term(iTRAQ8plex)	1.45454	1.66331	1.79911	0	1.581e-12	82.24	2.35829e-08	2	2207.03	-0.93396	1104.02	30.4679	0
gAVDTVDAVIQFETPATIDR	2	c38439.graph_c0	N-Term(iTRAQ8plex)	1.28454	1.37198	1.28332	0	2.819e-13	82.21	1.14524e-07	2	2422.27	-1.0708	1211.64	45.6962	0
sVLQSEDGDLEEDkTE	2	c40401.graph_c0	N-Term(iTRAQ8plex); K14(iTRAQ8plex)	0.828274	0.939472	0.801253	0	3.789e-10	82.19	6.40186e-08	3	2402.2	0.138634	801.406	28.9947	1
aSGFDVESSASSDAILk	1	c40233.graph_c0	N-Term(iTRAQ8plex); K17(iTRAQ8plex)	0.963643	1.0344	0.962153	0	4.435e-13	82.18	1.05027e-07	2	2292.2	-6.35832	1146.61	34.7864	0
gNWGTQADEITQETEEVVAEGEk	3	c35872.graph_c0	N-Term(iTRAQ8plex); K23(iTRAQ8plex)	1.07208	1.09824	1.05553	0	1.78e-13	82.18	8.20237e-08	3	3128.55	-0.00718534	1043.52	47.3299	0
ecILSGLLSVDGLk	7	c16083.graph_c0	N-Term(iTRAQ8plex); C2(Carbamidomethyl); K14(iTRAQ8plex)	1.13312	1.15049	1.13901	0	4.933e-13	82.1	1.45825e-07	2	2112.22	-0.681806	1056.61	54.5113	0
iAANAPVPmSPLESLASAAVR	2	c36617.graph_c1	N-Term(iTRAQ8plex); M9(Oxidation)	0.951423	0.922332	0.91369	0	7.93e-09	82.03	1.601e-07	2	2385.33	6.0952	1193.17	44.4495	0
eDFGGGHPDPNLTYAk	4	c39246.graph_c0	N-Term(iTRAQ8plex); K16(iTRAQ8plex)	0.936311	0.890538	0.988832	0	5.689e-08	82.02	7.66231e-08	2	2326.18	-6.2976	1163.59	29.0534	0
eVAVSSGSAcTSASLEPSYVLR	1	c36475.graph_c0	N-Term(iTRAQ8plex); C10(Carbamidomethyl)	0.904075	0.835571	0.808076	0	7.609e-11	82.01	7.74293e-08	2	2574.29	-5.99874	1287.65	34.9029	0
yIEDAGGENIDESINk	2	c36422.graph_c0	N-Term(iTRAQ8plex); K16(iTRAQ8plex)	1.03941	1.04784	0.976816	0	4.651e-11	81.98	9.50805e-08	2	2375.22	-0.374814	1188.11	32.4091	0
aLDMNAAEDAIVk	4	c38732.graph_c0	N-Term(iTRAQ8plex); K13(iTRAQ8plex)	0.922822	0.944029	0.820634	0	1.851e-09	81.97	1.32149e-07	2	1969.09	-1.09187	985.047	36.3374	0
sQVSAASGAVSLIQIQEDLk	1	c36562.graph_c0	N-Term(iTRAQ8plex); K20(iTRAQ8plex)	1.03796	1.08944	1.13054	0	4.906e-13	81.94	1.72089e-07	3	2652.5	0.78669	884.84	45.3083	0
lSGTGSEGATIR	5	c39246.graph_c0	N-Term(iTRAQ8plex)	0.842366	0.812095	0.780528	0	1.573e-09	81.92	9.92953e-08	3	1452.79	-0.999454	484.936	22.8191	0
lEEVAVTTGEEDEDAILDLk	9	c39296.graph_c0	N-Term(iTRAQ8plex); K20(iTRAQ8plex)	1.17499	1.11099	1.1429	0	5.699e-12	81.92	1.46533e-07	3	2797.48	-1.66917	933.164	54.8289	0
tGYSILEDDVYEVDQPR	2	c21150.graph_c0	N-Term(iTRAQ8plex)	0.715116	0.746528	0.799622	0	1.675e-13	81.91	5.3144e-08	2	2303.13	-0.297264	1152.07	40.8501	0
vGEPAESHEDFAASLPDNEcR	2	c15913.graph_c0	N-Term(iTRAQ8plex); C20(Carbamidomethyl)	0.983567	0.918723	1.14077	0	1.271e-07	81.91	1.83588e-08	2	2634.2	-0.0235358	1317.61	30.8901	0
vMQALSVLLNIk	3	c42673.graph_c0	N-Term(iTRAQ8plex); K12(iTRAQ8plex)	1.04258	1.0569	1.05673	0	5.254e-12	81.89	8.02457e-08	2	1937.21	-0.882205	969.107	58.0746	0
sFNAGcPGLDILEASVMSSVTk	1	c21310.graph_c0	N-Term(iTRAQ8plex); C6(Carbamidomethyl); K22(iTRAQ8plex)	0.97569	1.09754	0.921682	0	2.673e-15	81.85	1.34218e-07	3	2891.5	-2.29223	964.506	55.9661	0
eLSSEMENLLNLk	3	c33819.graph_c1	N-Term(iTRAQ8plex); K13(iTRAQ8plex)	1.07661	1.15562	1.02121	0	7.638e-09	81.84	1.58422e-07	2	2128.18	-0.690746	1064.59	52.1991	0
lINcIVLDDVEIk	3	c16383.graph_c0	N-Term(iTRAQ8plex); C4(Carbamidomethyl); K13(iTRAQ8plex)	0.913954	0.963497	0.911746	0	4.061e-08	81.83	1.6338e-07	2	2152.23	-10.4479	1076.62	49.9389	0
gTLQcDQVDNIPIIHGR	4	c21310.graph_c0	N-Term(iTRAQ8plex); C5(Carbamidomethyl)	1.07047	0.894852	1.05752	0	1.246e-11	81.82	1.14761e-07	2	2240.18	0.266037	1120.59	33.7959	0
vLSVVGLLQDDVDPMVSVMk	2	c39265.graph_c0	N-Term(iTRAQ8plex); K20(iTRAQ8plex)	0.910704	0.818192	0.751539	0	1.747e-13	81.82	1.77568e-07	2	2752.54	-0.98359	1376.77	57.0808	0
gENLVMAVDDDGcFTER	1	c22941.graph_c0	N-Term(iTRAQ8plex); C13(Carbamidomethyl)	1.24557	1.35453	1.30208	0	1.264e-14	81.81	1.81273e-08	2	2232.02	1.0968	1116.52	39.6713	0
hFNVPSGVAAIELVAGR	4	c39129.graph_c0	N-Term(iTRAQ8plex)	0.736476	0.75892	0.770929	0	2.984e-11	81.79	1.49661e-07	3	2041.15	-1.25048	681.054	44.8617	0
qYFVDMDDTIAQk	1	c31279.graph_c0	N-Term(iTRAQ8plex); K13(iTRAQ8plex)	0.870213	0.878378	0.821841	0	1.952e-12	81.75	1.07269e-07	2	2182.13	1.04351	1091.57	39.4772	0
gETSGYFEDALVTILQcAENPGk	1	c27953.graph_c0	N-Term(iTRAQ8plex); C17(Carbamidomethyl); K23(iTRAQ8plex)	1.13506	1.26205	1.10869	0	3.044e-15	81.75	9.82466e-08	3	3107.56	-5.37745	1036.53	57.4843	0
aYQLASTAAEDLSPTHPIR	4	c39190.graph_c0	N-Term(iTRAQ8plex)	0.923781	1.00383	0.946755	0	4.049e-11	81.7	1.14934e-07	2	2345.24	-2.20715	1173.12	41.8182	0
lLPDELVALAETLEETR	1	c38086.graph_c0	N-Term(iTRAQ8plex)	0.328048	0.272718	0.303477	0	3.024e-11	81.69	1.54841e-07	2	2216.23	-0.92536	1108.62	57.5355	0
aFADELGIPFLETSAk	7	c15412.graph_c0	N-Term(iTRAQ8plex); K16(iTRAQ8plex)	1.13709	1.15624	1.20949	0	2.371e-10	81.68	1.69801e-07	2	2317.3	4.65522	1159.15	51.2635	0
gDcIIDGGNEWYENTER	3	c39142.graph_c0	N-Term(iTRAQ8plex); C3(Carbamidomethyl)	0.984346	1.22815	1.03039	0	4.698e-13	81.68	1.42633e-08	2	2332.05	1.9069	1166.53	36.0385	0
aYEAATTTAEAELPPTHPIR	3	c29544.graph_c0	N-Term(iTRAQ8plex)	0.992303	0.921609	1.01285	0	2.22e-14	81.67	1.239e-07	2	2443.28	0.610144	1222.14	35.541	0
hSGMGVAGLAADGR	2	c39537.graph_c0	N-Term(iTRAQ8plex)	1.05382	0.983264	0.929991	0	1.424e-11	81.65	6.90751e-08	3	1602.83	0.0701156	534.949	22.0449	0
lFNETSEALGGGNAVPAk	2	c37358.graph_c0	N-Term(iTRAQ8plex); K18(iTRAQ8plex)	1.19504	1.18295	1.09658	0	1.252e-09	81.64	1.77541e-07	2	2383.31	-0.57786	1192.16	38.8577	0
vQGFPTILVFGADkESPITYEGAR	1	c41511.graph_c0	N-Term(iTRAQ8plex); K14(iTRAQ8plex)	1.27965	1.19789	1.14793	0	1.663e-11	81.63	2.0028e-07	3	3203.76	-0.0295488	1068.59	48.5958	1
sTLNHDDVFILDTk	3	c17179.graph_c0	N-Term(iTRAQ8plex); K14(iTRAQ8plex)	1.0243	1.04973	1.04892	0	1.205e-12	81.6	1.58083e-07	2	2226.22	0.128778	1113.62	36.0587	0
iEEALEFAQEELAPR	2	c41520.graph_c0	N-Term(iTRAQ8plex)	0.908245	0.89154	1.01984	0	4.806e-11	81.59	1.06441e-07	3	2049.08	-1.04239	683.698	56.4956	0
aLDDYGVGDEVLLk	2	c30474.graph_c0	N-Term(iTRAQ8plex); K14(iTRAQ8plex)	1.0831	1.17065	0.988022	0	8.443e-07	81.59	1.61915e-07	2	2115.17	-2.38623	1058.09	41.0555	0
cITQLLLLGALDSIQk	1	c35109.graph_c0	N-Term(iTRAQ8plex); C1(Carbamidomethyl); K16(iTRAQ8plex)	0.911471	0.953092	0.874799	0	2.71e-13	81.58	1.32055e-07	2	2394.42	-1.01498	1197.71	57.2915	0
lSDDAAANFAFLHLk	2	c16335.graph_c0	N-Term(iTRAQ8plex); K15(iTRAQ8plex)	0.829998	0.7835	0.947929	0	4.323e-09	81.57	1.6928e-07	3	2241.25	0.155431	747.755	45.9478	0
dASLYGLGENTQPHGIk	3	c31759.graph_c0	N-Term(iTRAQ8plex); K17(iTRAQ8plex)	1.08244	1.20497	1.04614	0	2.378e-12	81.55	1.43118e-07	3	2408.3	-0.594793	803.439	31.6816	0
eLTESLAAAIEAYPk	1	c34968.graph_c0	N-Term(iTRAQ8plex); K15(iTRAQ8plex)	0.982963	0.998123	0.98513	0	3.494e-09	81.54	1.6379e-07	2	2214.24	-3.29467	1107.62	48.9462	0
vcVAGGDSAIIESPTEPk	1	c40129.graph_c0	N-Term(iTRAQ8plex); C2(Carbamidomethyl); K18(iTRAQ8plex)	1.06041	1.15208	1.01595	0	1.187e-10	81.51	1.45148e-07	2	2438.3	-4.13133	1219.65	31.9376	0
lGSSSILISDLSDDSTALVk	6	c38970.graph_c0	N-Term(iTRAQ8plex); K20(iTRAQ8plex)	1.06443	0.917435	1.00226	0	1.424e-09	81.5	1.8619e-07	2	2629.47	-3.72828	1315.24	50.2049	0
gIYWQEELIPFFQATTLPk	2	c39205.graph_c0	N-Term(iTRAQ8plex); K19(iTRAQ8plex)	1.05466	1.14911	1.08001	0	1.08e-08	81.41	1.79247e-07	2	2889.59	-2.37245	1445.3	57.0398	0
sSEPAYSETAPVSPGIPk	1	c30151.graph_c0	N-Term(iTRAQ8plex); K18(iTRAQ8plex)	1.23596	1.31172	1.09239	0	3.128e-09	81.4	1.78211e-07	2	2425.31	0.421294	1213.16	29.7369	0
yAADEDAFFADyAVSHMk	2	c38773.graph_c0	N-Term(iTRAQ8plex); Y12(iTRAQ8plex); K18(iTRAQ8plex)	1.37907	1.31994	1.22653	0	2.061e-12	81.39	1.22712e-07	2	2963.5	-0.251534	1482.25	40.3778	0
eTESLEGIAGGEDAVEEk	2	c16506.graph_c0	N-Term(iTRAQ8plex); K18(iTRAQ8plex)	0.961133	0.960022	0.95225	0	7.715e-12	81.39	9.11263e-08	2	2471.25	-3.04936	1236.13	33.5221	0
nLQDIIAILGMDELSEDDk	5	c32603.graph_c0	N-Term(iTRAQ8plex); K19(iTRAQ8plex)	1.00568	0.88914	0.957127	0	2.347e-15	81.39	1.61922e-07	2	2740.45	-0.683663	1370.73	57.2103	0
vScLSIIDAGDSDIIk	7	c23673.graph_c0	N-Term(iTRAQ8plex); C3(Carbamidomethyl); K16(iTRAQ8plex)	1.02743	1.04589	0.997385	0	3.903e-08	81.37	1.65222e-07	2	2314.27	-3.11004	1157.64	43.5467	0
nQYTALGGGANVVAHGyTk	7	c23127.graph_c0	N-Term(iTRAQ8plex); Y17(iTRAQ8plex); K19(iTRAQ8plex)	1.08092	1.10194	1.0367	0	5.96e-11	81.33	1.89573e-07	2	2833.57	0.920205	1417.29	27.4787	0
qLTGVYDLVAVLTHk	3	c30423.graph_c0	N-Term(iTRAQ8plex); K15(iTRAQ8plex)	1.03692	1.09395	1.07139	0	4.861e-11	81.27	1.51156e-07	2	2265.34	-1.56814	1133.17	56.4436	0
vSAFDLSASGTNTk	4	c32597.graph_c0	N-Term(iTRAQ8plex); K14(iTRAQ8plex)	1.14746	1.23916	1.10033	0	5.132e-13	81.26	1.45145e-07	2	2006.1	0.125053	1003.55	32.6728	0
lVVADVAGLAPGTGSLTVFTNEk	4	c39024.graph_c0	N-Term(iTRAQ8plex); K23(iTRAQ8plex)	0.948611	1.0282	0.905304	0	6.762e-13	81.22	1.83865e-07	3	2867.63	-0.569796	956.549	51.2389	0
gEGLFEGLDWLSNTLk	2	c40166.graph_c0	N-Term(iTRAQ8plex); K16(iTRAQ8plex)	0.883244	0.951577	0.840635	0	1.263e-10	81.21	1.96777e-07	2	2387.31	2.73476	1194.16	57.2014	0
eLGIGIVPFAPLGcGFFATGPk	2	c34847.graph_c0	N-Term(iTRAQ8plex); C14(Carbamidomethyl); K22(iTRAQ8plex)	0.956137	0.965043	0.895676	0	1.25e-12	81.18	2.00046e-07	3	2856.6	0.707951	952.87	55.1148	0
gGAFTGEISAEQLk	6	c16417.graph_c0	N-Term(iTRAQ8plex); K14(iTRAQ8plex)	1.11506	1.14077	1.1363	0	1.071e-13	81.17	1.85612e-07	2	2016.12	-0.056241	1008.56	33.5951	0
dNPGLDDEEEVSGQENATFk	1	c24145.graph_c0	N-Term(iTRAQ8plex); K20(iTRAQ8plex)	1.03951	1.06027	1.05298	0	4.218e-13	81.15	5.75521e-08	3	2802.35	0.378818	934.789	30.047	0
fSATAGLGVIHGGHLQQGR	2	c41185.graph_c0	N-Term(iTRAQ8plex)	1.21043	1.14787	1.16248	0	2.516e-16	81.14	1.74593e-07	2	2210.21	0.824392	1105.61	29.9039	0
vPVLETPDGPVFESNAIAR	3	c31429.graph_c0	N-Term(iTRAQ8plex)	0.938465	1.04922	1.05984	0	1.336e-11	81.11	1.75803e-07	3	2315.26	0.855121	772.424	41.2564	0
lVANIEETVGFGk	8	c15910.graph_c0	N-Term(iTRAQ8plex); K13(iTRAQ8plex)	0.938384	0.963228	0.92515	0	1.176e-12	81.11	1.69607e-07	2	1985.15	-0.206509	993.08	51.1948	0
gFSGDQGAVEESDGGk	4	c35872.graph_c0	N-Term(iTRAQ8plex); K16(iTRAQ8plex)	1.17512	0.962052	1.68025	0	1.805e-13	81.1	6.17116e-08	2	2148.07	0.395291	1074.54	22.5785	0
aLLSEFTEIPVENR	2	c15906.graph_c0	N-Term(iTRAQ8plex)	1.11511	1.164	1.35479	0	3.016e-10	81.08	1.31401e-07	3	1922.05	-0.771097	641.356	44.7328	0
eESGSGFGAADALk	4	c38768.graph_c0	N-Term(iTRAQ8plex); K14(iTRAQ8plex)	1.23792	1.29869	1.16233	0	2.246e-10	81.04	1.22779e-07	2	1947.02	-2.13145	974.016	28.0114	0
sIYAEGAIDAALFLAk	3	c30836.graph_c0	N-Term(iTRAQ8plex); K16(iTRAQ8plex)	1.01364	0.886246	0.856543	0	1.547e-10	81.04	1.77479e-07	2	2261.29	-2.63754	1131.15	56.4421	0
kLEmDEEYQGNIEATGEDFSVEPAESR	2	c39049.graph_c0	N-Term(iTRAQ8plex); K1(iTRAQ8plex); M4(Oxidation)	1.11764	1.2967	1.14974	0	4.011e-12	81	4.40852e-08	3	3697.75	-2.38263	1233.26	36.0672	1
tAAEGLLALAQNDTk	2	c42749.graph_c0	N-Term(iTRAQ8plex); K15(iTRAQ8plex)	1.02936	1.04119	0.966571	0	5.528e-12	80.98	2.14661e-07	2	2124.2	-4.43789	1062.6	42.121	0
nLTGIYNFTNPGcISHNQILEMYR	3	c39997.graph_c0	N-Term(iTRAQ8plex); C13(Carbamidomethyl)	1.10042	1.08884	1.21657	0	3.002e-15	80.98	7.66075e-08	3	3159.55	-3.94912	1053.86	46.6422	0
eVGNAYLVSGGSEGLAASR	1	c18357.graph_c0	N-Term(iTRAQ8plex)	0.846679	0.888047	0.897008	0	8.338e-12	80.97	1.17976e-07	2	2141.12	1.81504	1071.06	31.4636	0
aFMEFADASGFPIAIMPSAk	1	c38508.graph_c0	N-Term(iTRAQ8plex); K20(iTRAQ8plex)	0.793228	0.82172	0.682045	0	1.247e-10	80.96	1.81179e-07	2	2709.43	2.96195	1355.22	56.4816	0
lMGTEDLSPELVILR	2	c37358.graph_c0	N-Term(iTRAQ8plex)	0.981349	1.0402	1.05606	0	4.241e-09	80.95	1.70348e-07	3	1990.12	-0.842257	664.044	47.715	0
sTVSAINYTDIPHTQIR	7	c40354.graph_c0	N-Term(iTRAQ8plex)	0.896878	0.819027	0.998788	0	1.827e-13	80.95	1.61911e-07	2	2220.19	-2.50969	1110.6	33.8635	0
lLASQSNLEELYLMNDGISEEAAk	2	c31421.graph_c1	N-Term(iTRAQ8plex); K24(iTRAQ8plex)	0.906816	1.12375	0.764937	0	4.206e-14	80.95	1.78383e-07	3	3246.7	-0.148402	1082.91	51.0029	0
ncFASTGEVASIk	1	c24255.graph_c0;c40297.graph_c0	N-Term(iTRAQ8plex); C2(Carbamidomethyl); K13(iTRAQ8plex)				0	6.509e-10	80.92	1.43615e-07	2	1992.07	-0.0786155	996.538	28.6833	0
fGSALNIETLVAAAER	2	c36735.graph_c0	N-Term(iTRAQ8plex)	0.857869	0.819369	0.91874	0	1.218e-10	80.91	1.62192e-07	3	1966.09	-1.42887	656.034	52.7107	0
vGDVVAYASPEVGSYAQER	1	c38044.graph_c0	N-Term(iTRAQ8plex)	0.627853	0.580579	0.572949	0	3.094e-13	80.87	1.09674e-07	2	2301.17	1.18885	1151.09	38.3719	0
lcSYENMSNLEVNk	2	c15792.graph_c0	N-Term(iTRAQ8plex); C2(Carbamidomethyl); K14(iTRAQ8plex)	1.84869	1.98078	1.77924	0	6.718e-11	80.85	1.01136e-07	2	2309.17	-1.14579	1155.09	36.6522	0
tIVSYSPWIASVAAAVDDR	1	c34596.graph_c0	N-Term(iTRAQ8plex)	0.907829	0.78444	0.910338	0	4.518e-12	80.82	1.62277e-07	3	2325.24	0.0833335	775.751	53.1472	0
gVPLTQLNLASSVNNIk	4	c39406.graph_c0	N-Term(iTRAQ8plex); K17(iTRAQ8plex)	1.03507	1.11101	0.972418	0	3.044e-14	80.81	1.45639e-07	2	2376.42	5.61199	1188.71	41.4865	0
sYVDLLQDLMEk	3	c25483.graph_c2	N-Term(iTRAQ8plex); K12(iTRAQ8plex)	1.06251	1.14761	1.00262	0	8.989e-11	80.8	1.77997e-07	2	2062.13	-0.845202	1031.57	56.358	0
ycDGASFTGDVEAVDPNTk	3	c16061.graph_c0	N-Term(iTRAQ8plex); C2(Carbamidomethyl); K19(iTRAQ8plex)	1.19695	1.37092	1.14494	0	3.283e-09	80.8	5.9887e-08	2	2654.29	0.98889	1327.65	34.3706	0
lGANAILAVSLALck	17	c38918.graph_c0	N-Term(iTRAQ8plex); C14(Carbamidomethyl); K15(iTRAQ8plex)	0.8809	0.904942	0.915844	0	4.083e-10	80.78	1.33279e-07	2	2122.29	-1.13901	1061.65	56.3924	0
aNFLSGDDFEPALIPDk	3	c17698.graph_c0	N-Term(iTRAQ8plex); K17(iTRAQ8plex)	1.08597	1.05135	0.989625	0	2.683e-11	80.75	1.83424e-07	2	2457.31	0.124648	1229.16	46.6214	0
gLWQPFTALLGDTPSVSVk	4	c39211.graph_c0	N-Term(iTRAQ8plex); K19(iTRAQ8plex)	0.876963	0.878355	0.850112	0	7.443e-13	80.75	2.21708e-07	2	2624.48	-2.27108	1312.75	56.6303	0
aLLNETNEFVGDk	15	c38785.graph_c0	N-Term(iTRAQ8plex); K13(iTRAQ8plex)	0.966107	0.952438	0.896056	0	5.197e-13	80.74	1.84269e-07	2	2058.13	0.15205	1029.57	38.4449	0
lIAGSSEGGAAVFk	2	c15873.graph_c0	N-Term(iTRAQ8plex); K14(iTRAQ8plex)	1.12516	1.14799	1.10601	0	1.554e-12	80.71	1.7663e-07	2	1915.11	2.07531	958.061	34.2383	0
lFASNILVSGMQGLGAEVAk	2	c31841.graph_c0	N-Term(iTRAQ8plex); K20(iTRAQ8plex)	0.798107	0.748215	0.797895	0	7.925e-15	80.69	2.23086e-07	3	2613.48	-1.78876	871.833	55.9676	0
kLEGIEcDSPADIEYDSSR	2	c32833.graph_c0	N-Term(iTRAQ8plex); K1(iTRAQ8plex); C7(Carbamidomethyl)	1.07443	1.03869	1.09353	0	1.402e-14	80.68	9.91877e-08	3	2792.39	1.04942	931.468	34.3598	1
vVPAVDDGVEPVFVAALTSk	6	c33233.graph_c1	N-Term(iTRAQ8plex); K20(iTRAQ8plex)	1.40094	1.31985	1.43528	0	2.025e-08	80.67	2.21116e-07	4	2621.5	0.185512	656.131	52.7714	0
aLYDVDILEEEYVVk	1	c16511.graph_c0	N-Term(iTRAQ8plex); K15(iTRAQ8plex)	1.14998	1.31901	1.22095	0	1.801e-09	80.66	2.06163e-07	2	2406.32	-2.94132	1203.66	52.1578	0
tLTAGETPTVVDTDVGR	5	c40338.graph_c0	N-Term(iTRAQ8plex)	0.842329	0.725514	1.16155	0	5.114e-12	80.63	1.46612e-07	2	2036.08	-0.856478	1018.54	30.0309	0
qPGLEMHTAQSELDLSYR	4	c17074.graph_c0	N-Term(iTRAQ8plex)	1.22316	1.06426	1.40491	0	6.874e-11	80.63	7.56847e-08	3	2379.19	-2.14935	793.734	35.7103	0
lSSIASTFMNDFQDR	1	c31057.graph_c1	N-Term(iTRAQ8plex)	0.861705	0.868219	0.860752	0	7.847e-13	80.62	5.5919e-08	2	2036	-0.754959	1018.51	56.7535	0
nVLTNFYGMDFTTDk	8	c38840.graph_c0	N-Term(iTRAQ8plex); K15(iTRAQ8plex)	1.06172	1.03064	1.07535	0	2.041e-09	80.62	1.39147e-07	2	2374.22	1.56079	1187.62	47.0501	0
dLMDQNPVGPAmLHPAEAVTk	2	c23094.graph_c1	N-Term(iTRAQ8plex); M12(Oxidation); K21(iTRAQ8plex)	0.890609	0.733814	0.905564	0	3.817e-10	80.59	1.98165e-07	3	2858.51	1.7687	953.507	33.8485	0
aSQAALQYFGLk	5	c39985.graph_c0	N-Term(iTRAQ8plex); K12(iTRAQ8plex)	1.08631	1.06062	1.01799	0	2.543e-11	80.58	1.93809e-07	2	1905.1	-2.90283	953.054	43.0838	0
eQISQQDIDNMTYLk	1	c39753.graph_c0	N-Term(iTRAQ8plex); K15(iTRAQ8plex)	1.19282	1.3841	1.18625	0	2.691e-09	80.57	1.73646e-07	2	2434.28	0.610122	1217.64	37.0987	0
aDGSFSSLEEAFEALR	3	c41702.graph_c0	N-Term(iTRAQ8plex)	1.12766	1.23767	1.18276	0	4.766e-15	80.56	6.72452e-08	2	2033.01	-2.75429	1017.01	55.6368	0
iGIVPGLAVILVGDR	2	c41741.graph_c0	N-Term(iTRAQ8plex)	0.828631	0.884247	1.04003	0	6.418e-07	80.55	8.67833e-08	3	1796.13	-0.0242922	599.382	55.7581	0
vPTVDVSVVDLTVR	11	c15958.graph_c0;c25656.graph_c3	N-Term(iTRAQ8plex)				0	1.085e-07	80.51	2.04072e-07	3	1803.05	-0.552524	601.689	42.8761	0
lIWSTQFENFLATk	5	c40187.graph_c0	N-Term(iTRAQ8plex); K14(iTRAQ8plex)	0.946739	0.969375	0.904114	0	9.382e-09	80.5	2.29051e-07	3	2306.31	2.13882	769.44	56.2871	0
aPLESYADIGGLDAQIQEIk	4	c39265.graph_c0	N-Term(iTRAQ8plex); K20(iTRAQ8plex)	1.02891	1.02857	1.03308	0	3.733e-07	80.49	2.21986e-07	2	2739.5	-2.4326	1370.25	47.3212	0
sDDFSSLcGPVIDDVk	2	c38776.graph_c0	N-Term(iTRAQ8plex); C8(Carbamidomethyl); K16(iTRAQ8plex)	1.42978	1.44607	1.38815	0	3.404e-11	80.48	1.32962e-07	2	2362.21	2.74764	1181.61	38.6048	0
qAFEDAIAELDTLGEDSYk	3	c39068.graph_c0	N-Term(iTRAQ8plex); K19(iTRAQ8plex)	1.67063	1.74499	1.71	0	2.469e-12	80.47	1.38204e-07	3	2723.38	-0.989821	908.466	56.2674	0
vSLGNFPDLAGAVNk	1	c15001.graph_c0	N-Term(iTRAQ8plex); K15(iTRAQ8plex)	1.0566	1.23054	1.15325	0	2.749e-07	80.45	2.4117e-07	2	2110.21	-2.2	1055.61	42.7646	0
nFLNYTQVSVLADDILk	3	c39211.graph_c0	N-Term(iTRAQ8plex); K17(iTRAQ8plex)	1.02588	1.03512	0.965348	0	2.531e-08	80.45	2.25393e-07	2	2561.43	-5.96973	1281.22	56.2208	0
nVMSTTSTVTTDLVSHk	4	c40017.graph_c0	N-Term(iTRAQ8plex); K17(iTRAQ8plex)	0.876039	0.828725	0.958438	0	4.552e-13	80.43	1.92015e-07	3	2429.32	1.19865	810.445	37.2009	0
aEQTQEQEQVVNPWEVSAk	3	c19337.graph_c0	N-Term(iTRAQ8plex); K19(iTRAQ8plex)	1.14972	1.14612	0.993569	0	2.354e-12	80.42	1.82472e-07	3	2808.46	-0.189814	936.826	34.4024	0
sELQSFENDESVEIHk	2	c37640.graph_c1	N-Term(iTRAQ8plex); K16(iTRAQ8plex)	0.816891	0.784986	0.856169	0	8.996e-13	80.41	1.24203e-07	3	2499.28	-0.898985	833.765	35.233	0
tEAQGDINLDDLEVk	1	c36189.graph_c0	N-Term(iTRAQ8plex); K15(iTRAQ8plex)	0.986499	0.926204	0.938481	0	1.386e-12	80.39	1.76424e-07	2	2268.2	-7.07142	1134.6	36.9151	0
sFLQVAATEEAVAPPLR	1	c38205.graph_c0	N-Term(iTRAQ8plex)	0.913413	0.88585	0.951554	0	2.677e-11	80.38	2.05692e-07	3	2103.18	1.11932	701.731	42.3351	0
dSPISVLDVHQELISSGLR	4	c40131.graph_c0	N-Term(iTRAQ8plex)	0.86531	0.945704	0.885606	0	1.27e-16	80.36	2.2505e-07	2	2369.3	-1.1175	1185.15	43.9262	0
sNQYPNTSLVQIEGVNTk	4	c38826.graph_c0	N-Term(iTRAQ8plex); K18(iTRAQ8plex)	1.20419	1.1279	1.09553	0	5.355e-13	80.34	2.23315e-07	2	2600.41	-1.47571	1300.71	34.2619	0
mSESVATGLLSGVVk	2	c40017.graph_c0	N-Term(iTRAQ8plex); K15(iTRAQ8plex)	0.99278	0.967746	0.96638	0	2.796e-14	80.32	1.96012e-07	2	2086.21	1.65932	1043.61	44.1117	0
tTVSTTGQTVDDNSALk	2	c39710.graph_c1	N-Term(iTRAQ8plex); K17(iTRAQ8plex)	1.23895	1.31294	1.28248	0	7.145e-11	80.3	2.05316e-07	2	2346.26	-1.5043	1173.63	24.539	0
lAYIALDYEQELETSk	3	c16555.graph_c1	N-Term(iTRAQ8plex); K16(iTRAQ8plex)	1.58264	1.67556	1.68176	0	9.15e-11	80.3	2.13715e-07	2	2494.35	-2.02493	1247.68	56.0441	0
nPEYYNDESIMTSESNQVR	1	c41672.graph_c0	N-Term(iTRAQ8plex)	0.773663	0.94806	0.846932	0	6.479e-10	80.29	2.57237e-08	2	2580.18	-0.452378	1290.59	31.1303	0
fLGTAGAATSMMNPk	3	c38382.graph_c0	N-Term(iTRAQ8plex); K15(iTRAQ8plex)	1.07947	1.1101	1.03012	0	3.049e-12	80.28	1.72511e-07	2	2105.11	-12.1025	1053.06	39.1976	0
tNEQTVQEMLGLAVk	3	c39622.graph_c0	N-Term(iTRAQ8plex); K15(iTRAQ8plex)	1.29325	1.27334	1.17965	0	1.534e-07	80.25	2.35543e-07	2	2269.26	-5.43981	1135.13	46.5368	0
iGAGLIAGGIGAAVGNPADVAmVR	1	c39913.graph_c0	N-Term(iTRAQ8plex); M22(Oxidation)	0.910715	0.850853	0.899086	0	4.886e-13	80.22	2.55237e-07	3	2470.37	-1.63264	824.129	45.2216	0
yGcNVPLLLMNSFNTHDDTQk	3	c39953.graph_c0	N-Term(iTRAQ8plex); C3(Carbamidomethyl); K21(iTRAQ8plex)	0.793054	0.82072	0.866373	0	2.042e-10	80.22	1.38788e-07	3	3075.54	-2.12443	1025.85	48.2099	0
sFEVINSLDVWk	2	c32382.graph_c0	N-Term(iTRAQ8plex); K12(iTRAQ8plex)	1.02477	0.975731	1.11441	0	3.669e-11	80.22	2.33373e-07	2	2045.15	0.699753	1023.08	50.2414	0
aVLFVGDLSYADAYPLHDNNR	2	c41181.graph_c0	N-Term(iTRAQ8plex)	1.51328	1.71991	0.941611	0	1.333e-14	80.2	1.39429e-07	3	2654.35	-1.82545	885.454	48.49	0
lTSVAIPVALAGScLFLIGR	2	c38842.graph_c0	N-Term(iTRAQ8plex); C14(Carbamidomethyl)	0.802726	0.781658	0.764584	0	5.568e-12	80.13	2.16909e-07	3	2362.38	-0.752764	788.132	56.5478	0
sLEEEYLDYEAk	3	c34535.graph_c0	N-Term(iTRAQ8plex); K12(iTRAQ8plex)	1.09212	1.12097	1.17433	0	4.25e-11	80.07	1.25953e-07	2	2097.08	-3.04927	1049.04	36.7689	0
tWENDPQSVDESWDNFFR	2	c40187.graph_c0	N-Term(iTRAQ8plex)	0.910372	0.925818	0.967977	0	3.831e-11	80.07	1.96802e-08	2	2576.17	0.913622	1288.59	50.1864	0
gSEAALTAIEMASLFEHHLkD	4	c35837.graph_c0	N-Term(iTRAQ8plex); K20(iTRAQ8plex)	0.894411	1.00051	0.90027	0	5.294e-16	80.02	2.17496e-07	3	2878.52	-1.12655	960.178	54.6167	1
gmDVIDTGAPLSVPVGGATLGR	2	c15954.graph_c0	N-Term(iTRAQ8plex); M2(Oxidation)	1.20283	1.15369	1.25619	0	5.439e-13	80.01	2.00039e-07	2	2403.28	-2.71544	1202.14	38.4145	0
dVIESLVDEYk	3	c22940.graph_c0	N-Term(iTRAQ8plex); K11(iTRAQ8plex)	1.13415	1.15654	1.00807	0	2.682e-10	80.01	2.02034e-07	2	1918.06	-0.661185	959.534	48.7833	0
aILVDDPSEETQLLHPGGR	2	c36621.graph_c0	N-Term(iTRAQ8plex)	0.985979	0.834204	1.0784	0	1.918e-14	80	1.96e-07	3	2351.25	-0.636895	784.421	38.0838	0
nQFTTLGGGANVVAHGYTk	3	c38799.graph_c0	N-Term(iTRAQ8plex); K19(iTRAQ8plex)	1.14454	0.988349	1.18946	0	5.355e-14	79.99	2.40553e-07	3	2543.38	0.157071	848.466	30.7958	0
eSSVTSALASNTQLSSQVQNSPk	1	c41167.graph_c0	N-Term(iTRAQ8plex); K23(iTRAQ8plex)	0.817216	0.840396	0.863524	0	5.072e-13	79.99	2.40553e-07	3	2971.57	-1.92147	991.196	33.6891	0
vAVLGAAGGIGQPLALLMk	7	c39038.graph_c0	N-Term(iTRAQ8plex); K19(iTRAQ8plex)	0.959456	0.940165	0.871933	0	2.471e-15	79.98	1.12517e-07	2	2387.47	2.62237	1194.24	56.1894	0
tLHGLQAPEASNIFNEk	2	c15935.graph_c0	N-Term(iTRAQ8plex); K17(iTRAQ8plex)	0.810863	0.927556	0.843048	0	3.051e-08	79.98	2.31564e-07	2	2477.36	0.782795	1239.19	36.0505	0
nEWVTFITTSPkPPPER	3	c17889.graph_c0	N-Term(iTRAQ8plex); K12(iTRAQ8plex)	1.09544	1.12865	1.05128	0	2.153e-09	79.97	2.60292e-07	2	2607.43	-1.64884	1304.22	42.0506	0
eLILAAIDMVDANSk	1	c38556.graph_c0	N-Term(iTRAQ8plex); K15(iTRAQ8plex)	0.880185	0.918215	0.851649	0	7.74e-12	79.97	2.40153e-07	2	2211.23	-8.29827	1106.12	57.1999	0
dDENDMEVDTASSATQTTVk	1	c27212.graph_c0	N-Term(iTRAQ8plex); K20(iTRAQ8plex)	1.10451	1.05157	1.0021	0	4.699e-12	79.97	6.84714e-08	3	2765.33	1.02784	922.447	26.2612	0
dcDLVAAEAYEYAk	1	c40405.graph_c0	N-Term(iTRAQ8plex); C2(Carbamidomethyl); K14(iTRAQ8plex)	2.20841	2.21046	2.17044	0	1.987e-12	79.95	1.1532e-07	2	2226.13	2.19427	1113.57	37.4934	0
lIFGADSPAIQENR	4	c40276.graph_c0	N-Term(iTRAQ8plex)	1.08022	1.06503	1.19514	0	1.319e-09	79.92	1.8793e-07	3	1834.99	-0.879621	612.336	37.9651	0
gFVFGTATSAYQVEGMAHk	3	c39267.graph_c0	N-Term(iTRAQ8plex); K19(iTRAQ8plex)	0.981497	0.96095	1.05719	0	7.69e-15	79.88	1.84529e-07	3	2609.36	-0.861374	870.459	39.7237	0
eIEPVEQQNDGLDEASk	3	c50612.graph_c0	N-Term(iTRAQ8plex); K17(iTRAQ8plex)	0.765455	0.883497	0.834259	0	4.203e-09	79.85	1.44402e-07	2	2509.28	-3.20353	1255.14	28.2547	0
lcEEPINEYVQScDIVAFNk	4	c15998.graph_c1	N-Term(iTRAQ8plex); C2(Carbamidomethyl); C13(Carbamidomethyl); K20(iTRAQ8plex)	0.972325	1.08225	1.00533	0	1.142e-09	79.84	1.49404e-07	2	3036.53	-0.187271	1518.77	45.2801	0
qMISNATDPLSFFGGEFR	1	c23945.graph_c0	N-Term(iTRAQ8plex)	1.92108	2.0356	2.03017	0	3.237e-09	79.83	9.46327e-08	2	2321.15	0.00210779	1161.08	51.5657	0
sNLSEFDDVQGHPGFDk	3	c40187.graph_c0	N-Term(iTRAQ8plex); K17(iTRAQ8plex)	0.921694	0.919979	0.851194	0	3.065e-13	79.83	1.2635e-07	2	2500.26	3.37519	1250.64	33.1236	0
iVVVGAGSAGLGVLk	5	c40508.graph_c0	N-Term(iTRAQ8plex); K15(iTRAQ8plex)	1.1122	1.0952	1.06079	0	1.374e-10	79.8	9.16237e-08	3	1948.24	-0.543379	650.085	41.9066	0
aADAIAAANTAAEVALR	2	c36101.graph_c0	N-Term(iTRAQ8plex)	0.729927	0.689104	0.754279	0	9.174e-15	79.76	2.31443e-07	2	1903.05	-0.780238	952.03	46.0108	0
aAAAAGLTVAEVTGSNTVSVAEDELmR	1	c40334.graph_c0	N-Term(iTRAQ8plex); M26(Oxidation)	0.902637	0.963632	0.89469	0	4.051e-16	79.71	1.8067e-07	3	2953.5	-2.90972	985.172	48.4585	0
eYGITAEAVIAAAk	2	c16193.graph_c0	N-Term(iTRAQ8plex); K14(iTRAQ8plex)	0.795418	0.876664	0.761406	0	6.535e-14	79.7	2.56629e-07	2	2015.16	-1.02166	1008.08	42.1729	0
qAITAAGSGcMAALDAEHYLQEIGSQQGk	1	c40026.graph_c0	N-Term(iTRAQ8plex); C10(Carbamidomethyl); K29(iTRAQ8plex)	0.951016	0.855005	0.902489	0	2.023e-16	79.67	1.68855e-07	4	3613.82	-0.956405	904.21	48.0045	0
gVVQNIAHSDSPVLNWTk	2	c16448.graph_c0	N-Term(iTRAQ8plex); K18(iTRAQ8plex)	1.04703	1.06373	1.02129	0	8.216e-12	79.65	2.99164e-07	3	2573.43	1.82986	858.483	38.6863	0
lVSQDALTFNDLGIVPHk	4	c39933.graph_c0	N-Term(iTRAQ8plex); K18(iTRAQ8plex)	0.989015	1.03833	1.02432	0	8.506e-05	79.65	2.85073e-07	2	2575.47	-1.78352	1288.24	44.8539	0
gVEYLVEASAAEAEAIAk	2	c40616.graph_c0	N-Term(iTRAQ8plex); K18(iTRAQ8plex)	0.926047	1.02652	0.914883	0	1.191e-10	79.62	2.47211e-07	2	2429.34	2.20072	1215.18	56.4286	0
sSSGDVSDLGLIMVGATR	2	c39145.graph_c0	N-Term(iTRAQ8plex)	0.840773	0.893154	0.947759	0	2.921e-12	79.6	1.65568e-07	3	2069.09	0.214156	690.367	42.3944	0
mTLQEFTMGGAGGIGGGGSR	3	c16520.graph_c0	N-Term(iTRAQ8plex)	0.857708	0.892096	0.967756	0	9.193e-13	79.6	8.66218e-08	2	2188.07	-2.42638	1094.54	41.7132	0
aDDFGSLcGPVIDEVR	4	c39129.graph_c0	N-Term(iTRAQ8plex); C8(Carbamidomethyl)	0.683758	0.636581	0.680229	0	2.04e-11	79.59	7.96779e-08	3	2054.02	-0.0835706	685.344	39.1539	0
lLDDSGEPFFVLNSDVISEYPLk	1	c39573.graph_c0	N-Term(iTRAQ8plex); K23(iTRAQ8plex)	1.00539	1.07817	0.939618	0	3.799e-14	79.58	2.96314e-07	3	3205.71	-0.52546	1069.24	54.8625	0
qAALGAGIPNTVVSTTVNk	3	c30216.graph_c0	N-Term(iTRAQ8plex); K19(iTRAQ8plex)	1.22057	1.336	1.32662	0	1.318e-09	79.58	2.58311e-07	2	2449.42	-1.14697	1225.21	35.98	0
dATEVNHEDFNEGIIQVQAk	3	c39769.graph_c0	N-Term(iTRAQ8plex); K20(iTRAQ8plex)	1.09333	1.00787	0.970468	0	1.656e-13	79.55	2.10743e-07	3	2865.48	-1.67203	955.831	34.0524	0
vGVLGALEIIDLAk	3	c42641.graph_c0	N-Term(iTRAQ8plex); K14(iTRAQ8plex)	0.981136	1.05232	1.00122	0	3.089e-10	79.52	1.20063e-07	2	2019.27	0.449096	1010.14	57.2118	0
nQILANAGGLPVSAPTk	2	c35217.graph_c1	N-Term(iTRAQ8plex); K17(iTRAQ8plex)	1.07786	1.04476	1.01449	0	5.123e-10	79.52	2.41801e-07	2	2259.34	4.11565	1130.17	35.3736	0
lLQLEQTALEVTAk	1	c15559.graph_c0	N-Term(iTRAQ8plex); K14(iTRAQ8plex)	0.945885	1.04193	0.915858	0	1.26e-13	79.51	2.08775e-07	2	2165.3	-0.607573	1083.15	56.2769	0
sYNLDNNMDGFYIAPAFMDk	1	c39005.graph_c0	N-Term(iTRAQ8plex); K20(iTRAQ8plex)	1.55606	1.66273	1.61441	0	1.726e-11	79.51	9.68314e-08	3	2934.42	-1.51757	978.812	49.6485	0
sTENQAASEVANLk	1	c31298.graph_c0	N-Term(iTRAQ8plex); K14(iTRAQ8plex)	1.09991	1.22327	1.03427	0	1.175e-14	79.5	2.446e-07	2	2070.13	-1.08634	1035.57	28.9878	0
tNDSAGDGTTTASVLAR	4	c32432.graph_c0	N-Term(iTRAQ8plex)	0.842168	0.675514	0.609904	0	2.487e-11	79.49	1.07962e-07	2	1940.98	0.436277	970.995	24.2041	0
sSLLLHIDGSSPIAEDIGR	1	c38258.graph_c0	N-Term(iTRAQ8plex)	0.709662	0.759695	0.847308	0	1.426e-09	79.46	2.51959e-07	2	2284.23	-6.49194	1142.62	42.9376	0
iDTTLLGLSPEDAk	1	c37657.graph_c0	N-Term(iTRAQ8plex); K14(iTRAQ8plex)	0.907444	0.993094	0.868415	0	4.793e-09	79.44	2.75875e-07	2	2081.2	0.847417	1041.1	42.3428	0
sLGYGYVNYANPQDAAR	3	c23479.graph_c0	N-Term(iTRAQ8plex)	0.870524	0.890937	0.933924	0	4.718e-14	79.4	1.02186e-07	2	2163.07	-3.4162	1082.04	32.2123	0
gQGGGGEEHHHGGEEGR	2	c26098.graph_c0	N-Term(iTRAQ8plex)	0.894189	0.96067	0.876101	0	6.867e-10	79.4	1.4926e-08	2	1990.9	-1.53803	995.953	11.1234	0
aLTIPELTQQMWDSk	4	c16092.graph_c1	N-Term(iTRAQ8plex); K15(iTRAQ8plex)	1.05183	1.02561	1.02422	0	1.988e-11	79.4	2.92205e-07	2	2369.3	0.642252	1185.15	52.8882	0
vLVLDGVIQLTER	3	c15769.graph_c0	N-Term(iTRAQ8plex)	0.875722	0.912684	0.983278	0	4.293e-08	79.38	1.89743e-07	3	1759.06	-0.136969	587.026	54.6952	0
lTTDGNAGVIVDSGTAVTR	1	c25612.graph_c0	N-Term(iTRAQ8plex)	0.719697	0.747375	0.803473	0	2.875e-10	79.36	2.43343e-07	2	2151.16	3.56575	1076.09	31.4692	0
iQAQLSEALAVIGNHDFPR	2	c15832.graph_c0	N-Term(iTRAQ8plex)	0.825701	0.84601	0.936996	0	1.091e-12	79.35	2.97331e-07	3	2383.3	-0.665125	795.106	55.9447	0
gNISNVITTIQANk	2	c25316.graph_c0	N-Term(iTRAQ8plex); K14(iTRAQ8plex)	1.09576	1.12792	1.021	0	8.549e-14	79.34	2.70659e-07	2	2081.22	2.37764	1041.11	40.0485	0
gTSVLEMVTAFEk	1	c16625.graph_c0	N-Term(iTRAQ8plex); K13(iTRAQ8plex)	1.18471	1.33513	1.14916	0	3.363e-12	79.31	2.72535e-07	2	2020.12	-1.07877	1010.56	52.6601	0
aAVDEDDDSDVDLFGEETEEEk	1	c15998.graph_c0	N-Term(iTRAQ8plex); K22(iTRAQ8plex)	1.05619	1.1491	1.05395	0	2.012e-11	79.31	3.04771e-08	3	3065.41	1.02572	1022.47	36.8362	0
gITIATAHVEYETTk	2	c40899.graph_c0	N-Term(iTRAQ8plex); K15(iTRAQ8plex)	0.939634	0.960137	1.00076	0	3.727e-12	79.3	2.73164e-07	2	2242.26	2.72317	1121.63	32.137	0
vIYGADLAQFLQTLAk	3	c17822.graph_c0	N-Term(iTRAQ8plex); K16(iTRAQ8plex)	0.85589	0.81787	0.808771	0	4.59e-09	79.28	2.72654e-07	4	2359.37	-4.72901	590.599	57.4427	0
dANDGTEQALLDELk	2	c36809.graph_c0	N-Term(iTRAQ8plex); K15(iTRAQ8plex)	1.31217	1.33057	1.2436	0	1.169e-11	79.24	2.21571e-07	2	2240.18	-1.47046	1120.6	40.646	0
iLGLGDLGIQGIGISIGk	1	c32575.graph_c0	N-Term(iTRAQ8plex); K18(iTRAQ8plex)	0.999834	1.18185	1.02703	0	4.091e-12	79.24	1.39971e-07	2	2332.44	-0.854904	1166.72	56.4616	0
aTALEAALESVTk	4	c35876.graph_c0	N-Term(iTRAQ8plex); K13(iTRAQ8plex)	0.676739	0.658686	0.581912	0	4.3e-13	79.2	2.55481e-07	2	1912.12	-0.521156	956.564	53.0822	0
fVYLMGADDTNLDDLPk	2	c39367.graph_c0	N-Term(iTRAQ8plex); K17(iTRAQ8plex)	0.842376	0.884168	0.863836	0	2.567e-13	79.2	2.15205e-07	2	2535.32	-2.2921	1268.16	50.7791	0
gIEFHTEESPQAVMk	3	c40232.graph_c0	N-Term(iTRAQ8plex); K15(iTRAQ8plex)	0.966174	0.869254	0.993852	0	6.147e-08	79.19	2.19317e-07	2	2311.23	2.50823	1156.12	31.0189	0
sSSQSVLTESLSTTPANAR	3	c40015.graph_c0	N-Term(iTRAQ8plex)	0.756473	0.83299	0.807766	0	2.047e-12	79.16	2.00816e-07	2	2240.17	1.98965	1120.59	31.9795	0
lSIPAENFPFcTIEPNEAR	1	c33766.graph_c0	N-Term(iTRAQ8plex); C11(Carbamidomethyl)	1.24131	1.17714	1.28673	0	1.6e-11	79.11	1.62636e-07	2	2509.27	-0.34063	1255.14	45.3866	0
eGSESEQFWEILGGk	2	c38118.graph_c0	N-Term(iTRAQ8plex); K15(iTRAQ8plex)	1.32619	1.29808	1.28595	0	7.696e-14	79.11	1.89639e-07	2	2304.2	-0.0157788	1152.6	48.7934	0
dYYVGDIDVNTLPQk	2	c32708.graph_c0	N-Term(iTRAQ8plex); K15(iTRAQ8plex)	1.1136	1.0737	1.01812	0	1.059e-11	79.11	2.57149e-07	2	2348.25	-3.06033	1174.63	38.0608	0
hIGNDLWDVAMER	2	c39135.graph_c0	N-Term(iTRAQ8plex)	0.946951	0.838328	0.893082	0	1.102e-09	79.09	1.10363e-07	3	1859.94	0.144663	620.651	39.7605	0
dITFQNAAGPSGNQAVALR	2	c39617.graph_c0	N-Term(iTRAQ8plex)	0.455822	0.4215	0.522013	0	8.713e-15	79.08	2.53987e-07	2	2234.19	0.866039	1117.6	32.088	0
lEDSIQQGGIPAAGSVAPSLLETGR	2	c25636.graph_c0	N-Term(iTRAQ8plex)	0.921281	0.820193	0.812026	0	2.097e-09	79.05	3.22952e-07	2	2770.49	2.06649	1385.75	42.5822	0
gVEQGPQVDSDQFEk	1	c17943.graph_c0	N-Term(iTRAQ8plex); K15(iTRAQ8plex)	0.962714	1.07984	0.907594	0	1.933e-10	79.05	1.59298e-07	2	2271.16	-3.51962	1136.09	26.8128	0
mETFLFTSESVNEGHPDk	4	c30441.graph_c0;c38736.graph_c0;c15966.graph_c0	N-Term(Acetyl); M1(Oxidation); K18(iTRAQ8plex)				0	6.363e-10	79.04	5.17664e-08	2	2430.14	-1.9619	1215.57	37.662	0
tIAEcLADELINAAk	14	c39002.graph_c0	N-Term(iTRAQ8plex); C5(Carbamidomethyl); K15(iTRAQ8plex)	1.10031	1.11076	1.04016	0	5.886e-14	79.02	2.96994e-07	2	2240.23	-7.28315	1120.62	56.6392	0
dGELLQTVVSHSAk	2	c42812.graph_c0	N-Term(iTRAQ8plex); K14(iTRAQ8plex)	1.1287	1.03725	1.01515	0	4.526e-10	79.01	2.81351e-07	3	2092.18	-4.08188	698.064	35.7083	0
iVALVGGPcTEGPGSIVSk	3	c37568.graph_c0	N-Term(iTRAQ8plex); C9(Carbamidomethyl); K19(iTRAQ8plex)	1.01491	1.03338	1.03136	0	4.571e-09	79.01	3.22172e-07	2	2449.4	3.7057	1225.21	44.0432	0
fLLQSAVASPGTAPk	2	c30253.graph_c0	N-Term(iTRAQ8plex); K15(iTRAQ8plex)	1.27881	1.26432	1.15957	0	1.885e-12	78.98	2.8836e-07	2	2095.23	-1.20968	1048.12	37.4416	0
gELLGGLYTGINTR	1	c42397.graph_c0	N-Term(iTRAQ8plex)	0.863918	0.880705	1.04185	0	8.27e-10	78.97	2.47826e-07	3	1768	2.72979	590.003	42.7971	0
tYGEYGTNPGTDFSFGVTR	2	c36923.graph_c0	N-Term(iTRAQ8plex)	1.4062	1.4904	1.55087	0	5.93e-11	78.96	5.33641e-08	3	2373.13	0.951094	791.716	37.336	0
eSNEFVDSLITDVGTLGIk	3	c23968.graph_c0	N-Term(iTRAQ8plex); K19(iTRAQ8plex)	1.07457	1.21119	1.00487	0	1.292e-12	78.95	3.24743e-07	2	2645.45	1.31061	1323.23	57.0124	0
lSNYDTDVFLPIFDAIQk	2	c25331.graph_c0	N-Term(iTRAQ8plex); K18(iTRAQ8plex)	1.11893	1.12962	1.04829	0	1.144e-11	78.93	3.23683e-07	2	2707.48	-1.65232	1354.24	57.0423	0
gAENSLEIDNLAk	3	c38999.graph_c0	N-Term(iTRAQ8plex); K13(iTRAQ8plex)	0.990657	1.02312	0.962294	0	1.767e-12	78.91	2.61556e-07	2	1982.1	-0.86386	991.554	31.1651	0
aAQSQDSTIDADDTQPQIR	2	c35067.graph_c0	N-Term(iTRAQ8plex)	0.916386	0.804469	0.994272	0	3.827e-10	78.89	1.13627e-07	2	2364.16	0.979921	1182.58	23.5593	0
gAIELGIAVQk	1	c39866.graph_c0	N-Term(iTRAQ8plex); K11(iTRAQ8plex)	1.18812	1.18683	0.947882	0	3.59e-09	78.87	2.41924e-07	2	1707.06	0.158424	854.035	34.7992	0
mDIEVLDTLDTGAR	3	c38839.graph_c0	N-Term(iTRAQ8plex)	0.880347	0.935125	0.930461	0	1.343e-07	78.85	1.73321e-07	3	1852.96	-0.190921	618.326	43.8907	0
sSVSGIVATVFGATGFLGR	2	c39933.graph_c0	N-Term(iTRAQ8plex)	0.930499	0.887318	0.685402	0	3.878e-12	78.85	2.89303e-07	3	2130.17	-6.07482	710.729	56.4507	0
iTcSQETEPLGTAGPLALAR	1	c24289.graph_c1	N-Term(iTRAQ8plex); C3(Carbamidomethyl)	0.808903	0.870447	0.829024	0	2.938e-12	78.85	2.78878e-07	2	2389.27	1.37936	1195.14	38.413	0
nDFLIDDVLALGSGGIR	1	c41551.graph_c0	N-Term(iTRAQ8plex)	0.669987	0.663567	0.724186	0	3.217e-12	78.82	2.93933e-07	3	2079.14	-0.74506	693.717	55.4863	0
fSPGGESYASGSEDGTIR	2	c39688.graph_c0	N-Term(iTRAQ8plex)	1.12086	1.07681	0.885966	0	8.472e-12	78.82	4.72392e-08	2	2121	-3.28974	1061	29.4158	0
vQEIIEQQVLSVAk	5	c34951.graph_c0	N-Term(iTRAQ8plex); K14(iTRAQ8plex)	1.13478	1.1077	1.13586	0	6.266e-11	78.81	2.63703e-07	2	2192.32	2.11198	1096.66	52.5437	0
lLNAGNTLAATLcYIcSGNIDk	1	c25483.graph_c2	N-Term(iTRAQ8plex); C13(Carbamidomethyl); C16(Carbamidomethyl); K22(iTRAQ8plex)	1.38272	1.26022	1.28763	0	7.323e-14	78.8	3.36815e-07	3	2990.59	1.34388	997.536	56.8951	0
gYLVAQYLPLIPIEk	3	c39397.graph_c0	N-Term(iTRAQ8plex); K15(iTRAQ8plex)	0.774181	0.820225	0.825368	0	6.851e-10	78.77	2.33621e-07	2	2325.4	-3.00461	1163.2	56.4801	0
yLLTSTILAIDSGYPk	12	c34798.graph_c1	N-Term(iTRAQ8plex); K16(iTRAQ8plex)	1.7696	1.70188	1.62606	0	1.18e-10	78.73	2.9138e-07	2	2363.37	0.499738	1182.19	55.3747	0
vGSSLVEEDkLDLAk	8	c38930.graph_c0	N-Term(iTRAQ8plex); K10(iTRAQ8plex); K15(iTRAQ8plex)	1.26099	1.00317	1.21838	0	1.891e-09	78.72	3.08165e-07	2	2515.47	-1.74872	1258.24	33.3398	1
gSDWLGDQDAIQYMcR	3	c40884.graph_c0	N-Term(iTRAQ8plex); C15(Carbamidomethyl)	0.802672	0.925086	0.943546	0	2.39e-13	78.72	3.42405e-08	2	2219.02	1.0126	1110.01	41.3437	0
tTFPALQNIQNALNEAGHGDTVk	1	c27781.graph_c0	N-Term(iTRAQ8plex); K23(iTRAQ8plex)	0.597431	0.592161	0.645632	0	2.728e-15	78.72	3.51133e-07	3	3047.63	-2.29727	1016.55	49.509	0
lSQLELYcYNVDk	2	c38403.graph_c1	N-Term(iTRAQ8plex); C8(Carbamidomethyl); K13(iTRAQ8plex)	0.895833	0.93843	0.904338	0	5.81e-11	78.71	2.64462e-07	2	2253.21	1.23277	1127.11	42.3228	0
gMDVIDTGAPLSVPVGGATLGR	2	c15954.graph_c0	N-Term(iTRAQ8plex)	1.37665	1.36621	1.5158	0	9.508e-18	78.68	3.17792e-07	2	2387.29	0.147416	1194.15	41.6312	0
nLGcGAVLVSGNELR	4	c39402.graph_c0	N-Term(iTRAQ8plex); C4(Carbamidomethyl)	0.903191	0.800857	1.03862	0	1.243e-08	78.68	2.3377e-07	3	1863	-1.09708	621.673	34.8926	0
tNDLAGDGTTTSVVLAQGLIAEGVk	1	c42599.graph_c0	N-Term(iTRAQ8plex); K25(iTRAQ8plex)	1.34854	1.45163	1.32452	0	9.17e-16	78.64	3.61764e-07	3	3038.68	0.464377	1013.57	47.421	0
yTIQDGDAHSDWVScVR	1	c38880.graph_c0	N-Term(iTRAQ8plex); Y1(iTRAQ8plex); C15(Carbamidomethyl)	1.0261	0.992172	0.968195	0	4.035e-12	78.63	1.37774e-07	3	2617.29	0.334257	873.103	28.9341	0
gQIFLGDISAQYk	3	c23975.graph_c0	N-Term(iTRAQ8plex); K13(iTRAQ8plex)	0.927345	0.907868	0.964002	0	2.51e-10	78.61	3.18824e-07	2	2048.17	4.02373	1024.59	41.2762	0
vDAVDDPELLELVELELR	1	c40899.graph_c0	N-Term(iTRAQ8plex)	0.794438	0.854467	0.805116	0	2.893e-09	78.59	3.16837e-07	2	2371.29	-1.03298	1186.15	56.2942	0
dVVNIIQILTNk	5	c35662.graph_c0	N-Term(iTRAQ8plex); K12(iTRAQ8plex)	1.15252	1.15142	1.13158	0	6.486e-10	78.59	2.33823e-07	2	1978.22	0.0741129	989.612	56.6584	0
lSYGSVSDVSGIQAk	2	c17709.graph_c0	N-Term(iTRAQ8plex); K15(iTRAQ8plex)	0.992906	1.02757	0.890671	0	2.097e-13	78.59	3.32056e-07	2	2119.19	1.86837	1060.1	32.8108	0
yDTDAMDVcGDPAYVk	3	c38535.graph_c0	N-Term(iTRAQ8plex); C9(Carbamidomethyl); K16(iTRAQ8plex)	1.18042	1.20467	1.16803	0	2.396e-09	78.59	8.02468e-08	3	2428.16	-0.897403	810.058	32.8444	0
yALNLGTTVTGALVPAR	2	c25159.graph_c0	N-Term(iTRAQ8plex)	0.737041	0.778646	0.846931	0	2.319e-11	78.58	3.23807e-07	3	2021.17	-1.42891	674.394	43.0529	0
sSNDNEELVSQLQGVHLATSQEk	1	c16152.graph_c0	N-Term(iTRAQ8plex); K23(iTRAQ8plex)	0.871183	0.964546	0.91638	0	2.319e-17	78.57	2.8355e-07	3	3121.62	-1.15512	1041.21	37.3051	0
aADAAAVDGAGADSSPEEDR	2	c24376.graph_c0	N-Term(iTRAQ8plex)	0.905896	0.817326	1.09676	0	1.53e-08	78.57	5.42082e-08	2	2179.01	2.27177	1090.01	24.2928	0
lNLQSVGVEVDk	2	c39751.graph_c0	N-Term(iTRAQ8plex); K12(iTRAQ8plex)	0.890702	0.95737	0.807222	0	6.604e-11	78.56	3.60828e-07	2	1909.12	1.22339	955.066	36.3077	0
dSLDEFLDVAVDVAk	4	c39823.graph_c0	N-Term(iTRAQ8plex); K15(iTRAQ8plex)	0.887614	0.9199	0.848089	0	1.579e-10	78.54	2.84116e-07	2	2244.22	-1.43645	1122.61	55.5162	0
eGMAAVVVSSLESELNR	1	c24433.graph_c0	N-Term(iTRAQ8plex)	0.797772	0.911383	1.10646	0	2.022e-10	78.53	2.52506e-07	3	2095.1	0.374358	699.039	55.1918	0
tLVFTAEGEEHEAAk	3	c36034.graph_c0	N-Term(iTRAQ8plex); K15(iTRAQ8plex)	1.12172	1.1633	1.12905	0	1.168e-11	78.53	3.10723e-07	2	2240.21	5.01785	1120.61	31.6485	0
vWVMNVVPVDSPDTLPIIYER	2	c39417.graph_c0	N-Term(iTRAQ8plex)	0.860703	0.935714	0.848432	0	1.523e-09	78.53	3.48599e-07	2	2746.49	3.31607	1373.75	53.361	0
dLITPAEVVSQLLAAk	1	c23263.graph_c0	N-Term(iTRAQ8plex); K16(iTRAQ8plex)	0.99504	0.938498	0.931462	0	5.792e-08	78.52	2.76288e-07	2	2276.37	-1.46696	1138.69	57.4412	0
kVSGPVVIADGMAGAAMYELVR	5	c25604.graph_c0	N-Term(iTRAQ8plex); K1(iTRAQ8plex)	0.89779	0.895261	0.988191	0	6.51e-12	78.51	4.05171e-07	4	2842.57	-1.80633	711.399	53.5836	1
yYGAIcASPALVLEPHGLLEGk	4	c39634.graph_c0	N-Term(iTRAQ8plex); C6(Carbamidomethyl); K22(iTRAQ8plex)	1.05805	1.08148	1.05433	0	1.553e-12	78.51	4.00238e-07	3	2966.64	3.62201	989.551	45.6663	0
vIENANVImATYEDPLLGDVMVYPEk	2	c38811.graph_c0;c24056.graph_c2	N-Term(iTRAQ8plex); M9(Oxidation); K26(iTRAQ8plex)				0	1.496e-10	78.5	2.9522e-07	3	3547.84	-4.51411	1183.28	51.5455	0
aPPTLVFTFSQLEEk	2	c30357.graph_c1	N-Term(iTRAQ8plex); K15(iTRAQ8plex)	0.949462	0.960572	0.900325	0	1.282e-09	78.47	3.52738e-07	2	2315.31	-0.704731	1158.16	49.6105	0
gADSDGYVANFVESEQIVk	2	c41700.graph_c0	N-Term(iTRAQ8plex); K19(iTRAQ8plex)	1.02997	1.09318	0.917864	0	9.208e-11	78.4	2.58734e-07	2	2636.37	-0.258327	1318.69	41.253	0
eQNVVMSGSSNIVDDSMHR	1	c33777.graph_c0	N-Term(iTRAQ8plex)	1.03797	0.767107	0.946548	0	3.591e-13	78.39	9.99653e-08	3	2409.15	1.5902	803.721	33.0275	0
vTVPQNADVYESGASGVPSSGDFR	2	c25159.graph_c0	N-Term(iTRAQ8plex)	0.763081	0.798482	0.851512	0	5.748e-08	78.39	1.17351e-07	2	2743.34	-2.32749	1372.17	33.9347	0
lLGVAHAENDDDQQAIASMMR	1	c40519.graph_c0	N-Term(iTRAQ8plex)	0.882617	0.893934	0.956817	0	4.417e-14	78.39	1.1228e-07	3	2589.26	-5.92536	863.757	42.0118	0
nLQDIIAILGMDELSEDDkLTVAR	4	c32603.graph_c0	N-Term(iTRAQ8plex); K19(iTRAQ8plex)	0.768043	0.72075	0.701534	0	1.679e-15	78.37	3.78419e-07	3	3280.78	-2.16597	1094.27	56.438	1
eTPVELTLPDNILPQk	6	c15808.graph_c1	N-Term(iTRAQ8plex); K16(iTRAQ8plex)	0.999806	1.04173	1.01878	0	1.499e-07	78.34	3.48068e-07	2	2415.38	-5.66277	1208.19	44.4093	0
dFDEVLFQHFAEk	6	c38382.graph_c0	N-Term(iTRAQ8plex); K13(iTRAQ8plex)	1.05548	1.06949	0.994895	0	1.248e-08	78.32	2.53974e-07	2	2233.17	-1.26482	1117.09	46.5451	0
vkDEEGFPSFALVNk	2	c30337.graph_c0	N-Term(iTRAQ8plex); K2(iTRAQ8plex); K15(iTRAQ8plex)	1.85373	1.99675	1.78025	0	3.195e-11	78.32	3.53355e-07	2	2592.48	-1.05643	1296.74	38.9116	1
nNDVQLADFVESEFLGEQVEAIk	1	c39291.graph_c0;c40109.graph_c0	N-Term(iTRAQ8plex); K23(iTRAQ8plex)				0	7.017e-15	78.31	3.06947e-07	3	3202.67	-1.16738	1068.23	56.4629	0
aAAVLAEEGGLIVk	2	c19478.graph_c0	N-Term(iTRAQ8plex); K14(iTRAQ8plex)	0.853382	0.871258	0.799752	0	1.015e-11	78.3	3.00259e-07	2	1949.18	-2.35144	975.096	43.8115	0
aEDSNASGDPLAQMSk	1	c37626.graph_c0	N-Term(iTRAQ8plex); K16(iTRAQ8plex)	0.907321	1.07778	0.954536	0	1.905e-13	78.3	1.78972e-07	2	2229.13	-0.0305745	1115.07	28.9448	0
vHVTQEDFEMAVAk	2	c36207.graph_c0	N-Term(iTRAQ8plex); K14(iTRAQ8plex)	0.966841	0.945628	0.926954	0	1.35e-11	78.29	2.9428e-07	2	2212.19	-0.558461	1106.6	35.094	0
gVHAVALDLPGSGFSDk	5	c40561.graph_c0	N-Term(iTRAQ8plex); K17(iTRAQ8plex)	0.922779	0.917875	0.954494	0	4.773e-13	78.29	3.78042e-07	2	2278.26	-0.123394	1139.64	36.2388	0
vVIADIQDDLGQEVck	7	c40982.graph_c0	N-Term(iTRAQ8plex); C15(Carbamidomethyl); K16(iTRAQ8plex)	1.07175	1.01689	1.03837	0	2.226e-12	78.27	3.40319e-07	2	2410.31	1.61372	1205.66	45.6855	0
iGVVGLGGLGHVAVk	3	c37349.graph_c0	N-Term(iTRAQ8plex); K15(iTRAQ8plex)	1.52692	1.41612	1.41276	0	2.573e-14	78.23	1.61588e-07	2	1984.25	-2.49514	992.628	39.4283	0
vVVSScGHDGPMGATGVk	3	c38732.graph_c0;c23265.graph_c2	N-Term(iTRAQ8plex); C6(Carbamidomethyl); K18(iTRAQ8plex)				0	1.404e-07	78.23	2.78081e-07	2	2366.25	2.68745	1183.63	27.5264	0
aIVNIISNPVNSTVPIAAEVFk	2	c16185.graph_c0	N-Term(iTRAQ8plex); K22(iTRAQ8plex)	1.17173	1.12456	1.21366	0	2.555e-12	78.23	2.88603e-07	3	2904.69	-2.69059	968.903	53.551	0
aSNLPLSILIVGVGGADFk	2	c42008.graph_c0	N-Term(iTRAQ8plex); K19(iTRAQ8plex)	1.13369	1.22155	1.10706	0	1.124e-13	78.23	2.57037e-07	2	2479.47	-0.331074	1240.24	57.0555	0
eFGIESLLEEDLGTEQEk	6	c39580.graph_c0	N-Term(iTRAQ8plex); K18(iTRAQ8plex)	2.16366	2.15623	2.1283	0	7.109e-11	78.21	2.69549e-07	2	2674.39	-0.68314	1337.7	53.1047	0
eIVPGMIVTGMEVAEIDGSPR	5	c38732.graph_c0;c23265.graph_c2	N-Term(iTRAQ8plex)				0	2.964e-10	78.2	2.6336e-07	3	2504.3	-1.22935	835.439	52.8413	0
aFMWDSGSNVGEFDGHSR	1	c41670.graph_c0	N-Term(iTRAQ8plex)	0.921879	0.888291	0.985304	0	4.764e-13	78.19	2.73069e-08	3	2303.04	-3.93926	768.35	38.3253	0
tPVLSSGVLFQPFEEVk	5	c39350.graph_c0	N-Term(iTRAQ8plex); K17(iTRAQ8plex)	1.67667	1.71415	1.58095	0	7.971e-09	78.19	3.73953e-07	2	2485.43	4.32451	1243.22	50.2285	0
sGQSQALVGPSGSGk	1	c39285.graph_c0	N-Term(iTRAQ8plex); K15(iTRAQ8plex)	1.52393	1.66012	1.59916	0	5.149e-12	78.17	3.04811e-07	2	1968.1	-0.422893	984.552	20.0196	0
aESDDTVSDAPAk	1	c40400.graph_c0	N-Term(iTRAQ8plex); K13(iTRAQ8plex)	1.03043	1.07401	1.01467	0	1.318e-10	78.14	1.82619e-07	2	1913.99	-1.47356	957.498	19.2551	0
tYGPYGTNPGTDFLLGVSSGk	3	c39269.graph_c0	N-Term(iTRAQ8plex); K21(iTRAQ8plex)	3.69387	3.91724	3.88008	0	1.204e-07	78.13	2.85328e-07	2	2739.43	-5.13446	1370.22	44.2148	0
lIGSPPGYVGYTEGGQLTEAVR	1	c39111.graph_c0;c17232.graph_c0	N-Term(iTRAQ8plex)				0	4.36e-11	78.12	2.96777e-07	2	2568.35	-3.2552	1284.68	39.7335	0
gScETTSDFPATAcNR	4	c39070.graph_c0	N-Term(iTRAQ8plex); C3(Carbamidomethyl); C14(Carbamidomethyl)	0.828093	0.742071	0.830645	0	1.183e-12	78.11	2.31788e-08	2	2077.93	4.02238	1039.47	23.6384	0
gVLGFFEQDSEVk	3	c37018.graph_c0	N-Term(iTRAQ8plex); K13(iTRAQ8plex)	1.00629	0.915512	0.912382	0	7.842e-08	78.1	3.25251e-07	2	2063.13	3.20446	1032.07	46.1098	0
lcQLLDDYTQVLVSAADNVGSk	2	c38933.graph_c0	N-Term(iTRAQ8plex); C2(Carbamidomethyl); K22(iTRAQ8plex)	1.30064	1.2808	1.07851	0	4.373e-12	78.1	3.91076e-07	3	3017.61	-0.559469	1006.54	58.0828	0
dTTISTLATEVTGk	2	c40892.graph_c0	N-Term(iTRAQ8plex); K14(iTRAQ8plex)	1.15657	1.19941	1.14119	0	8.547e-14	78.09	3.7102e-07	2	2045.16	-0.976693	1023.08	41.3699	0
tASEAVEIESQDNAk	3	c36695.graph_c0	N-Term(iTRAQ8plex); K15(iTRAQ8plex)	1.00822	1.08573	0.983037	0	5.29e-12	78.09	2.69339e-07	2	2200.16	1.52612	1100.58	26.0832	0
lGGGGLDGLPSR	2	c32382.graph_c0	N-Term(iTRAQ8plex)	0.93336	1.00495	1.01111	0	5.115e-09	78.08	3.30643e-07	3	1402.79	-0.938229	468.27	30.3422	0
sFLSDMVGIGSATIk	2	c33514.graph_c0	N-Term(iTRAQ8plex); K15(iTRAQ8plex)	1.20256	1.19969	1.06818	0	1.214e-09	78.04	3.88665e-07	2	2134.2	-1.92422	1067.6	49.6923	0
sQGGSQAVLYGVGLSDDDLk	2	c41518.graph_c0	N-Term(iTRAQ8plex); K20(iTRAQ8plex)	1.03877	1.10626	1.02386	0	3.121e-12	78.03	3.42341e-07	2	2617.39	-2.75524	1309.2	38.0709	0
eTLSESQADDLTk	5	c32238.graph_c0	N-Term(iTRAQ8plex); K13(iTRAQ8plex)	1.06867	1.08828	1.09337	0	1.253e-12	78	2.96375e-07	2	2045.1	4.46287	1023.05	26.384	0
kLSEQVAEAENLVEVLR	3	c35876.graph_c0	N-Term(iTRAQ8plex); K1(iTRAQ8plex)	0.887911	0.897191	0.861269	0	1.731e-13	77.94	4.29053e-07	3	2535.46	-1.95029	845.823	51.3493	1
dDVELVAVNDPFISTDYMTYMFk	2	c23220.graph_c0	N-Term(iTRAQ8plex); K23(iTRAQ8plex)	0.580085	0.708668	0.582758	0	1.116e-11	77.93	2.18242e-07	3	3321.66	1.26498	1107.89	55.0914	0
nGEWTIVQGLSIDEFSR	5	c38934.graph_c0	N-Term(iTRAQ8plex)	0.9802	0.941399	0.995959	0	2.678e-09	77.92	2.22781e-07	2	2255.16	-1.88254	1128.08	50.4234	0
fGYANYVAPVEEAAIAGLk	7	c31429.graph_c0	N-Term(iTRAQ8plex); K19(iTRAQ8plex)	1.10362	1.30623	1.17978	0	1.587e-09	77.92	4.27805e-07	2	2591.43	-0.887401	1296.22	52.3093	0
gVLLESGSPEEFQLLPk	5	c32125.graph_c0	N-Term(iTRAQ8plex); K17(iTRAQ8plex)	0.708932	0.676683	0.671528	0	6.071e-13	77.9	4.1194e-07	2	2451.4	3.67843	1226.21	45.6633	0
vTPAYLQAAGLNVk	2	c39908.graph_c0	N-Term(iTRAQ8plex); K14(iTRAQ8plex)	0.809565	0.806215	0.743479	0	1.075e-10	77.88	3.33191e-07	2	2053.22	-0.956703	1027.12	38.3714	0
tSAYISQNDVHIGEMTVR	1	c38572.graph_c1;c38368.graph_c1	N-Term(iTRAQ8plex)				0	3.202e-10	77.86	2.19333e-07	2	2325.18	-2.05755	1163.09	35.0182	0
lSILDNDMLDFER	2	c40982.graph_c0	N-Term(iTRAQ8plex)	0.860265	0.797357	0.824183	0	5.774e-08	77.85	1.88668e-07	3	1884.97	0.549589	628.995	53.8487	0
sESDFTEYAELISSk	4	c40110.graph_c0	N-Term(iTRAQ8plex); K15(iTRAQ8plex)	1.10458	1.1197	1.02943	0	2.081e-10	77.81	2.40915e-07	2	2314.19	0.68847	1157.6	45.152	0
lTPEDmAELEAIASADSVk	4	c38535.graph_c0	N-Term(iTRAQ8plex); M6(Oxidation); K19(iTRAQ8plex)	1.18756	1.09111	1.11859	0	3.734e-10	77.81	3.36121e-07	3	2614.37	-0.663482	872.129	44.2286	0
iSVcGMISQYNLNQEEGVR	2	c36899.graph_c0	N-Term(iTRAQ8plex); C4(Carbamidomethyl)	0.871915	0.946321	0.957229	0	1.345e-12	77.79	1.74658e-07	2	2501.24	-1.89364	1251.12	41.6282	0
eLDALLSDESLANVPFLVLGNk	2	c39186.graph_c0	N-Term(iTRAQ8plex); K22(iTRAQ8plex)	1.27337	1.25318	1.17307	0	3.283e-12	77.79	4.18348e-07	3	2965.67	0.897839	989.229	57.4186	0
lLEANQAVVYSEPEk	2	c30252.graph_c0	N-Term(iTRAQ8plex); K15(iTRAQ8plex)	1.08233	1.1295	0.995243	0	3.492e-12	77.78	3.99306e-07	2	2298.28	-2.16998	1149.64	36.0748	0
rPGVWETDQGSTSTAESSR	1	c24049.graph_c0	N-Term(iTRAQ8plex)	1.05244	0.887666	1.05694	0	1.022e-13	77.73	1.07939e-07	3	2355.14	-3.25645	785.718	22.8746	0
kVAVLGAAGGIGQPLALLmk	2	c39038.graph_c0	N-Term(iTRAQ8plex); K1(iTRAQ8plex); M19(Oxidation); K20(iTRAQ8plex)	1.16662	1.00346	1.16172	0	1.407e-12	77.72	1.18331e-07	3	2835.76	-1.78509	945.924	46.001	1
gADGSWLWcTTDDSVYDAVk	6	c39106.graph_c0	N-Term(iTRAQ8plex); C9(Carbamidomethyl); K20(iTRAQ8plex)	0.930921	1.06563	0.968088	0	2.417e-10	77.69	1.33619e-07	2	2854.38	0.321091	1427.69	46.3951	0
iTDDLPADSSNSSSSSSR	2	c32464.graph_c0	N-Term(iTRAQ8plex)	1.23248	1.29731	1.38688	0	3.146e-11	77.64	8.78153e-08	2	2130.02	3.09756	1065.51	27.3606	0
mLNDGAVEYEDGTPATEAQMGk	1	c32682.graph_c0	N-Term(iTRAQ8plex); K22(iTRAQ8plex)	0.875225	0.929593	1.20664	0	6.647e-13	77.63	1.52737e-07	3	2935.42	-2.74052	979.145	34.2911	0
gQVALVPGDAFGDDTcIR	3	c40641.graph_c0	N-Term(iTRAQ8plex); C16(Carbamidomethyl)	0.976876	0.990329	0.929273	0	2.486e-11	77.6	1.84207e-07	2	2195.11	0.145794	1098.06	37.4811	0
eASDFQSSIGEGTNNNMEVHQVLGLR	1	c35109.graph_c0	N-Term(iTRAQ8plex)	0.879057	1.06315	0.960633	0	6.552e-12	77.59	1.55892e-07	3	3136.53	-0.274506	1046.18	39.1416	0
eIESVGGEALTFGGDVSk	3	c39602.graph_c0	N-Term(iTRAQ8plex); K18(iTRAQ8plex)	1.2895	1.34848	1.12654	0	7.006e-10	77.57	3.73592e-07	2	2403.3	5.28381	1202.15	41.1767	0
vENQEGVANFDEILANSDAFMVAR	1	c36617.graph_c1	N-Term(iTRAQ8plex)	0.947963	0.918217	0.906237	0	1.282e-14	77.56	1.7188e-07	3	2943.45	0.839225	981.821	52.6036	0
dEVVNNHDELMSNFFAQPDALAYGk	2	c40552.graph_c0	N-Term(iTRAQ8plex); K25(iTRAQ8plex)	0.717271	0.87505	0.800378	0	1.069e-13	77.54	2.17604e-07	3	3432.69	-1.72485	1144.9	46.2785	0
eVGADAVAHGcTGk	4	c16037.graph_c0	N-Term(iTRAQ8plex); C11(Carbamidomethyl); K14(iTRAQ8plex)	1.34043	1.10502	1.42761	0	6.492e-12	77.53	2.71087e-07	2	1980.04	-1.74693	990.523	20.8203	0
aMEFVGSTVESLTMEER	1	c37844.graph_c1	N-Term(iTRAQ8plex)	0.853331	0.819074	0.974966	0	3.381e-12	77.53	1.18325e-07	2	2220.08	-1.10235	1110.54	52.8932	0
tVDVcEAQNLISAk	2	c16683.graph_c0	N-Term(iTRAQ8plex); C5(Carbamidomethyl); K14(iTRAQ8plex)	1.24361	1.30609	1.19194	0	1.819e-13	77.52	3.77033e-07	2	2156.18	-1.60638	1078.59	37.045	0
lQETEDWLYEDGEDETk	3	c38382.graph_c0	N-Term(iTRAQ8plex); K17(iTRAQ8plex)	1.23431	1.17678	1.14936	0	3.511e-09	77.46	1.31913e-07	2	2708.3	-1.01261	1354.65	43.8896	0
sQVFTTYQDQQTVVSIk	5	c30804.graph_c0	N-Term(iTRAQ8plex); K17(iTRAQ8plex)	0.987794	1.04379	0.975731	0	6.145e-09	77.44	4.72391e-07	2	2580.41	-0.694032	1290.71	36.7031	0
tLQMLDLDHADSIk	2	c37059.graph_c0	N-Term(iTRAQ8plex); K14(iTRAQ8plex)	0.924233	0.978582	1.0929	0	7.032e-12	77.43	4.03e-07	2	2208.22	1.94404	1104.61	38.5998	0
eFVIVGGGNAAGYAAR	2	c32125.graph_c0	N-Term(iTRAQ8plex)	0.776198	0.839322	0.882542	0	8.622e-10	77.43	2.75594e-07	3	1855.99	-1.94077	619.336	35.774	0
iSNFYTNFQVDEIGR	6	c38466.graph_c2	N-Term(iTRAQ8plex)	0.828504	0.914621	0.87009	0	1.462e-10	77.42	2.28229e-07	3	2107.07	-0.755639	703.03	46.2459	0
eAAYQIINDELMLDGNPR	2	c30789.graph_c0	N-Term(iTRAQ8plex)	0.905066	0.841574	0.872722	0	1.041e-13	77.42	2.37286e-07	2	2366.2	0.0589562	1183.6	45.8906	0
sLAIGEcDVAVVIGAR	2	c15883.graph_c0	N-Term(iTRAQ8plex); C7(Carbamidomethyl)	0.80061	0.799857	0.912647	0	7.117e-10	77.4	3.6394e-07	3	1934.07	1.04513	645.362	43.0542	0
aIAAMDGGELLTQNVNVDWAFSk	1	c39460.graph_c0	N-Term(iTRAQ8plex); K23(iTRAQ8plex)	0.990356	0.999313	1.02289	0	8.018e-13	77.37	4.33342e-07	3	3058.61	-0.160669	1020.21	53.8973	0
gTEAVSAVGGAGGGAASSSGk	2	c36126.graph_c0	N-Term(iTRAQ8plex); K21(iTRAQ8plex)	1.12063	1.28845	1.15334	0	6.79e-13	77.34	3.58855e-07	2	2286.21	-0.540105	1143.61	22.9203	0
nSASDSALTSVDSSETQTR	2	c13860.graph_c0	N-Term(iTRAQ8plex)	0.960041	0.854082	0.986763	0	6.799e-12	77.33	9.98605e-08	2	2260.08	0.105728	1130.55	25.3104	0
nFVGQASTSPGISGQTIQESmR	1	c40187.graph_c0	N-Term(iTRAQ8plex); M21(Oxidation)	0.695552	0.764098	0.778397	0	4.146e-13	77.32	2.02962e-07	3	2615.3	-2.64528	872.437	29.4141	0
lcDQISDAVLDAcLAQDPDSk	4	c30441.graph_c0;c38736.graph_c0	N-Term(iTRAQ8plex); C2(Carbamidomethyl); C13(Carbamidomethyl); K21(iTRAQ8plex)				0	1.587e-12	77.32	1.91841e-07	2	2942.46	-4.18572	1471.73	46.5228	0
vkVPIAPELLGFDPSTGAGTIIDSGTVITR	1	c39315.graph_c0	N-Term(iTRAQ8plex); K2(iTRAQ8plex)	0.775668	0.666607	0.733981	0	2.057e-08	77.32	3.91095e-07	4	3633.08	1.26223	909.025	51.9637	1
nFAQSDNIDDSFk	1	c31876.graph_c0	N-Term(iTRAQ8plex); K13(iTRAQ8plex)	0.869521	0.878311	0.857424	0	1.792e-09	77.31	1.98785e-07	2	2109.08	3.09561	1055.04	31.2156	0
dSPLDVIAINDTGGVk	1	c38739.graph_c0	N-Term(iTRAQ8plex); K16(iTRAQ8plex)	1.83784	1.89765	1.74548	0	9.871e-12	77.3	4.25487e-07	2	2222.25	-1.02224	1111.63	40.363	0
ykEAGQDTIVLAGAEYGSGSSR	2	c25192.graph_c0	N-Term(iTRAQ8plex); K2(iTRAQ8plex)	0.881182	0.876448	0.863513	0	1.497e-13	77.28	4.52705e-07	3	2867.52	7.64675	956.512	34.6726	1
cVVHAAWSSPTGLPAETMIER	1	c16040.graph_c0	N-Term(iTRAQ8plex); C1(Carbamidomethyl)	0.958361	0.890181	1.06097	0	1.063e-13	77.27	2.09062e-07	3	2616.3	-6.57331	872.773	39.4038	0
kLVSIVPLEELASSTVEDQTk	2	c32238.graph_c0	N-Term(iTRAQ8plex); K1(iTRAQ8plex); K21(iTRAQ8plex)	0.798314	0.886197	0.746702	0	2.15e-12	77.25	3.4094e-07	3	3198.86	-0.187915	1066.96	50.1112	1
sGGAPGGGAESTEDDDEHDEL	4	c30804.graph_c0	N-Term(iTRAQ8plex)	1.11411	1.14862	1.31696	0	2.637e-12	77.24	1.88352e-08	2	2348.99	0.642683	1175	21.8641	0
eDDLNEIVQLVGk	12	c25604.graph_c0	N-Term(iTRAQ8plex); K13(iTRAQ8plex)	1.06053	1.09819	1.03844	0	1.31e-12	77.24	4.36126e-07	2	2080.17	-1.9034	1040.59	51.1179	0
eVFIAIVSASEVLGk	6	c36315.graph_c0	N-Term(iTRAQ8plex); K15(iTRAQ8plex)	1.0015	0.91604	0.953429	0	3.363e-08	77.23	3.47245e-07	2	2170.29	-0.858517	1085.65	57.45	0
eEADTEVLEILELYR	2	c40171.graph_c0	N-Term(iTRAQ8plex)	0.843613	1.03923	1.05652	0	5.505e-09	77.22	2.63642e-07	3	2126.12	-0.972155	709.377	54.1405	0
dGVSDGQFDMVLNk	1	c33844.graph_c0	N-Term(iTRAQ8plex); K14(iTRAQ8plex)	1.11949	1.16855	1.0201	0	4.82e-10	77.22	3.17698e-07	2	2133.12	2.83881	1067.06	36.8883	0
qENVSAIYEAVVDGVEk	1	c16511.graph_c0	N-Term(iTRAQ8plex); K17(iTRAQ8plex)	1.18889	1.21018	1.18408	0	1.427e-13	77.21	4.08732e-07	2	2458.33	1.91115	1229.67	49.7833	0
nImcGPGDGIGIGSLGR	2	c43513.graph_c0	N-Term(iTRAQ8plex); M3(Oxidation); C4(Carbamidomethyl)	1.0465	0.939072	0.977216	0	2.851e-11	77.2	2.09601e-07	2	1994.01	0.43311	997.509	34.9523	0
tGSIGTGFGMINMIDDPLTEkPEADSk	3	c38116.graph_c0	N-Term(iTRAQ8plex); K21(iTRAQ8plex); K27(iTRAQ8plex)	0.73572	0.767814	0.77305	0	1.633e-09	77.2	4.70649e-07	3	3736.95	-1.40049	1246.32	47.4327	0
aSMAGYASGIAk	2	c39080.graph_c0	N-Term(iTRAQ8plex); K12(iTRAQ8plex)	0.864529	0.865571	0.762818	0	2.784e-11	77.18	3.80937e-07	2	1734.96	-1.22886	867.986	28.9821	0
gLIMAHGADAFPFTDER	3	c39525.graph_c0	N-Term(iTRAQ8plex)	1.61274	1.58938	1.58471	0	1.983e-12	77.17	1.93786e-07	2	2152.08	-0.490818	1076.54	40.861	0
sNLQDLATLTGGEVITDELGmNLDk	2	c41655.graph_c0	N-Term(iTRAQ8plex); M21(Oxidation); K25(iTRAQ8plex)	1.20477	1.2301	1.21734	0	1.035e-14	77.16	4.18272e-07	3	3271.72	-0.755725	1091.24	52.9789	0
sIDDVNSLSSQLVSLVFADGSPSGGPR	1	c39728.graph_c0	N-Term(iTRAQ8plex)	0.919239	0.851868	0.926208	0	2.353e-15	77.15	3.36353e-07	3	3008.54	-2.50717	1003.52	56.4392	0
lVGLDVVPASFDIDTGVTSk	1	c17809.graph_c0	N-Term(iTRAQ8plex); K20(iTRAQ8plex)	1.13366	1.17429	1.05559	0	2.226e-10	77.13	4.78296e-07	2	2641.49	0.767074	1321.25	51.2902	0
gALDGGLDIPHSEk	8	c39049.graph_c0;c23777.graph_c2	N-Term(iTRAQ8plex); K14(iTRAQ8plex)				0	7.681e-12	77.11	4.10471e-07	2	2017.11	-4.66087	1009.06	30.2165	0
iLGLGDLGVQGmAIPIGk	4	c40508.graph_c0	N-Term(iTRAQ8plex); M12(Oxidation); K18(iTRAQ8plex)	1.11655	1.05048	1.00571	0	8.875e-10	77.11	3.79345e-07	2	2376.41	-2.24246	1188.71	48.6799	0
nVLTNFWGMDFTTDk	4	c39383.graph_c0	N-Term(iTRAQ8plex); K15(iTRAQ8plex)	0.919899	0.888248	0.912433	0	9.855e-10	77.1	2.5153e-07	2	2397.23	-2.27696	1199.12	53.7041	0
mMVDEDVELAk	1	c39592.graph_c0	N-Term(iTRAQ8plex); K11(iTRAQ8plex)	0.750298	0.872932	0.861858	0	2.355e-09	77.07	3.24936e-07	2	1888	-3.11768	944.502	35.206	0
nGEEIVAGEDIYGGADR	1	c17028.graph_c0	N-Term(iTRAQ8plex)	0.916029	0.87453	0.870239	0	1.198e-11	77.07	1.15838e-07	2	2069.01	-0.409404	1035.01	32.6377	0
iTcADSSVIAEEADk	2	c15939.graph_c0	N-Term(iTRAQ8plex); C3(Carbamidomethyl); K15(iTRAQ8plex)	0.903041	0.908941	0.919308	0	1.797e-13	77.07	3.09229e-07	2	2217.16	3.38392	1109.08	32.1134	0
hNAINLGQGFPNFDGPDFVk	2	c39979.graph_c0	N-Term(iTRAQ8plex); K20(iTRAQ8plex)	0.928697	0.966894	0.902986	0	4.526e-10	77.03	3.71536e-07	3	2795.46	-3.26501	932.493	43.6548	0
gTDSYGVTTGFGATSHR	4	c22939.graph_c0;c32640.graph_c2	N-Term(iTRAQ8plex)				0	5.224e-10	77.01	1.23422e-07	2	2017.99	-0.804518	1009.5	26.7527	0
sGNATSSSQSFDLLDDTR	1	c35134.graph_c0	N-Term(iTRAQ8plex)	0.874415	0.918709	0.847687	0	7.845e-13	77.01	1.01524e-07	2	2205.05	-1.18192	1103.03	35.4383	0
aAEAGFVDASkPVAk	4	c40720.graph_c0	N-Term(iTRAQ8plex); K11(iTRAQ8plex); K15(iTRAQ8plex)	0.928945	0.983271	0.860102	0	7.07e-09	76.97	4.48028e-07	2	2373.39	-0.767606	1187.2	29.2734	0
vSSTETGVIFGNIVYETSNVMER	1	c16413.graph_c0	N-Term(iTRAQ8plex)	0.773572	0.88931	0.881496	0	2.761e-13	76.97	2.93328e-07	3	2836.44	0.88397	946.15	53.0441	0
sITDGNPMWNDLSVPQAk	6	c25192.graph_c0	N-Term(iTRAQ8plex); K18(iTRAQ8plex)	0.945298	1.00334	1.00495	0	1.442e-10	76.97	3.85746e-07	2	2581.35	-0.121617	1291.18	40.9362	0
hAALLcVLAEDcNQPDYQk	4	c39067.graph_c0	N-Term(iTRAQ8plex); C6(Carbamidomethyl); C12(Carbamidomethyl); K19(iTRAQ8plex)	1.06473	1.11504	1.09943	0	6.971e-13	76.96	2.90983e-07	3	2853.44	-2.8308	951.818	38.1004	0
vEAPDTTWGHEMFEGHAAAHPAR	3	c40824.graph_c0	N-Term(iTRAQ8plex)	1.06207	1.02087	1.04117	0	1.215e-12	76.95	1.12019e-07	3	2821.34	-1.27965	941.118	30.1522	0
eAVEINNSVPQGLSSSIFTR	2	c30809.graph_c0	N-Term(iTRAQ8plex)	0.890849	0.967097	0.98336	0	1.086e-13	76.94	3.97523e-07	2	2452.29	-1.57647	1226.65	40.521	0
lAGPQLVQMFIGDGAk	3	c39769.graph_c0	N-Term(iTRAQ8plex); K16(iTRAQ8plex)	0.907961	0.957841	0.922273	0	2.354e-09	76.94	4.85525e-07	2	2253.29	-1.18717	1127.15	53.7676	0
gFMTLEQALAEk	5	c38439.graph_c0	N-Term(iTRAQ8plex); K12(iTRAQ8plex)	1.47611	1.49813	1.48236	0	7.785e-11	76.92	4.32892e-07	2	1946.09	2.53722	973.55	48.3441	0
fEYVDSSESVEAGPGGTNk	1	c31057.graph_c1	N-Term(iTRAQ8plex); K19(iTRAQ8plex)	0.867914	0.912038	0.852801	0	3.032e-15	76.9	2.22549e-07	2	2581.29	-0.272859	1291.15	33.1218	0
iTNLHAVLAPVADTSk	2	c39096.graph_c0	N-Term(iTRAQ8plex); K16(iTRAQ8plex)	1.39515	1.25448	1.23118	0	7.944e-13	76.87	4.71827e-07	2	2258.33	-2.30568	1129.67	38.3032	0
kPIILALSNPTSQSEcTAEQAYTWSEGR	1	c30904.graph_c0	N-Term(iTRAQ8plex); K1(iTRAQ8plex); C16(Carbamidomethyl)	0.705268	0.794773	0.676053	0	5.186e-12	76.84	4.08853e-07	3	3745.92	-2.32214	1249.31	44.8142	0
iLVTGGAGFIGSHLVDk	6	c16044.graph_c0	N-Term(iTRAQ8plex); K17(iTRAQ8plex)	1.15738	1.11317	1.12588	0	1.154e-08	76.82	4.28418e-07	2	2292.36	3.6935	1146.68	44.0618	0
dDADFLVDALDYSMSk	5	c41991.graph_c0	N-Term(iTRAQ8plex); K16(iTRAQ8plex)	0.980737	0.940428	0.90225	0	6.834e-13	76.81	2.08449e-07	2	2413.2	-0.71292	1207.11	55.9612	0
fTSEGQNLQSQISSLMEENNMLNETHQNAk	1	c35876.graph_c0	N-Term(iTRAQ8plex); K30(iTRAQ8plex)	0.744509	0.698212	0.695027	0	3.234e-13	76.8	1.7759e-07	3	4030.96	-2.30244	1344.32	49.8191	0
dNLTLWTSDISEEGEDLHk	4	c29544.graph_c0	N-Term(iTRAQ8plex); K19(iTRAQ8plex)	1.14496	1.1802	1.18334	0	9.677e-14	76.79	2.62811e-07	3	2810.42	-3.19111	937.479	42.7531	0
aLSSAYMPIGAVLVSPk	3	c42607.graph_c0	N-Term(iTRAQ8plex); K17(iTRAQ8plex)	1.1201	1.05458	0.991507	0	1.109e-08	76.78	4.82756e-07	2	2312.35	-0.20408	1156.68	46.5169	0
fSEVVPDTVVFDDFER	2	c39475.graph_c0	N-Term(iTRAQ8plex)	0.841846	0.95558	0.967803	0	1.267e-09	76.74	1.80061e-07	2	2205.09	-3.40367	1103.05	48.5478	0
fVLDGEMPNYLLAk	2	c37844.graph_c1	N-Term(iTRAQ8plex); K14(iTRAQ8plex)	1.14776	1.17332	1.09984	0	4.228e-08	76.74	5.09466e-07	2	2218.23	-3.72373	1109.62	49.0949	0
gMTVLQAcSVAGVDIPR	1	c39367.graph_c0	N-Term(iTRAQ8plex); C8(Carbamidomethyl)	0.817423	0.83424	0.790758	0	1.084e-15	76.71	3.85015e-07	2	2078.1	-0.476568	1039.56	39.371	0
eSIELNVEQFk	3	c36291.graph_c0	N-Term(iTRAQ8plex); K11(iTRAQ8plex)	1.09441	1.11437	1.05644	0	8.048e-11	76.71	4.76736e-07	2	1944.08	-3.05614	972.546	38.9238	0
lASIQEELESLTDPMk	2	c23711.graph_c0	N-Term(iTRAQ8plex); K16(iTRAQ8plex)	1.33571	1.42808	1.38236	0	9.607e-10	76.71	4.91667e-07	2	2412.31	-3.15321	1206.66	57.1102	0
sSDGETFEVEEAVALESQTIk	7	c38960.graph_c0	N-Term(iTRAQ8plex); K21(iTRAQ8plex)	1.09329	1.16323	1.04592	0	2.132e-10	76.7	3.8804e-07	2	2877.48	-0.137609	1439.24	45.9473	0
qSDDNLTQGYTGDYYLQR	2	c40956.graph_c0	N-Term(iTRAQ8plex)	0.918795	0.905138	0.933241	0	2.583e-09	76.65	1.30844e-07	2	2441.17	6.34979	1221.09	33.8231	0
dITFQNTAGPSGNQAVALR	1	c17618.graph_c1	N-Term(iTRAQ8plex)	1.42569	1.42741	1.35757	0	2.694e-10	76.63	4.03036e-07	2	2264.19	-0.358895	1132.6	31.6575	0
vIANEAGAPLLYVPLEVIMSk	1	c34716.graph_c1	N-Term(iTRAQ8plex); K21(iTRAQ8plex)	0.851183	0.923335	0.648426	0	4.915e-08	76.63	4.59526e-07	2	2835.64	-4.15965	1418.32	56.9833	0
vSAPQGVEVVVSPAk	4	c39070.graph_c0	N-Term(iTRAQ8plex); K15(iTRAQ8plex)	0.834448	0.90702	0.78464	0	3.272e-11	76.63	4.55181e-07	2	2075.23	-1.47926	1038.12	31.5056	0
gNTAATGTIPEDEGGEGER	2	c35298.graph_c0	N-Term(iTRAQ8plex)	0.981866	0.953035	0.981882	0	1.106e-08	76.62	1.11063e-07	2	2165.03	2.75226	1083.02	22.0543	0
aLTVPELTQQMWDAk	11	c35834.graph_c1	N-Term(iTRAQ8plex); K15(iTRAQ8plex)	1.30775	1.28599	1.2791	0	4.286e-09	76.62	5.47694e-07	2	2339.29	0.468245	1170.15	48.8795	0
vNNDANDEEAAVIDHVEk	2	c38424.graph_c0	N-Term(iTRAQ8plex); K18(iTRAQ8plex)	0.976418	0.929492	1.03017	0	4.164e-13	76.6	2.97536e-07	3	2590.32	0.408092	864.112	33.2009	0
fTQANSEVSALLGR	6	c32603.graph_c0	N-Term(iTRAQ8plex)	0.885407	0.87755	0.966654	0	5.982e-10	76.58	3.54954e-07	3	1796.98	-2.61099	599.664	44.6801	0
lTGDALQGYATTSGTk	3	c39599.graph_c0	N-Term(iTRAQ8plex); K16(iTRAQ8plex)	0.937582	0.826344	0.846486	0	6.929e-13	76.58	5.06607e-07	2	2192.2	0.236692	1096.6	31.4235	0
iSNVGLQNSLNFR	3	c15428.graph_c0;c23744.graph_c0	N-Term(iTRAQ8plex)				0	5.56e-09	76.56	3.66529e-07	2	1765.98	-1.46158	883.495	37.9793	0
dVDMVIEAVIENVSLk	2	c41021.graph_c0	N-Term(iTRAQ8plex); K16(iTRAQ8plex)	1.22105	1.20258	1.08895	0	4.579e-06	76.55	5.68765e-07	2	2382.34	0.209472	1191.67	57.8993	0
fAVTDSPEAPLVVATPMk	3	c31399.graph_c0	N-Term(iTRAQ8plex); K18(iTRAQ8plex)	0.869817	0.870155	0.969621	0	1.918e-07	76.55	5.8315e-07	2	2481.38	-5.08237	1241.19	42.3329	0
sLGGAQSSDTFDDAGLQNVVk	1	c38424.graph_c1	N-Term(iTRAQ8plex); K21(iTRAQ8plex)	1.00531	1.07478	1.04209	0	4.375e-12	76.55	4.69176e-07	3	2717.43	3.22325	906.481	36.2762	0
eFNVANNLLSGPVPNFGENIk	1	c25426.graph_c0	N-Term(iTRAQ8plex); K21(iTRAQ8plex)	0.996929	1.08236	0.957298	0	1.066e-12	76.53	5.56939e-07	3	2881.57	0.284859	961.194	48.7945	0
aIITEEQDSSNSSAk	1	c40561.graph_c0	N-Term(iTRAQ8plex); K15(iTRAQ8plex)	0.930418	0.92744	0.8703	0	4.93e-14	76.52	3.61006e-07	2	2188.16	0.534897	1094.58	23.5393	0
gEEVISmTVEGPPPPDENR	2	c37330.graph_c1	N-Term(iTRAQ8plex); M7(Oxidation)	0.868805	0.73126	0.860589	0	4.807e-09	76.51	1.63051e-07	2	2373.16	3.88075	1187.09	30.1716	0
gALNVGAVLILPEGFELAPPDR	1	c35828.graph_c0	N-Term(iTRAQ8plex)	1.08622	0.965839	1.20073	0	2.83e-10	76.48	5.55516e-07	3	2552.44	0.944248	851.485	53.8224	0
sALASVIMGMAPVLGk	2	c36030.graph_c0	N-Term(iTRAQ8plex); K16(iTRAQ8plex)	1.06547	1.08011	1.00064	0	5.197e-13	76.48	5.29652e-07	2	2153.26	-1.48105	1077.13	56.8155	0
aAQDIANGELAPTHPIR	4	c30341.graph_c0	N-Term(iTRAQ8plex)	0.968981	0.938352	1.04588	0	7.089e-10	76.47	4.66628e-07	2	2078.13	0.594608	1039.57	29.8909	0
eVELEDPVENIGAk	2	c39810.graph_c0	N-Term(iTRAQ8plex); K14(iTRAQ8plex)	1.09627	1.19398	1.0872	0	5.975e-12	76.46	5.02724e-07	2	2150.17	-4.05409	1075.59	35.4968	0
sYNAQSASDAYPmDINR	2	c38344.graph_c0	N-Term(iTRAQ8plex); M13(Oxidation)	1.17528	1.10688	1.1171	0	1.561e-08	76.45	6.56747e-08	2	2223.03	-0.287171	1112.02	26.3356	0
ecMEQcQVGGYDIPk	1	c24976.graph_c0	N-Term(iTRAQ8plex); C2(Carbamidomethyl); C6(Carbamidomethyl); K15(iTRAQ8plex)	1.81773	1.89425	1.70014	0	1.174e-09	76.45	1.49467e-07	2	2422.17	1.87129	1211.59	30.9308	0
aNSLDFNAWTALIEETEk	2	c17641.graph_c0	N-Term(iTRAQ8plex); K18(iTRAQ8plex)	0.762624	0.760659	0.68905	0	1.157e-10	76.44	4.81211e-07	2	2660.4	-0.260897	1330.7	56.2036	0
lDTSGDAAGGAVPLLk	3	c16186.graph_c0	N-Term(iTRAQ8plex); K16(iTRAQ8plex)	0.916642	0.965468	0.870058	0	1.854e-09	76.43	5.44886e-07	2	2093.21	1.53303	1047.11	36.1089	0
sQVTAATGALALIQLQEDMk	3	c41456.graph_c0	N-Term(iTRAQ8plex); K20(iTRAQ8plex)	1.00501	1.05102	0.991789	0	2.009e-09	76.43	5.847e-07	2	2696.51	-1.84166	1348.76	51.8684	0
tFVGGSAGMSDQDIEQR	2	c41453.graph_c0	N-Term(iTRAQ8plex)	0.90838	0.856232	0.909501	0	7.529e-11	76.42	1.14017e-07	2	2102.01	-0.541906	1051.51	30.0376	0
iEEELGAAAVYAGAk	3	c20829.graph_c0	N-Term(iTRAQ8plex); K15(iTRAQ8plex)	1.05671	1.10271	0.992558	0	1.664e-13	76.41	5.72543e-07	2	2100.18	1.5035	1050.6	44.4653	0
mGAILASGILDAGGR	1	c40160.graph_c0	N-Term(iTRAQ8plex)	0.863007	0.71502	0.748155	0	3.746e-09	76.41	4.87975e-07	3	1705.96	-0.937112	569.323	51.2753	0
dYTSVAAAVAAAPSk	2	c39617.graph_c0	N-Term(iTRAQ8plex); K15(iTRAQ8plex)	0.656576	0.718862	0.60448	0	6.053e-12	76.4	4.95973e-07	2	2030.14	1.37985	1015.57	33.9645	0
qILPVIDNFGAAMALVk	4	c40167.graph_c0	N-Term(iTRAQ8plex); K17(iTRAQ8plex)	1.21163	1.12557	1.12116	0	7.338e-13	76.4	4.23811e-07	2	2408.42	1.35685	1204.72	56.6909	0
gGFMYGTVSDEGk	1	c16426.graph_c0	N-Term(iTRAQ8plex); K13(iTRAQ8plex)	1.01695	1.10839	1.07114	0	1.114e-11	76.39	2.4454e-07	2	1955.99	-4.8761	978.499	29.4668	0
hAAQLcVLAEDcNQPDYQk	4	c15794.graph_c1	N-Term(iTRAQ8plex); C6(Carbamidomethyl); C12(Carbamidomethyl); K19(iTRAQ8plex)	1.0379	0.97822	1.07765	0	1.653e-09	76.38	2.47405e-07	2	2868.42	-0.0956203	1434.71	30.893	0
gSAPcVLFFDELDSIATQR	1	c38536.graph_c0;c36055.graph_c0	N-Term(iTRAQ8plex); C5(Carbamidomethyl)				0	4.306e-12	76.37	2.64123e-07	2	2430.23	-1.06988	1215.62	55.9151	0
eTVQEcYELSAEYEGk	3	c30398.graph_c0	N-Term(iTRAQ8plex); C6(Carbamidomethyl); K16(iTRAQ8plex)	0.990412	1.01113	1.03504	0	8.752e-13	76.36	1.84965e-07	2	2543.24	-2.77745	1272.12	32.7216	0
eTAATPENAQTYNTNLIR	3	c40336.graph_c0	N-Term(iTRAQ8plex)	0.70339	0.689698	0.947206	0	1.471e-10	76.35	2.81563e-07	2	2311.18	-2.34483	1156.09	27.9015	0
lDLTAIHEILEk	2	c16171.graph_c0	N-Term(iTRAQ8plex); K12(iTRAQ8plex)	1.3575	1.3173	1.21876	0	6.794e-12	76.33	4.41173e-07	2	2003.19	-2.4918	1002.1	48.2773	0
qFAAEEISSmVLIk	2	c14925.graph_c0	N-Term(iTRAQ8plex); M10(Oxidation); K14(iTRAQ8plex)	1.06831	1.1536	1.08929	0	3.614e-09	76.33	5.65726e-07	2	2190.23	-0.244958	1095.62	41.8719	0
qFAAEEISSMVLIk	12	c14925.graph_c0	N-Term(iTRAQ8plex); K14(iTRAQ8plex)	0.922827	0.951372	0.907732	0	1.428e-13	76.32	5.68197e-07	2	2174.23	-1.68721	1087.62	49.8264	0
gYALIEYESFEEAEk	3	c39460.graph_c0	N-Term(iTRAQ8plex); K15(iTRAQ8plex)	1.14002	1.12126	1.0312	0	1.283e-10	76.32	3.54686e-07	2	2386.24	3.42464	1193.62	44.5706	0
iEDTYIVSGDDcVAVk	4	c16057.graph_c0	N-Term(iTRAQ8plex); C12(Carbamidomethyl); K16(iTRAQ8plex)	0.786515	0.849946	0.938022	0	1.43e-09	76.32	4.50357e-07	2	2392.25	0.23665	1196.63	36.5307	0
gQSGLLQFGSGTSEILETAFk	1	c36526.graph_c0	N-Term(iTRAQ8plex); K21(iTRAQ8plex)	1.14583	1.11279	1.13985	0	2.555e-10	76.32	6.05532e-07	3	2778.51	-2.65778	926.84	53.5035	0
lQNLQHVVDEQk	2	c31858.graph_c0	N-Term(iTRAQ8plex); K12(iTRAQ8plex)	1.04814	1.04926	0.985136	0	1.692e-10	76.31	5.58982e-07	2	2059.17	-0.38317	1030.09	33.6154	0
aAQDIALVDLAPTHPIR	2	c39472.graph_c0	N-Term(iTRAQ8plex)	0.832812	0.803369	0.923356	0	4.661e-12	76.31	5.2273e-07	3	2105.2	-1.79267	702.404	39.2051	0
gILGyTEDDVVSTDFVGDNR	7	c15958.graph_c0	N-Term(iTRAQ8plex); Y5(iTRAQ8plex)	0.768221	0.763558	0.675324	0	9.468e-09	76.3	3.44602e-07	2	2780.42	0.533379	1390.71	41.2448	0
aVTFSDLQTEAGLk	4	c38894.graph_c0	N-Term(iTRAQ8plex); K14(iTRAQ8plex)	0.904001	0.978512	0.884343	0	1.012e-13	76.29	5.67436e-07	2	2088.18	-1.17213	1044.59	39.4236	0
lTDLcSATEPSLSTTLFSk	2	c39599.graph_c0	N-Term(iTRAQ8plex); C5(Carbamidomethyl); K19(iTRAQ8plex)	1.05412	0.951628	1.0135	0	3.234e-09	76.27	5.79497e-07	2	2679.44	0.324911	1340.22	47.1865	0
wFcDNVSAEVSASTR	8	c38785.graph_c0	N-Term(iTRAQ8plex); C3(Carbamidomethyl)	1.03394	1.10161	1.12188	0	6.069e-12	76.25	1.09083e-07	2	2032.97	0.226901	1016.99	42.2517	0
eAYLSGEEFEGVFGMAk	1	c17179.graph_c0	N-Term(iTRAQ8plex); K17(iTRAQ8plex)	1.14718	1.17262	1.26026	0	5.772e-11	76.23	2.95408e-07	3	2472.25	-4.21183	824.754	48.4186	0
aAGADLVGGEDLIEGIk	2	c25436.graph_c0	N-Term(iTRAQ8plex); K17(iTRAQ8plex)	1.03583	0.999071	0.966853	0	4.988e-11	76.22	5.31288e-07	2	2236.26	-2.56439	1118.63	43.1647	0
lYNTccVFDTDGNLIAk	2	c40338.graph_c0	N-Term(iTRAQ8plex); C5(Carbamidomethyl); C6(Carbamidomethyl); K17(iTRAQ8plex)	1.31643	1.47525	1.28593	0	1.608e-11	76.21	3.23098e-07	3	2612.33	-0.986492	871.448	41.7894	0
lASVPSGGGGVAVAAAAGGAAPAAAAAAEPk	3	c38795.graph_c0	N-Term(iTRAQ8plex); K31(iTRAQ8plex)	0.787321	0.865391	0.814218	0	3.271e-15	76.19	6.63604e-07	3	3096.72	-3.24524	1032.91	37.1974	0
qGVEAVIGSDLEGLTEYEEk	2	c23842.graph_c0	N-Term(iTRAQ8plex); K20(iTRAQ8plex)	0.977581	0.971172	1.11895	0	6.695e-09	76.16	4.40627e-07	2	2774.43	-7.85234	1387.72	51.8143	0
sLDFAQAASLPLAIETAYEGLER	1	c39307.graph_c0	N-Term(iTRAQ8plex)	0.63677	0.788694	0.771599	0	6.518e-12	76.15	4.3679e-07	3	2769.45	-3.3439	923.822	56.4448	0
kIEAIQETIVAVATSSEPPk	4	c39580.graph_c0	N-Term(iTRAQ8plex); K1(iTRAQ8plex); K20(iTRAQ8plex)	1.05029	1.14374	1.13855	0	8.313e-13	76.15	4.3679e-07	3	3023.77	-1.43427	1008.6	55.1119	1
vGSGPFPTELLGEDGDLLR	2	c16508.graph_c0	N-Term(iTRAQ8plex)	1.09058	1.06664	1.10528	0	4.824e-10	76.13	5.03408e-07	3	2276.21	1.93259	759.409	47.8347	0
nLQMFQEMYQk	2	c30398.graph_c0	N-Term(iTRAQ8plex); K11(iTRAQ8plex)	0.916318	0.966466	0.919644	0	7.829e-11	76.13	3.60796e-07	2	2068.07	-5.79459	1034.54	41.0255	0
sLIANLSAANcYk	4	c38951.graph_c0	N-Term(iTRAQ8plex); C11(Carbamidomethyl); K13(iTRAQ8plex)	1.28072	1.18998	1.15722	0	1.065e-11	76.12	5.16786e-07	2	2033.13	-0.944053	1017.07	37.8361	0
gAVGALLVYDTSR	1	c40204.graph_c0	N-Term(iTRAQ8plex)	0.755215	1.03314	0.834567	0	3.544e-08	76.12	4.65474e-07	3	1625.91	-1.56697	542.643	40.3163	0
gGSTTFDSATVAVVGNGFLAk	2	c39229.graph_c0	N-Term(iTRAQ8plex); K21(iTRAQ8plex)	1.07674	1.07204	0.951872	0	3.94e-10	76.12	5.07012e-07	2	2607.39	-13.5944	1304.2	41.9978	0
sELAAAAAVADSR	2	c41893.graph_c0	N-Term(iTRAQ8plex)	0.857573	0.843421	0.883461	0	7.722e-09	76.11	3.75931e-07	3	1535.83	0.37247	512.616	32.8176	0
lDALTLMDISENAGDDVATcGk	1	c30151.graph_c0	N-Term(iTRAQ8plex); C20(Carbamidomethyl); K22(iTRAQ8plex)	1.37299	1.353	1.2917	0	2.015e-11	76.11	3.97973e-07	3	2917.48	1.54609	973.164	50.4834	0
nEADEEGGELVFGGVDPk	2	c38875.graph_c0	N-Term(iTRAQ8plex); K18(iTRAQ8plex)	0.847752	0.849005	0.822684	0	5.376e-10	76.08	2.93459e-07	3	2470.25	-1.46944	824.089	35.7505	0
dLTIQNTAGPDAHQAVAYR	2	c18988.graph_c0	N-Term(iTRAQ8plex)	0.852307	0.775324	0.749582	0	4.235e-13	76.06	3.13394e-07	3	2345.21	-3.82499	782.407	28.8957	0
eLSPQDAAMFIQMTFR	1	c39398.graph_c0	N-Term(iTRAQ8plex)	0.896469	0.699636	0.789171	0	1.132e-10	76.04	2.60086e-07	3	2189.11	0.809281	730.373	54.2005	0
gITMAVDSVVTNLk	2	c41655.graph_c0	N-Term(iTRAQ8plex); K14(iTRAQ8plex)	0.918469	1.03648	0.995436	0	1.282e-10	76.04	5.72437e-07	2	2056.17	-9.32384	1028.59	49.2141	0
aLDMDAVISDIVDQVk	2	c23365.graph_c0	N-Term(iTRAQ8plex); K16(iTRAQ8plex)	0.650071	0.72113	0.614422	0	2.153e-12	76.04	6.14748e-07	2	2340.3	1.28849	1170.65	57.5119	0
aEEISGSQPAEVQNLVQGk	2	c30086.graph_c0	N-Term(iTRAQ8plex); K19(iTRAQ8plex)	0.872037	0.931692	0.855068	0	8.281e-11	76.01	6.3154e-07	2	2592.4	-2.54588	1296.7	35.1465	0
eQMQDFVDQMk	2	c40749.graph_c0	N-Term(iTRAQ8plex); K11(iTRAQ8plex)	0.94396	1.02246	0.904579	0	4.357e-09	75.98	2.30898e-07	2	2007.01	-1.83158	1004.01	38.9713	0
sVFGEDALVNLSIEk	3	c16413.graph_c0	N-Term(iTRAQ8plex); K15(iTRAQ8plex)	0.941743	0.964136	0.873333	0	2.827e-12	75.96	6.33782e-07	2	2229.25	-2.14307	1115.13	45.9939	0
dMVDLLLQLADDPNLDVk	2	c15931.graph_c0	N-Term(iTRAQ8plex); K18(iTRAQ8plex)	0.760608	0.842066	0.830585	0	1.469e-10	75.96	6.03361e-07	3	2635.45	-0.467166	879.154	57.4598	0
vTcIPVVVAIVSPFPPSDk	1	c37145.graph_c0	N-Term(iTRAQ8plex); C3(Carbamidomethyl); K19(iTRAQ8plex)	1.06168	1.07666	1.03754	0	2.823e-11	75.94	6.16333e-07	2	2633.52	-0.244818	1317.26	51.4315	0
qIPLIGSQSIIGR	3	c38794.graph_c0	N-Term(iTRAQ8plex)	1.22763	1.17668	1.32491	0	2.166e-08	75.93	3.98221e-07	3	1686.02	-0.121495	562.679	40.5427	0
vAMIGFAASLLGEGITGk	1	c38911.graph_c0	N-Term(iTRAQ8plex); K18(iTRAQ8plex)	1.4331	1.35974	1.26792	0	1.782e-07	75.91	5.85985e-07	2	2343.37	5.01607	1172.19	57.9066	0
lGYADMVEEASLGDGk	2	c40097.graph_c0	N-Term(iTRAQ8plex); K16(iTRAQ8plex)	1.00635	1.14816	1.02059	0	5.02e-12	75.87	4.1282e-07	2	2263.17	-0.457888	1132.09	42.6866	0
tPNAYILQQFENPANPk	1	c25385.graph_c0	N-Term(iTRAQ8plex); K17(iTRAQ8plex)	1.04919	1.04406	0.934702	0	3.986e-08	75.87	6.74229e-07	2	2553.39	-1.83777	1277.2	41.054	0
sGVVPSQIGVITPYEGQR	1	c36791.graph_c0	N-Term(iTRAQ8plex)	0.886322	0.887613	0.988517	0	1.14e-06	75.86	5.87582e-07	2	2191.21	2.31645	1096.11	36.0271	0
fDEGLTESQmIAHMQDLASk	2	c15939.graph_c0	N-Term(iTRAQ8plex); M10(Oxidation); K20(iTRAQ8plex)	0.756632	0.74841	0.778391	0	1.077e-11	75.86	3.51511e-07	3	2875.44	0.369834	959.153	40.7356	0
vLVSGNDFYAFPR	1	c40129.graph_c0	N-Term(iTRAQ8plex)	0.891025	0.968665	1.0388	0	8.746e-09	75.86	4.21554e-07	3	1788.96	-1.60856	596.99	43.5258	0
fIFDQDIAIAASGPVk	9	c38258.graph_c0	N-Term(iTRAQ8plex); K16(iTRAQ8plex)	0.964655	0.99977	0.955689	0	6.252e-14	75.85	6.40939e-07	2	2300.31	-0.224677	1150.66	47.7718	0
eFANVDcSYNLSPEELcTk	4	c32254.graph_c0	N-Term(iTRAQ8plex); C7(Carbamidomethyl); C17(Carbamidomethyl); K19(iTRAQ8plex)	1.09539	1.18209	1.06257	0	1.691e-10	75.85	1.7031e-07	2	2884.38	-5.18677	1442.69	38.9109	0
aDGAFAVSEDTYNEPLGR	3	c41306.graph_c0	N-Term(iTRAQ8plex)	1.10378	0.967996	1.02407	0	2.148e-09	75.84	1.49854e-07	2	2216.07	-3.48979	1108.54	34.5986	0
aIGGSGVLVSPLTYIFDEETPR	1	c40374.graph_c0	N-Term(iTRAQ8plex)	1.03818	1.12472	1.21045	0	1.032e-10	75.81	6.06194e-07	2	2625.42	4.90611	1313.21	55.2366	0
aIGSYGSSFIQNQQk	2	c34798.graph_c0	N-Term(iTRAQ8plex); K15(iTRAQ8plex)	0.976788	1.03511	0.956161	0	2.024e-13	75.81	5.82577e-07	2	2236.21	-1.71193	1118.61	32.6963	0
fGDDEETAYLFDPDIYTDGR	2	c17941.graph_c0	N-Term(iTRAQ8plex)	0.961929	0.92731	0.999595	0	2.552e-09	75.8	6.97021e-08	2	2643.21	0.764597	1322.11	47.7505	0
iyHMIDDDEPILEk	2	c16701.graph_c0;c41464.graph_c0	N-Term(iTRAQ8plex); Y2(iTRAQ8plex); K14(iTRAQ8plex)				0	2.367e-10	75.78	7.00238e-07	2	2643.45	-0.33022	1322.23	36.2034	0
gGINFTSTVANTHLDLETVk	2	c41994.graph_c0	N-Term(iTRAQ8plex); K20(iTRAQ8plex)	1.07285	0.986617	1.12818	0	5.265e-12	75.78	7.39874e-07	3	2725.49	-1.20534	909.17	40.8063	0
lDADNYETDEALk	3	c39540.graph_c0	N-Term(iTRAQ8plex); K13(iTRAQ8plex)	1.15435	1.20861	1.1305	0	7.215e-11	75.78	3.69937e-07	2	2105.08	-0.651302	1053.05	30.0706	0
iDGDAVVLALGPWTSk	1	c41045.graph_c0	N-Term(iTRAQ8plex); K16(iTRAQ8plex)	1.05808	1.10492	1.03149	0	5.784e-07	75.75	6.31922e-07	2	2250.31	5.09756	1125.66	51.1817	0
vENLYEGPLDDQYANAIR	4	c38811.graph_c0	N-Term(iTRAQ8plex)	0.891526	0.851801	0.998116	0	3.239e-10	75.71	3.00759e-07	2	2384.2	0.327993	1192.61	40.7313	0
iFNTNNLWVNLNAIk	4	c39953.graph_c0	N-Term(iTRAQ8plex); K15(iTRAQ8plex)	0.815063	0.83897	0.852485	0	4.959e-09	75.7	6.56734e-07	2	2382.36	-4.97334	1191.69	54.3549	0
aAVSGLQNQPIINAVIDGDDIIYR	2	c25401.graph_c1;c36668.graph_c0	N-Term(iTRAQ8plex)				0	8.314e-10	75.68	6.94917e-07	3	2859.55	-0.0704325	953.855	53.2066	0
lLGSALFGVGEYk	4	c15312.graph_c0	N-Term(iTRAQ8plex); K13(iTRAQ8plex)	1.19135	1.29312	1.14328	0	2.572e-11	75.68	6.32726e-07	2	1962.14	-4.55996	981.575	49.8117	0
kLMENDESGQLMINPFGGR	1	c37704.graph_c0	N-Term(iTRAQ8plex); K1(iTRAQ8plex)	0.576826	0.522217	0.546626	0	2.634e-14	75.67	6.15214e-07	3	2744.45	5.16712	915.487	40.886	1
vASPAQAQEVHAGLR	13	c38785.graph_c0	N-Term(iTRAQ8plex)	0.839846	0.751388	0.853033	0	1.502e-09	75.66	5.1884e-07	2	1838.03	5.08719	919.518	25.097	0
fWEVVcDEHGIDATGk	7	c30451.graph_c1	N-Term(iTRAQ8plex); C6(Carbamidomethyl); K16(iTRAQ8plex)	1.20593	1.25544	1.18841	0	4.341e-06	75.64	2.57888e-07	2	2471.23	-7.50931	1236.12	44.0639	0
vAPEEHPVLLTEAPLNPk	23	c36598.graph_c0;c32185.graph_c0;c15823.graph_c1;c16555.graph_c1	N-Term(iTRAQ8plex); K18(iTRAQ8plex)				0	1.634e-05	75.62	5.97663e-07	2	2562.48	1.9711	1281.74	35.0737	0
lALINAGGIIESTFSPGk	2	c38439.graph_c0	N-Term(iTRAQ8plex); K18(iTRAQ8plex)	1.31001	1.42445	1.34696	0	1.721e-11	75.58	5.22952e-07	3	2396.41	2.46336	799.474	54.9395	0
gMPLEVITEFFAVGAk	4	c34690.graph_c1	N-Term(iTRAQ8plex); K16(iTRAQ8plex)	0.541429	0.537691	0.531274	0	8.584e-13	75.57	7.03037e-07	2	2317.31	-0.122596	1159.16	57.8878	0
aLGASAGPSNAAPPVGANPIR	1	c31793.graph_c0	N-Term(iTRAQ8plex)	0.991012	1.09451	0.887462	0	6.871e-08	75.56	6.60182e-07	2	2192.23	7.35963	1096.62	28.7078	0
iDPSILGGLVVEFGQk	4	c35774.graph_c0	N-Term(iTRAQ8plex); K16(iTRAQ8plex)	1.03829	1.01966	1.02807	0	1.083e-13	75.53	5.97583e-07	2	2280.35	1.14325	1140.68	56.2752	0
gFVSATSTPAGAPPTTTR	2	c35505.graph_c3	N-Term(iTRAQ8plex)	0.935282	1.00015	1.08103	0	6.319e-13	75.5	4.98854e-07	2	2023.08	-0.36788	1012.04	25.7474	0
tVVDVGGGDGTALGLIVEGcPWIk	7	c36917.graph_c0	N-Term(iTRAQ8plex); C20(Carbamidomethyl); K24(iTRAQ8plex)	1.31303	1.24536	1.22066	0	1.751e-14	75.5	7.51099e-07	3	3021.66	0.845241	1007.89	50.2673	0
eADPLDSQVVTVAk	2	c29575.graph_c1	N-Term(iTRAQ8plex); K14(iTRAQ8plex)	1.13261	1.11548	1.1154	0	1.212e-08	75.5	6.56683e-07	2	2080.18	0.91337	1040.59	32.3433	0
mTAVVSALGEcQEk	2	c31476.graph_c0	N-Term(iTRAQ8plex); C11(Carbamidomethyl); K14(iTRAQ8plex)	1.29206	1.31191	1.23829	0	8.529e-12	75.5	5.17173e-07	2	2131.13	-1.3663	1066.07	41.6479	0
iENFNQNIGALSVk	2	c34847.graph_c1;c15576.graph_c0	N-Term(iTRAQ8plex); K14(iTRAQ8plex)				0	2.202e-13	75.5	7.38416e-07	2	2155.23	-1.23186	1078.12	39.7832	0
eIAESYEQEQNLEQAIAYYDk	1	c40527.graph_c0	N-Term(iTRAQ8plex); K21(iTRAQ8plex)	1.1071	1.11641	1.18255	0	2.058e-12	75.5	4.08666e-07	3	3142.58	3.38288	1048.2	47.5597	0
sGLVALNLDLAQVSEFVk	2	c36017.graph_c0	N-Term(iTRAQ8plex); K18(iTRAQ8plex)	1.1715	1.23625	1.20485	0	2.942e-10	75.48	6.42726e-07	4	2511.46	-3.42913	628.619	56.4006	0
gAAQQILDAINk	2	c23543.graph_c0	N-Term(iTRAQ8plex); K12(iTRAQ8plex)	1.10222	1.14044	1.06442	0	2.7e-11	75.44	6.12953e-07	2	1850.09	-2.62985	925.549	41.9432	0
gILAADESTGTIGk	19	c23776.graph_c0;c38779.graph_c0	N-Term(iTRAQ8plex); K14(iTRAQ8plex)				0	4.018e-08	75.41	7.36614e-07	2	1941.1	-4.19055	971.055	30.668	0
lLAMVcQPAEVLGLVDIPSHIR	1	c41046.graph_c0	N-Term(iTRAQ8plex); C6(Carbamidomethyl)	1.17145	0.908803	0.742224	0	1.093e-08	75.4	7.45522e-07	3	2735.52	-0.308526	912.513	56.7196	0
sSNSPENVVDFNLEk	2	c26242.graph_c0	N-Term(iTRAQ8plex); K15(iTRAQ8plex)	1.32774	1.19522	1.17345	0	1.374e-08	75.39	4.98642e-07	2	2287.2	0.223548	1144.11	35.4463	0
nEQYEQLLSETk	3	c33819.graph_c1	N-Term(iTRAQ8plex); K12(iTRAQ8plex)	1.09967	1.10737	1.00483	0	9.892e-10	75.38	5.28765e-07	2	2090.12	-3.38028	1045.56	33.7799	0
yGAGIGPGVYDIHSPR	14	c30022.graph_c0	N-Term(iTRAQ8plex)	0.92361	0.863933	0.94409	0	1.07e-11	75.35	4.85752e-07	3	1963.04	1.96818	655.017	32.82	0
iSVcGmISQYNLNQEEGVR	1	c36899.graph_c0	N-Term(iTRAQ8plex); C4(Carbamidomethyl); M6(Oxidation)	0.998103	0.94176	1.11436	0	1.017e-09	75.34	2.6025e-07	2	2517.24	0.0414773	1259.12	35.0473	0
eHVIkPVIPAQYLDDNTIFHLNPSGR	3	c15966.graph_c1	N-Term(iTRAQ8plex); K5(iTRAQ8plex)	0.931593	0.933383	0.933696	0	2.413e-13	75.34	7.99756e-07	5	3581.96	-1.2299	717.199	41.9293	0
aAEAQVSSEEEEQMLR	1	c30062.graph_c0	N-Term(iTRAQ8plex)	0.898267	0.852398	0.901855	0	6.928e-13	75.32	1.90947e-07	2	2111.03	4.32903	1056.02	31.8525	0
qVLLEGLATSLQLVDPLk	1	c22443.graph_c0	N-Term(iTRAQ8plex); K18(iTRAQ8plex)	0.793691	0.892927	0.769556	0	5.071e-11	75.32	4.86181e-07	3	2545.53	-6.30435	849.18	57.7299	0
nAESSSTVQNNQASASSk	1	c35876.graph_c0	N-Term(iTRAQ8plex); K18(iTRAQ8plex)	0.787775	0.839751	0.816801	0	7.703e-12	75.28	3.52815e-07	3	2418.23	-2.69969	806.747	16.3813	0
gLPLNILIcNAGVMTPPFGLSk	3	c23680.graph_c0	N-Term(iTRAQ8plex); C9(Carbamidomethyl); K22(iTRAQ8plex)	0.904369	0.845314	0.798801	0	2.379e-09	75.27	8.52868e-07	2	2920.66	-1.39734	1460.83	55.4196	0
fPTLVSHQESLEAk	3	c32525.graph_c0	N-Term(iTRAQ8plex); K14(iTRAQ8plex)	1.07742	1.06732	1.0371	0	1.476e-07	75.26	7.37183e-07	2	2194.24	4.5082	1097.62	33.8511	0
fGASGSYFLLNTGAk	2	c16390.graph_c0	N-Term(iTRAQ8plex); K15(iTRAQ8plex)	0.977677	1.01287	0.918871	0	2.916e-13	75.23	7.69285e-07	2	2141.19	3.6276	1071.1	42.895	0
gDIENPEQYLENLk	3	c40673.graph_c0	N-Term(iTRAQ8plex); K14(iTRAQ8plex)	0.832424	0.847055	0.795312	0	5.364e-10	75.23	6.32823e-07	2	2270.21	-1.09363	1135.61	44.4944	0
aVFVDLEPTVIDEVR	4	c36571.graph_c0	N-Term(iTRAQ8plex)	1.1175	1.09917	1.13851	0	1.185e-09	75.22	6.16246e-07	3	2006.11	-0.756176	669.375	45.821	0
aISTSGGGSFGGPGGIQR	3	c16457.graph_c0	N-Term(iTRAQ8plex)	0.819816	0.861997	0.979859	0	5.943e-13	75.21	4.35379e-07	2	1910	-1.63328	955.504	28.7911	0
nNPcLIGEPGVGk	2	c39111.graph_c0	N-Term(iTRAQ8plex); C4(Carbamidomethyl); K13(iTRAQ8plex)	1.04125	1.09661	0.987691	0	1.157e-11	75.2	6.1607e-07	2	1963.09	-1.11744	982.047	26.7063	0
sGYLMNTSISGLEk	2	c39367.graph_c0	N-Term(iTRAQ8plex); K14(iTRAQ8plex)	0.884516	0.896118	0.856044	0	2.481e-13	75.19	6.523e-07	2	2108.15	1.43797	1054.58	37.1738	0
vcPSHILDFQPGEAFVVR	1	c15916.graph_c0	N-Term(iTRAQ8plex); C2(Carbamidomethyl)	1.55467	1.5152	1.46938	0	4.749e-08	75.18	5.58236e-07	2	2375.24	-2.91028	1188.12	44.6142	0
vAVPTVGLTFTGGk	3	c38972.graph_c0	N-Term(iTRAQ8plex); K14(iTRAQ8plex)	0.828593	0.843787	0.781833	0	6.59e-09	75.11	6.33595e-07	2	1955.17	-2.67693	978.09	39.5234	0
gVSGNYAASLPGk	6	c38754.graph_c0	N-Term(iTRAQ8plex); K13(iTRAQ8plex)	1.27093	1.26805	1.17136	0	1.442e-10	75.09	7.86745e-07	2	1829.04	1.87748	915.024	26.8074	0
nSAFDTEAANcLVk	2	c23481.graph_c0	N-Term(iTRAQ8plex); C11(Carbamidomethyl); K14(iTRAQ8plex)	1.36856	1.4013	1.28072	0	7.794e-13	75.03	4.9149e-07	2	2148.12	-1.79316	1074.56	31.5415	0
nDHSVIDAALISEIDR	2	c24354.graph_c0	N-Term(iTRAQ8plex)	1.10564	1.02587	1.04511	0	7.146e-12	75.02	5.33543e-07	2	2072.1	2.5755	1036.55	40.9736	0
yAADEDAFFADYAVSHMk	6	c38773.graph_c0	N-Term(iTRAQ8plex); K18(iTRAQ8plex)	1.00368	0.999114	1.007	0	1.078e-10	75	2.30846e-07	3	2659.28	-5.34351	887.099	45.7667	0
aTEDQLVTPWTVSVASGyTLLR	1	c39247.graph_c0	N-Term(iTRAQ8plex); Y18(iTRAQ8plex)	1.04649	1.10455	1.06393	0	8.036e-13	75	9.21804e-07	3	3015.65	-3.16211	1005.89	49.3211	0
qFGyIVLTTSAGIMDHEEAR	2	c38846.graph_c0	N-Term(iTRAQ8plex); Y4(iTRAQ8plex)	0.953732	0.916804	0.902683	0	5.109e-13	74.95	5.83798e-07	4	2846.47	-9.53325	712.373	44.2277	0
eVSLEELNIELEAAk	2	c37042.graph_c0	N-Term(iTRAQ8plex); K15(iTRAQ8plex)	1.09309	1.12153	1.04057	0	2.377e-10	74.95	8.01323e-07	2	2295.29	1.8708	1148.15	46.7423	0
vDDcFWSLEDQk	2	c40466.graph_c0	N-Term(iTRAQ8plex); C4(Carbamidomethyl); K12(iTRAQ8plex)	1.05569	1.13414	1.0488	0	5.728e-10	74.95	2.62309e-07	2	2150.06	-3.55185	1075.53	40.8127	0
eAVDDTAGAAQFVAQHk	1	c33335.graph_c0	N-Term(iTRAQ8plex); K17(iTRAQ8plex)	1.23913	1.08839	1.19797	0	4.705e-10	74.94	7.08586e-07	3	2366.28	10.406	789.432	34.7598	0
iGGQVQDVTNVLSEAFcVQk	2	c41180.graph_c0	N-Term(iTRAQ8plex); C17(Carbamidomethyl); K20(iTRAQ8plex)	1.24518	1.29739	1.30599	0	4.365e-11	74.94	7.80727e-07	4	2800.51	-0.110563	700.883	55.7365	0
eSFANNTLHLIGLMSDGGVHSR	3	c39297.graph_c0	N-Term(iTRAQ8plex)	0.826908	0.827204	0.891072	0	5.302e-14	74.93	5.20613e-07	4	2659.36	0.135721	665.595	47.9885	0
nYADTVVQHAGQAVAEGAk	2	c34535.graph_c0	N-Term(iTRAQ8plex); K19(iTRAQ8plex)	0.877271	0.844369	0.894706	0	4.516e-12	74.91	7.26411e-07	3	2537.36	-0.711624	846.457	34.7066	0
nVYVIGGEGILEELk	2	c18283.graph_c0	N-Term(iTRAQ8plex); K15(iTRAQ8plex)	1.10637	1.16919	1.05714	0	1.973e-10	74.91	7.00583e-07	2	2241.31	4.9474	1121.16	49.7305	0
aVVVHADADDLGk	14	c38794.graph_c0	N-Term(iTRAQ8plex); K13(iTRAQ8plex)	1.03924	1.02917	1.0607	0	5.974e-11	74.89	6.60031e-07	2	1918.08	-4.17664	959.542	27.5862	0
vLIQNNEQLQFVk	1	c40376.graph_c0	N-Term(iTRAQ8plex); K13(iTRAQ8plex)	0.933619	0.970693	0.942604	0	4.4e-11	74.89	6.9733e-07	2	2181.29	2.35159	1091.15	38.2198	0
eAAELAAESPQGILR	2	c38284.graph_c0	N-Term(iTRAQ8plex)	0.939547	0.972828	0.930638	0	1.189e-09	74.88	6.38797e-07	3	1859.01	-1.89779	620.343	36.7806	0
mTMLAQALEYEk	5	c39297.graph_c0;c29717.graph_c0	N-Term(iTRAQ8plex); K12(iTRAQ8plex)				0	3.386e-11	74.88	6.6968e-07	2	2036.1	0.319837	1018.55	52.1554	0
eLDYLVGAVSNPk	14	c38930.graph_c0	N-Term(iTRAQ8plex); K13(iTRAQ8plex)	1.1285	1.07844	1.07428	0	1.395e-10	74.87	8.3903e-07	2	2013.14	-4.82543	1007.07	46.5226	0
iDQITLEELQILDk	2	c41994.graph_c0	N-Term(iTRAQ8plex); K14(iTRAQ8plex)	1.07976	1.11324	1.02819	0	6.925e-12	74.87	8.32513e-07	2	2279.32	-3.6666	1140.17	53.7702	0
gHTEPTDPDWLNASYVFYDENEELVR	1	c23945.graph_c0	N-Term(iTRAQ8plex)	1.08782	0.834224	1.25932	0	3.098e-11	74.86	1.32268e-07	3	3400.57	-5.1873	1134.2	48.5533	0
iENLEQNIGALSVk	9	c38535.graph_c0	N-Term(iTRAQ8plex); K14(iTRAQ8plex)	1.16995	1.2078	1.14901	0	1.103e-11	74.85	7.72524e-07	2	2136.25	1.18566	1068.63	47.2577	0
vLDFAIDDSILEER	2	c24424.graph_c1	N-Term(iTRAQ8plex)	1.27208	1.17153	1.41999	0	6.869e-10	74.84	5.64324e-07	2	1939.03	-1.13366	970.019	50.8556	0
aSSSQVFENPIk	3	c25517.graph_c0	N-Term(iTRAQ8plex); K12(iTRAQ8plex)	1.16887	1.16214	1.17695	0	3.741e-09	74.81	7.4168e-07	2	1915.07	-2.4968	958.039	28.9661	0
gNTTISNDGATIMk	2	c24932.graph_c0	N-Term(iTRAQ8plex); K14(iTRAQ8plex)	0.964936	1.03205	0.921674	0	2.568e-09	74.81	6.68998e-07	2	2031.1	-1.3656	1016.05	25.4786	0
vGIcELPFHPVSSETIGGVGGTcVIR	4	c39751.graph_c0	N-Term(iTRAQ8plex); C4(Carbamidomethyl); C23(Carbamidomethyl)	1.13438	1.09273	1.14986	0	3.239e-13	74.81	6.68998e-07	3	3045.6	5.04631	1015.87	44.6159	0
vTQVFQQASDVGLTVcR	2	c41963.graph_c0	N-Term(iTRAQ8plex); C16(Carbamidomethyl)	1.06348	1.08146	1.05075	0	1.806e-10	74.78	5.95461e-07	3	2212.17	-0.653742	738.061	43.3906	0
gVSGEYFAGNNVDkPSSQAcDAELAk	2	c23680.graph_c0	N-Term(iTRAQ8plex); K14(iTRAQ8plex); C20(Carbamidomethyl); K26(iTRAQ8plex)	1.20214	1.23407	1.09368	0	1.635e-13	74.78	6.4536e-07	4	3626.86	2.48579	907.471	31.5477	0
dTIcIALADDTcEEPk	2	c36874.graph_c0	N-Term(iTRAQ8plex); C4(Carbamidomethyl); C12(Carbamidomethyl); K16(iTRAQ8plex)	0.901822	1.01444	0.927694	0	1.33e-12	74.77	3.21756e-07	2	2459.22	-0.925971	1230.12	35.9103	0
mGVDMVVLGSHGyGLIk	2	c39811.graph_c0	N-Term(iTRAQ8plex); Y13(iTRAQ8plex); K17(iTRAQ8plex)	0.884523	0.892668	0.893398	0	1.755e-11	74.73	8.69882e-07	2	2688.53	-2.26272	1344.77	39.5976	0
lDMSQDEFPLLIk	1	c41823.graph_c0	N-Term(iTRAQ8plex); K13(iTRAQ8plex)	1.14773	1.18342	1.07974	0	1.521e-07	74.7	8.45416e-07	2	2157.21	-1.61578	1079.11	49.2477	0
amGIMNSFINDIFEk	7	c36578.graph_c0;c34799.graph_c0	N-Term(iTRAQ8plex); M2(Oxidation); K15(iTRAQ8plex)				0	4.934e-12	74.66	6.48051e-07	2	2354.23	-0.666266	1177.62	57.0467	0
eELGLIEQAYDNPHEALSR	2	c23502.graph_c0	N-Term(iTRAQ8plex)	1.30195	1.0913	1.25259	0	4.017e-12	74.66	4.59962e-07	3	2488.26	-2.09349	830.091	41.5036	0
gVDGVEGVEAVLFR	3	c40033.graph_c0	N-Term(iTRAQ8plex)	1.30363	1.28192	1.21617	0	2.978e-09	74.64	6.59631e-07	3	1750.96	-1.06049	584.326	49.2078	0
lVEGNcPTPGcNYDSAR	2	c30615.graph_c0	N-Term(iTRAQ8plex); C6(Carbamidomethyl); C11(Carbamidomethyl)	1.13733	1.22473	1.23382	0	2.942e-12	74.64	6.5276e-08	2	2214.02	-0.393613	1107.51	27.2924	0
aAHLVDSTNQVGHFQk	3	c15942.graph_c0;c15935.graph_c0;c37383.graph_c3	N-Term(iTRAQ8plex); K16(iTRAQ8plex)				0	8.412e-08	74.63	8.93588e-07	2	2360.31	8.84253	1180.66	25.1982	0
gAVGVIPTDTVYAMVcDMTNHDAIER	1	c43268.graph_c0	N-Term(iTRAQ8plex); C16(Carbamidomethyl)	1.2426	0.730098	1.03365	0	8.626e-11	74.63	2.87532e-07	3	3139.52	-0.25326	1047.18	55.6052	0
hAAVSPDLIVTEAR	3	c39608.graph_c0	N-Term(iTRAQ8plex)	0.940964	0.93845	1.04723	0	1.329e-11	74.62	7.29979e-07	3	1783.01	3.0577	595.007	30.501	0
aGGAyTLNTASAVTVR	2	c15930.graph_c0	N-Term(iTRAQ8plex); Y5(iTRAQ8plex)	0.862455	0.806435	0.917019	0	5.663e-12	74.62	8.14539e-07	2	2160.22	-0.51649	1080.61	29.03	0
nEANYTALTPLWFLk	1	c40226.graph_c0	N-Term(iTRAQ8plex); K15(iTRAQ8plex)	1.02244	1.15989	1.02554	0	1.831e-07	74.62	8.57682e-07	2	2389.33	-2.73257	1195.17	56.2478	0
tLLVGQTQIQEPSSLTFk	3	c16423.graph_c0	N-Term(iTRAQ8plex); K18(iTRAQ8plex)	1.09186	1.07123	1.05733	0	5.097e-09	74.62	7.69671e-07	2	2598.49	-1.9522	1299.75	41.6447	0
tVQTILNLAGLk	3	c31876.graph_c1	N-Term(iTRAQ8plex); K12(iTRAQ8plex)	0.734454	0.797435	0.78081	0	1.578e-11	74.6	3.71008e-07	2	1879.18	-1.26081	940.094	54.5142	0
nEEDVVIANLDADNYk	2	c16745.graph_c0	N-Term(iTRAQ8plex); K16(iTRAQ8plex)	0.960139	1.07259	0.993017	0	1.647e-09	74.59	5.3173e-07	3	2430.26	-0.909432	810.758	38.6916	0
gVAGSSSAELLATFcDNILk	1	c35469.graph_c0	N-Term(iTRAQ8plex); C15(Carbamidomethyl); K20(iTRAQ8plex)	1.23502	1.2887	1.16654	0	4.389e-12	74.59	8.20185e-07	3	2661.44	-0.64813	887.817	52.6995	0
aAVYASQAGIPVIITSGFAGDNIVR	1	c23705.graph_c0	N-Term(iTRAQ8plex)	1.00081	1.13566	1.04967	0	1.145e-08	74.58	9.10902e-07	2	2794.53	-5.33147	1397.77	48.7619	0
aVDIIQGDGGVGTIk	1	c40489.graph_c0	N-Term(iTRAQ8plex); K15(iTRAQ8plex)	0.727838	0.773901	0.635312	0	4.654e-14	74.58	8.08143e-07	2	2051.2	1.12341	1026.1	36.0635	0
mFNDDVQGTAGVAIAGLLGAVR	2	c32575.graph_c0	N-Term(iTRAQ8plex)	0.914147	1.00075	1.02945	0	1.026e-13	74.57	7.8382e-07	3	2479.33	1.3531	827.115	55.3914	0
vNEISSGIDSLTVk	1	c15160.graph_c0	N-Term(iTRAQ8plex); K14(iTRAQ8plex)	1.26627	1.19734	1.25115	0	2.09e-13	74.56	8.78362e-07	2	2070.19	-1.09431	1035.6	41.5253	0
iGDGVLIGAGATVLGNVk	1	c17811.graph_c0	N-Term(iTRAQ8plex); K18(iTRAQ8plex)	1.01646	0.996192	0.967248	0	1.04e-10	74.54	6.27535e-07	2	2262.36	-2.22902	1131.68	47.4393	0
gISMAVDSVVTNLk	2	c34629.graph_c0	N-Term(iTRAQ8plex); K14(iTRAQ8plex)	1.41344	1.41522	1.29657	0	7.384e-09	74.53	7.80501e-07	3	2042.17	-1.61139	681.396	47.6992	0
qDLPNAMNAAEITDk	4	c37878.graph_c0;c23577.graph_c0	N-Term(iTRAQ8plex); K15(iTRAQ8plex)				0	2.168e-13	74.53	6.18411e-07	2	2239.19	0.0825713	1120.1	33.0534	0
eNYSANLMNLVIYSk	2	c23087.graph_c0	N-Term(iTRAQ8plex); K15(iTRAQ8plex)	1.00364	1.02777	0.949129	0	1.324e-10	74.53	8.13977e-07	2	2367.29	0.769164	1184.15	48.9144	0
vLQMAGIDDVFTMSR	2	c38803.graph_c0	N-Term(iTRAQ8plex)	0.922844	0.841196	0.970925	0	7.413e-09	74.52	4.36181e-07	3	1987.03	-0.0549753	663.015	50.4986	0
dYYVGDIDVNTLPk	2	c24973.graph_c0	N-Term(iTRAQ8plex); K14(iTRAQ8plex)	1.04195	1.11487	0.988542	0	9.011e-09	74.52	8.10555e-07	2	2220.22	9.73254	1110.61	38.7275	0
gDALYAMELALSLEk	4	c39291.graph_c0;c40109.graph_c0;c39350.graph_c0	N-Term(iTRAQ8plex); K15(iTRAQ8plex)				0	1.251e-12	74.5	8.76389e-07	2	2232.24	-0.598452	1116.62	56.3126	0
dRPPGHDWELEPGVTcGDYLFGMLQGTR	1	c39763.graph_c0	N-Term(iTRAQ8plex); C16(Carbamidomethyl)	0.890302	0.823673	0.971249	0	5.686e-11	74.49	2.11601e-07	3	3507.67	-2.02434	1169.89	48.0647	0
gGETSTNSIASIFAWTR	4	c32699.graph_c0	N-Term(iTRAQ8plex)	0.875544	0.954816	0.906547	0	3.448e-16	74.49	4.35648e-07	2	2102.08	0.714716	1051.55	50.1237	0
gLGALVYNDSWPVPPVFk	3	c40868.graph_c0	N-Term(iTRAQ8plex); K18(iTRAQ8plex)	0.942133	0.982785	0.926937	0	2.075e-08	74.49	9.61983e-07	2	2567.44	-3.70135	1284.22	55.1917	0
lHGGTPANFLDVGGNASEGQVVEAFk	3	c37108.graph_c0	N-Term(iTRAQ8plex); K26(iTRAQ8plex)	1.08053	1.03578	1.10796	0	1.331e-10	74.47	8.11009e-07	3	3222.69	-3.04539	1074.9	43.3156	0
gMLTGPVTILNWSFVR	2	c30022.graph_c0	N-Term(iTRAQ8plex)	0.658881	0.66516	0.696296	0	1.832e-11	74.46	8.32574e-07	3	2095.17	-0.264382	699.061	54.5938	0
aENLLEQGDMVLAINk	1	c35033.graph_c0	N-Term(iTRAQ8plex); K16(iTRAQ8plex)	0.915522	0.890188	0.882336	0	5.987e-08	74.46	9.18517e-07	2	2366.31	-4.51376	1183.66	47.3789	0
vLLISSSSLAEDLFSk	2	c17525.graph_c0	N-Term(iTRAQ8plex); K16(iTRAQ8plex)	2.1198	2.19697	1.96921	0	9.966e-14	74.45	8.54234e-07	2	2317.35	-0.772684	1159.18	56.8543	0
gAAYFEEELVENLEk	1	c34167.graph_c0	N-Term(iTRAQ8plex); K15(iTRAQ8plex)	0.953275	0.830269	0.976584	0	3.322e-06	74.45	8.18342e-07	2	2349.26	8.82679	1175.14	53.7955	0
tEDLWAALEEESGEPVNk	2	c37403.graph_c1	N-Term(iTRAQ8plex); K18(iTRAQ8plex)	1.24662	1.18702	1.19444	0	5.007e-08	74.45	5.7607e-07	2	2625.35	-0.499974	1313.18	48.8119	0
aITYVEDVAEIPA	1	c38803.graph_c0	N-Term(iTRAQ8plex)	0.923969	0.987858	0.957018	0	2.397e-05	74.44	5.89989e-07	2	1694.91	-0.869231	847.961	52.1253	0
sGWDEYGISFAmPTDHLIIR	1	c16057.graph_c0	N-Term(iTRAQ8plex); M12(Oxidation)	0.86443	0.92329	0.787998	0	2.003e-13	74.43	3.26324e-07	3	2628.29	-5.71853	876.769	44.97	0
aMGIMNSFINDIFEk	2	c36578.graph_c0;c34799.graph_c0	N-Term(iTRAQ8plex); K15(iTRAQ8plex)				0	1.165e-09	74.41	7.46221e-07	2	2338.24	-0.026408	1169.62	57.8063	0
qTITVcAVDNAAMSALIAk	3	c40587.graph_c0	N-Term(iTRAQ8plex); C6(Carbamidomethyl); K19(iTRAQ8plex)	1.01697	0.948213	0.956198	0	3.754e-12	74.39	8.67937e-07	2	2585.42	-0.317664	1293.22	47.8904	0
tFGQEIYSPLLVAFAQQDGSDWk	1	c35135.graph_c0	N-Term(iTRAQ8plex); K23(iTRAQ8plex)	1.14226	1.19784	1.15117	0	1.188e-13	74.36	7.67687e-07	3	3208.66	-4.56088	1070.23	56.6217	0
lVVAGQETELLIGMk	4	c25486.graph_c1	N-Term(iTRAQ8plex); K15(iTRAQ8plex)	0.954251	0.954708	0.948761	0	9.089e-09	74.34	7.91477e-07	2	2209.31	-1.56064	1105.16	52.0507	0
sQSSNDTFPTVMHIAAATEINSR	1	c41662.graph_c0	N-Term(iTRAQ8plex)	1.05991	1.00896	1.0253	0	2.904e-13	74.34	3.4236e-07	3	2781.37	-1.48014	927.796	40.9653	0
nVSFITGSELLSLk	2	c39356.graph_c0	N-Term(iTRAQ8plex); K14(iTRAQ8plex)	1.44332	1.52651	1.33273	0	1.752e-13	74.31	8.22911e-07	2	2116.24	-3.02749	1058.62	47.7818	0
nQHAADLAALLSATQELEk	7	c37042.graph_c0	N-Term(iTRAQ8plex); K19(iTRAQ8plex)	1.09162	1.03808	0.971044	0	1.591e-09	74.3	9.5113e-07	2	2631.47	3.46131	1316.24	46.2577	0
nFIENTANQVFNTQAFLk	1	c41123.graph_c0	N-Term(iTRAQ8plex); K18(iTRAQ8plex)	1.0714	0.816391	0.949495	0	6.449e-09	74.3	8.86112e-07	3	2707.46	-3.03097	903.158	52.9343	0
dNPGLDDEEDDILDQEPGTFk	1	c36695.graph_c0	N-Term(iTRAQ8plex); K21(iTRAQ8plex)	0.986715	1.13734	1.0648	0	1.271e-12	74.3	2.61932e-07	3	2970.44	1.49232	990.817	39.4485	0
eILHIQAGQcGNQIGAk	4	c16092.graph_c0	N-Term(iTRAQ8plex); C10(Carbamidomethyl); K17(iTRAQ8plex)	1.43164	1.42778	1.2873	0	3.883e-13	74.29	8.90016e-07	2	2445.34	-2.74743	1223.17	30.8722	0
iVGTLIDQQPLVIFTINk	6	c39146.graph_c0	N-Term(iTRAQ8plex); K18(iTRAQ8plex)	0.848128	0.884094	0.882582	0	1.19e-08	74.29	4.67352e-07	2	2620.59	-0.45053	1310.8	55.4471	0
sLTDQISNLEELLSSk	2	c36150.graph_c0	N-Term(iTRAQ8plex); K16(iTRAQ8plex)	0.8852	0.942558	0.865816	0	3.254e-11	74.28	9.36858e-07	2	2385.34	1.41541	1193.17	56.2179	0
vLEQLSGQSPVFSk	6	c35883.graph_c0	N-Term(iTRAQ8plex); K14(iTRAQ8plex)	1.02945	0.984436	1.02926	0	1.052e-11	74.26	8.53064e-07	2	2127.22	-3.40686	1064.11	43.3851	0
yGQDAcNVGDEGGFAPNVQDNR	2	c32271.graph_c0	N-Term(iTRAQ8plex); C6(Carbamidomethyl)	0.961855	0.892983	0.957557	0	1.001e-14	74.21	8.34493e-08	3	2687.21	-0.204643	896.407	30.3728	0
tDSEDVTENmVATSER	2	c31752.graph_c0	N-Term(iTRAQ8plex); M10(Oxidation)	0.722017	0.750876	0.844753	0	9.692e-10	74.2	1.15958e-07	2	2103.97	0.790086	1052.49	22.4264	0
sLEDLGLPEYNPVFLk	5	c16755.graph_c0	N-Term(iTRAQ8plex); K16(iTRAQ8plex)	0.824614	0.822663	0.688957	0	7.529e-11	74.2	8.30714e-07	2	2442.37	-0.308178	1221.69	49.9092	0
iVPANSIPDGWMGLDIGPDSIk	7	c38930.graph_c0	N-Term(iTRAQ8plex); K22(iTRAQ8plex)	1.1584	1.14026	1.16087	0	9.243e-10	74.19	9.41233e-07	3	2903.57	-2.10007	968.529	52.3216	0
mASTFIGNSTSIQEmFR	1	c35834.graph_c1	N-Term(iTRAQ8plex); M1(Oxidation); M15(Oxidation)	1.2708	1.20733	1.227	0	2.845e-08	74.17	2.62235e-07	2	2256.1	0.759526	1128.55	36.6965	0
iVVGNNFDDIVLDESk	3	c42976.graph_c0	N-Term(iTRAQ8plex); K16(iTRAQ8plex)	0.807151	0.84004	0.859188	0	7.139e-12	74.17	1.00683e-06	2	2385.31	-0.890915	1193.16	44.0889	0
fGHDTLVDGILk	3	c30216.graph_c0	N-Term(iTRAQ8plex); K12(iTRAQ8plex)	1.06718	1.18569	1.12881	0	2.518e-10	74.16	9.40083e-07	2	1923.11	-1.014	962.061	37.4911	0
aADLDMEEQPGITVHk	3	c39753.graph_c0	N-Term(iTRAQ8plex); K16(iTRAQ8plex)	1.51511	1.4898	1.40245	0	8.971e-10	74.16	7.48229e-07	2	2362.25	-1.80771	1181.63	31.7215	0
qLQVAAEEADLAk	1	c24433.graph_c0	N-Term(iTRAQ8plex); K13(iTRAQ8plex)	1.07954	0.986527	0.986566	0	1.344e-10	74.16	8.24971e-07	2	1994.13	-2.82406	997.57	34.7979	0
dVGSTQQQPMVGEVk	1	c36735.graph_c0	N-Term(iTRAQ8plex); K15(iTRAQ8plex)	0.888819	0.928395	0.934367	0	5.671e-09	74.16	8.01948e-07	2	2211.19	0.104851	1106.1	25.6424	0
gSALAALQGNNDEIGk	5	c40899.graph_c0	N-Term(iTRAQ8plex); K16(iTRAQ8plex)	1.14116	1.01833	0.802932	0	2.948e-15	74.13	1.02387e-06	2	2166.2	-0.100672	1083.6	33.022	0
gNPLSDQGVNEFQTEIEMLSk	2	c36211.graph_c0	N-Term(iTRAQ8plex); K21(iTRAQ8plex)	1.05812	1.1894	1.05315	0	1.399e-10	74.1	6.0691e-07	3	2944.51	-4.35897	982.173	51.9502	0
nFLLTVGEDEQISPQLSSVcLk	1	c38684.graph_c0	N-Term(iTRAQ8plex); C20(Carbamidomethyl); K22(iTRAQ8plex)	0.904912	0.939662	0.929587	0	3.309e-11	74.1	1.07182e-06	4	3085.66	-2.12999	772.171	48.5925	0
iLFNADSSATETNk	2	c40630.graph_c0	N-Term(iTRAQ8plex); K14(iTRAQ8plex)	0.981645	0.967474	1.07743	0	6.525e-11	74.08	8.14903e-07	2	2119.15	-0.895126	1060.08	31.9757	0
eALMSLGFAVSPVVLDLLVSk	2	c38878.graph_c0	N-Term(iTRAQ8plex); K21(iTRAQ8plex)	0.867322	0.92724	0.870677	0	3.097e-10	74.06	8.28481e-07	2	2796.63	-2.68075	1398.82	57.8276	0
nALALALSPVVR	1	c40332.graph_c0	N-Term(iTRAQ8plex)	0.754767	0.914976	0.930062	0	1.473e-07	74.05	5.80486e-07	3	1527.95	0.316914	509.989	43.7758	0
qLNDLNQTIEGAGLANSVVIQk	2	c40613.graph_c0	N-Term(iTRAQ8plex); K22(iTRAQ8plex)	1.07773	1.03733	1.06445	0	3.435e-13	74.05	9.89778e-07	3	2933.66	3.99977	978.559	43.6069	0
rTDGLTVLcMADDVAGR	2	c23207.graph_c0	N-Term(iTRAQ8plex); C9(Carbamidomethyl)	1.03805	0.965345	1.06044	0	7.296e-10	74.04	4.69404e-07	3	2154.1	2.65346	718.705	40.6025	1
fEDIDLSGGDYAEYDEk	2	c31819.graph_c0	N-Term(iTRAQ8plex); K17(iTRAQ8plex)	1.35598	1.51999	1.42764	0	8.784e-12	74.03	2.17452e-07	3	2574.23	-1.45103	858.748	41.1869	0
aVIELENYGLPFSR	3	c40884.graph_c0	N-Term(iTRAQ8plex)	0.82323	0.840244	0.814175	0	9.776e-11	74.02	7.17263e-07	2	1912.05	1.62434	956.529	49.5457	0
aMEcISLVGMAVGk	2	c32560.graph_c0	N-Term(iTRAQ8plex); C4(Carbamidomethyl); K14(iTRAQ8plex)	0.987828	1.05791	0.938049	0	9.045e-13	74.02	7.80668e-07	2	2074.12	-5.81194	1037.56	45.6539	0
aLVPTDLSIAVPEGTYAR	2	c30752.graph_c0	N-Term(iTRAQ8plex)	0.957287	0.95347	0.989818	0	1.002e-07	74.01	9.01625e-07	2	2177.2	-4.05507	1089.11	41.8681	0
gSFGAQMVDLGLPQIVQSLk	3	c34905.graph_c0	N-Term(iTRAQ8plex); K20(iTRAQ8plex)	0.916147	0.951546	0.947346	0	4.011e-11	74	9.89296e-07	4	2696.52	-1.58045	674.886	56.2845	0
gSTDSILDDLER	3	c41340.graph_c0	N-Term(iTRAQ8plex)	0.930133	1.01094	1.25421	0	3.083e-07	73.99	3.57127e-07	3	1624.83	-1.44421	542.282	38.9578	0
eLEGIcNPIIAk	3	c37100.graph_c0	N-Term(iTRAQ8plex); C6(Carbamidomethyl); K12(iTRAQ8plex)	2.8128	2.75382	2.5835	0	3.091e-11	73.99	9.29728e-07	2	1965.13	-0.820202	983.068	37.0886	0
aFDEGWGAVIAk	5	c40291.graph_c0	N-Term(iTRAQ8plex); K12(iTRAQ8plex)	0.923826	0.933219	0.901093	0	4.674e-10	73.98	8.63881e-07	2	1872.04	-3.10658	936.525	42.8258	0
aFVDSGAQSTIISk	2	c41461.graph_c0	N-Term(iTRAQ8plex); K14(iTRAQ8plex)	1.13983	1.0212	1.1003	0	2.335e-10	73.97	9.90141e-07	2	2032.16	0.885629	1016.58	31.8858	0
lEGDEYISVVDELmEALHAR	1	c40508.graph_c0	N-Term(iTRAQ8plex); M14(Oxidation)	0.987646	1.00751	1.04567	0	6.759e-14	73.95	4.5507e-07	3	2609.3	-2.53557	870.438	56.018	0
nGVEEVFGLGSLSDFEk	5	c39038.graph_c0	N-Term(iTRAQ8plex); K17(iTRAQ8plex)	1.07	0.996061	0.98787	0	1.492e-13	73.94	7.58853e-07	2	2435.28	-3.78894	1218.14	49.4601	0
gLETFSQLcGFDYGTk	2	c40583.graph_c0	N-Term(iTRAQ8plex); C9(Carbamidomethyl); K16(iTRAQ8plex)	1.27036	1.37324	1.22843	0	3.925e-13	73.93	5.72475e-07	2	2431.24	0.327553	1216.13	43.9446	0
mAPGIGGFGGLFPLGDSYLVAGTDGVGTk	1	c40868.graph_c0	N-Term(iTRAQ8plex); K29(iTRAQ8plex)	0.780513	0.943257	0.858494	0	3.57e-13	73.92	1.0746e-06	4	3362.79	-1.7319	841.452	54.5129	0
kLMENDESGQLmINPFGGR	1	c37704.graph_c0	N-Term(iTRAQ8plex); K1(iTRAQ8plex); M12(Oxidation)	0.564181	0.558302	0.559259	0	1.262e-12	73.91	7.21437e-07	3	2760.43	0.854628	920.815	37.9891	1
yDDNHINENQLDDNVVITDDIk	1	c39776.graph_c0	N-Term(iTRAQ8plex); K22(iTRAQ8plex)	1.29904	1.32957	1.32471	0	4.724e-12	73.91	4.77571e-07	3	3210.61	1.75149	1070.87	36.5857	0
iVPASAIPDGWMGLDIGPDSVk	3	c15964.graph_c0	N-Term(iTRAQ8plex); K22(iTRAQ8plex)	1.20291	1.19533	1.04617	0	7.922e-09	73.9	1.09993e-06	4	2846.56	1.42535	712.396	52.7128	0
tELYNTDDGTTk	1	c17099.graph_c0	N-Term(iTRAQ8plex); K12(iTRAQ8plex)	0.734848	0.732407	0.667931	0	1.548e-09	73.88	5.60687e-07	2	1966.02	0.666324	983.516	23.5056	0
iFHAGTGVDAEGDYVATGGR	2	c21420.graph_c0	N-Term(iTRAQ8plex)	0.86842	0.86753	0.995527	0	9.709e-13	73.86	3.84425e-07	3	2297.14	-3.31856	766.384	33.3592	0
dLYGNIVLSGGSTmFPGIADR	3	c36598.graph_c0	N-Term(iTRAQ8plex); M14(Oxidation)	0.896488	0.897036	0.942279	0	3.235e-12	73.86	6.66063e-07	3	2503.28	0.989435	835.099	43.2292	0
dPQMLETLDAVLDVGGVYDPSHDR	1	c42161.graph_c0	N-Term(iTRAQ8plex)	0.820919	0.990928	1.11229	0	2.705e-11	73.85	3.95614e-07	3	2946.44	-2.64723	982.818	56.0223	0
aGGAYTLNTASAVTVR	9	c15930.graph_c0	N-Term(iTRAQ8plex)	0.888016	0.889671	0.923076	0	1.846e-09	73.83	8.07299e-07	3	1856.02	-1.27864	619.343	31.0697	0
mPIGGDSNQTDIDEDLHSR	3	c31841.graph_c0	N-Term(iTRAQ8plex); M1(Oxidation)	1.29756	1.09391	0.98011	0	5.682e-12	73.83	1.1178e-07	3	2420.13	-1.96473	807.38	27.8103	0
tSVPIAPGQVINIGNyVAR	2	c39315.graph_c0	N-Term(iTRAQ8plex); Y16(iTRAQ8plex)	0.673022	0.559188	0.694983	0	1.476e-08	73.83	9.19079e-07	2	2577.5	1.04997	1289.25	41.0309	0
yHPEVDPDEVNALAQLMTWk	4	c31795.graph_c0	N-Term(iTRAQ8plex); Y1(iTRAQ8plex); K20(iTRAQ8plex)	1.05093	1.08771	1.01779	0	2.208e-10	73.82	9.41946e-07	3	3268.73	-3.1742	1090.25	47.9388	0
tQNITAcQSVSNIVk	2	c35096.graph_c0	N-Term(iTRAQ8plex); C7(Carbamidomethyl); K15(iTRAQ8plex)	1.16902	1.17707	1.10478	0	4.863e-14	73.82	1.06851e-06	2	2271.27	3.16627	1136.14	29.5035	0
tIDANVSEAEGIYSALEk	6	c39457.graph_c0	N-Term(iTRAQ8plex); K18(iTRAQ8plex)	0.999999	0.9498	0.981146	0	5.906e-11	73.8	9.29619e-07	2	2518.34	-2.45314	1259.68	46.1181	0
aAPAQLGANIHVAAPPR	2	c39913.graph_c0	N-Term(iTRAQ8plex)	0.972879	0.957303	1.03017	0	3.989e-14	73.8	9.90065e-07	3	1958.12	-3.92126	653.377	29.1981	0
qFISGITELTPDAVQVLR	2	c24793.graph_c0	N-Term(iTRAQ8plex)	1.10783	1.05751	1.02762	0	1.982e-10	73.78	9.96729e-07	2	2291.3	4.25596	1146.15	48.6531	0
vGVYSVGNFLQGDQWk	2	c39871.graph_c0	N-Term(iTRAQ8plex); K16(iTRAQ8plex)	0.8165	0.823113	0.77156	0	5.744e-12	73.77	1.06199e-06	2	2405.31	2.03805	1203.16	47.5564	0
vVPEFSASLDEEGIck	2	c32998.graph_c0	N-Term(iTRAQ8plex); C15(Carbamidomethyl); K16(iTRAQ8plex)	1.25093	1.2465	1.21985	0	6.434e-08	73.75	8.18091e-07	2	2388.26	1.67948	1194.63	40.9755	0
aIAGAGVLSGYDk	9	c38777.graph_c0	N-Term(iTRAQ8plex); K13(iTRAQ8plex)	1.1936	0.983463	1.12288	0	2.249e-11	73.73	8.4305e-07	2	1830.05	-2.93944	915.53	33.9589	0
vTLHVGDGVAFLk	5	c15769.graph_c0	N-Term(iTRAQ8plex); K13(iTRAQ8plex)	0.874699	0.841894	0.780326	0	2.18e-09	73.73	8.93887e-07	2	1964.17	-3.32986	982.59	39.1217	0
sAIGDcLEEVSDSLDR	3	c38772.graph_c0	N-Term(iTRAQ8plex); C6(Carbamidomethyl)	0.710305	0.809481	0.85068	0	3.257e-10	73.73	1.84285e-07	3	2069.99	-2.84236	690.668	43.1341	0
mASTFIGNSTSIQEMFR	6	c35834.graph_c1	N-Term(iTRAQ8plex); M1(Oxidation)	1.00634	1.03117	1.1269	0	6.533e-10	73.73	3.21969e-07	3	2240.1	-1.18408	747.37	43.1314	0
gLNcESMVEDLGk	2	c41167.graph_c0	N-Term(iTRAQ8plex); C4(Carbamidomethyl); K13(iTRAQ8plex)	1.17762	1.22857	1.1654	0	2.618e-10	73.73	5.57091e-07	2	2060.06	-1.99936	1030.53	35.474	0
lESQAAELLSTPEIVk	2	c24500.graph_c0	N-Term(iTRAQ8plex); K16(iTRAQ8plex)	1.24834	1.14298	1.0538	0	8.589e-10	73.73	9.63788e-07	2	2336.35	-1.89901	1168.68	47.7451	0
eILGTcVSVGcTVDGk	4	c32874.graph_c0;c39407.graph_c0	N-Term(iTRAQ8plex); C6(Carbamidomethyl); C11(Carbamidomethyl); K16(iTRAQ8plex)				0	5.408e-10	73.72	8.44993e-07	2	2303.22	1.45826	1152.12	35.1096	0
lVSSGNTLAATLcYIcAGNIDk	2	c37358.graph_c0	N-Term(iTRAQ8plex); C13(Carbamidomethyl); C16(Carbamidomethyl); K22(iTRAQ8plex)	1.02839	1.06657	0.937229	0	3.211e-13	73.72	1.00635e-06	3	2949.56	0.472676	983.86	52.3651	0
dAIEAVLLmIENPAR	1	c23363.graph_c0	N-Term(iTRAQ8plex); M9(Oxidation)	1.16588	0.958026	1.14163	0	4.015e-09	73.71	9.38445e-07	3	1975.08	-1.23306	659.032	53.1643	0
fGLEGGETLIPGmk	1	c40187.graph_c0	N-Term(iTRAQ8plex); M13(Oxidation); K14(iTRAQ8plex)	1.04233	1.16974	1.21	0	1.587e-09	73.71	1.02995e-06	2	2073.15	1.67972	1037.08	39.0264	0
vGPANQPQSEVNTANIR	2	c42582.graph_c0	N-Term(iTRAQ8plex)	0.997899	0.936886	1.35075	0	6.662e-10	73.71	8.38429e-07	2	2099.12	3.04892	1050.06	26.1023	0
nIMDMNAGYGGFAAAIESNk	1	c32950.graph_c1	N-Term(iTRAQ8plex); K20(iTRAQ8plex)	1.03188	1.12375	1.03483	0	9.063e-11	73.71	4.63902e-07	3	2682.34	-1.22162	894.786	45.9777	0
gLVPLPGSNNESWcQGLDGLASR	1	c41317.graph_c0;c31918.graph_c1	N-Term(iTRAQ8plex); C14(Carbamidomethyl)				0	4.822e-10	73.68	6.04253e-07	3	2731.37	-1.99526	911.129	43.8922	0
gVSAWNFDLEELk	1	c34613.graph_c0	N-Term(iTRAQ8plex); K13(iTRAQ8plex)	0.925597	0.988633	0.866014	0	9.001e-09	73.67	9.85786e-07	2	2116.16	4.99904	1058.59	48.4642	0
lTYTEAVTILEEAVSk	2	c35831.graph_c1	N-Term(iTRAQ8plex); K16(iTRAQ8plex)	1.17547	1.1414	1.0411	0	7.324e-15	73.67	1.03733e-06	2	2375.35	-2.85108	1188.18	57.0525	0
vTPYVDESVVVDVNPLNk	1	c39788.graph_c0	N-Term(iTRAQ8plex); K18(iTRAQ8plex)	1.12671	1.10346	1.11306	0	2.152e-09	73.67	1.19196e-06	2	2595.45	0.835374	1298.23	43.617	0
qIGVIGWGSQGPAQAQNLR	3	c38870.graph_c0	N-Term(iTRAQ8plex)	0.855398	0.82037	0.858745	0	1.235e-13	73.65	1.03349e-06	3	2284.24	-1.0724	762.086	36.6936	0
iQMDSELENQIGATFEEDLDk	8	c40334.graph_c0	N-Term(iTRAQ8plex); K21(iTRAQ8plex)	1.04152	0.974019	0.971029	0	4.377e-10	73.64	4.69278e-07	3	3033.51	-3.44934	1011.84	57.9516	0
aGMGALLLNILSk	4	c35442.graph_c0;c36281.graph_c0	N-Term(iTRAQ8plex); K13(iTRAQ8plex)				0	1.81e-12	73.61	6.29315e-07	2	1909.18	-0.490574	955.091	57.1602	0
lQPFGSLPVIQDGDYTLFESR	1	c39874.graph_c0	N-Term(iTRAQ8plex)	0.984743	1.01527	1.12497	0	2.056e-07	73.6	8.35928e-07	2	2686.4	-1.70347	1343.7	52.0795	0
gLVPLAGSNDESWcQGLDGLASR	1	c38748.graph_c0	N-Term(iTRAQ8plex); C14(Carbamidomethyl)	1.13582	1.17085	1.16261	0	4.404e-08	73.59	4.09083e-07	2	2706.34	-2.16152	1353.67	44.0744	0
lSHDADTEVAMAAVISLGLIGAGTNNAR	2	c39369.graph_c0	N-Term(iTRAQ8plex)	1.91914	1.35507	1.55583	0	1.847e-14	73.59	8.59731e-07	4	3071.6	-3.83779	768.655	56.433	0
dLYGNIVLSGGTTMFPGIADR	2	c16555.graph_c1;c15823.graph_c0	N-Term(iTRAQ8plex)				0	2.036e-10	73.57	7.64802e-07	2	2501.31	2.07603	1251.16	47.7207	0
lDSVPVTFVIDPITGQk	2	c24049.graph_c0	N-Term(iTRAQ8plex); K17(iTRAQ8plex)	0.973208	1.00923	0.993332	0	6.829e-07	73.57	9.86771e-07	2	2437.42	2.7069	1219.22	50.8961	0
eADMDGDGQVNYEEFVR	2	c39831.graph_c0	N-Term(iTRAQ8plex)	0.983032	1.03328	1.10345	0	2.453e-13	73.55	8.16905e-08	2	2278.03	3.47688	1139.52	37.0623	0
aLSLVSGVLDYSQFk	3	c16663.graph_c0	N-Term(iTRAQ8plex); K15(iTRAQ8plex)	1.30147	1.48583	1.25818	0	4.226e-12	73.54	1.09098e-06	2	2235.27	-4.6141	1118.14	56.686	0
fQIGEVFAHVPR	2	c41277.graph_c0	N-Term(iTRAQ8plex)	1.05911	1.06701	1.01871	0	2.022e-09	73.53	9.24924e-07	3	1703.95	-1.86024	568.655	45.2548	0
eVEAIGGNVTASASR	10	c39764.graph_c0;c16183.graph_c0	N-Term(iTRAQ8plex)				0	4.016e-12	73.53	6.36578e-07	2	1764.94	-2.36441	882.971	30.8474	0
lVAEAGIGTVASGVAk	3	c36742.graph_c0	N-Term(iTRAQ8plex); K16(iTRAQ8plex)	0.938741	0.951596	0.860963	0	3.767e-15	73.52	8.02559e-07	2	2051.23	-0.90633	1026.12	37.7049	0
qLLTDLEEVEEVNk	3	c33124.graph_c0	N-Term(iTRAQ8plex); K14(iTRAQ8plex)	1.20355	1.22033	1.17796	0	2.141e-10	73.49	1.04541e-06	3	2267.26	0.245409	756.425	50.9943	0
nIDVLLVEQEIVGDDk	3	c24578.graph_c0	N-Term(iTRAQ8plex); K16(iTRAQ8plex)	0.979184	1.12088	0.981719	0	9.765e-12	73.49	1.14615e-06	2	2407.35	-0.324928	1204.18	51.0694	0
lAGSPEDIAADEESVR	4	c16487.graph_c0	N-Term(iTRAQ8plex)	0.897819	0.880497	0.889286	0	2.058e-10	73.48	4.10602e-07	2	1962.99	-1.30906	981.998	34.1325	0
sLTIFIEDNQSGSDITk	2	c40293.graph_c0	N-Term(iTRAQ8plex); K17(iTRAQ8plex)	0.998022	0.994128	0.925919	0	1.646e-12	73.47	9.6028e-07	2	2476.33	-3.4516	1238.67	41.3757	0
gVGFQITENEIQEcDPNLQk	1	c30123.graph_c0	N-Term(iTRAQ8plex); C14(Carbamidomethyl); K20(iTRAQ8plex)	1.04404	1.09334	1.11342	0	1.09e-10	73.46	8.52044e-07	3	2927.5	0.392214	976.506	39.1294	0
nNPMIIHADETcAAGIIQAIGHFk	3	c40673.graph_c0	N-Term(iTRAQ8plex); C12(Carbamidomethyl); K24(iTRAQ8plex)	1.06694	1.05956	1.05738	0	1.569e-15	73.45	9.17268e-07	3	3229.69	-6.20134	1077.23	50.779	0
lDImVNNAAIVDDGk	1	c40982.graph_c0	N-Term(iTRAQ8plex); M4(Oxidation); K15(iTRAQ8plex)	1.01213	1.04217	0.997614	0	3.668e-11	73.43	9.69165e-07	2	2212.21	-1.50865	1106.61	36.1508	0
dADMSEAAADDQDLALALQLSVEEGGk	1	c38254.graph_c0	N-Term(iTRAQ8plex); K27(iTRAQ8plex)	0.893882	0.851158	0.985683	0	5.494e-10	73.4	6.03356e-07	3	3370.68	1.78478	1124.23	49.0298	0
eALmSLGFAVSPVVLDLLVSk	2	c38878.graph_c0	N-Term(iTRAQ8plex); M4(Oxidation); K21(iTRAQ8plex)	1.36851	1.41174	1.11566	0	1.194e-11	73.39	9.52935e-07	3	2812.64	0.0490535	938.217	56.9987	0
gTEQEEEEEEESSTDHR	1	c17193.graph_c0	N-Term(iTRAQ8plex)	1.27075	0.834421	1.71026	0	1.743e-12	73.37	4.59166e-08	3	2324.98	-2.67755	775.666	19.0773	0
eGADAVMLSGETAHGk	2	c36196.graph_c0	N-Term(iTRAQ8plex); K16(iTRAQ8plex)	0.834374	0.843567	0.825651	0	1.022e-08	73.34	7.04439e-07	2	2181.14	-2.66222	1091.07	27.5064	0
aAGLVFVVDAVEFLPNcR	2	c40230.graph_c0	N-Term(iTRAQ8plex); C17(Carbamidomethyl)	1.04889	1.09177	1.07467	0	5.941e-12	73.34	9.33846e-07	2	2281.23	-0.739615	1141.12	56.6269	0
aLVVINPGNPTGQVLAEENQR	2	c40539.graph_c0	N-Term(iTRAQ8plex)	0.573867	0.566681	0.65075	0	1.417e-11	73.34	1.26058e-06	3	2523.39	3.64983	841.802	38.553	0
iSYAASLSTLQAAFER	2	c40641.graph_c0	N-Term(iTRAQ8plex)	0.958181	0.99709	1.08263	0	2.828e-11	73.33	9.8245e-07	2	2032.1	1.33675	1016.56	48.7021	0
hIcGMTGDGVNDAPALk	1	c15942.graph_c0;c42652.graph_c0;c15935.graph_c0;c25152.graph_c0	N-Term(iTRAQ8plex); C3(Carbamidomethyl); K17(iTRAQ8plex)				0	3.444e-07	73.31	6.99989e-07	2	2364.21	-4.83801	1182.61	29.0228	0
iIGEVVQTEAVIPLPSAk	7	c23216.graph_c0	N-Term(iTRAQ8plex); K18(iTRAQ8plex)	0.964051	0.986928	0.97168	0	9.651e-13	73.31	7.90988e-07	2	2472.49	-0.500836	1236.75	49.2426	0
sAQDIANTELAPTHPIR	4	c16421.graph_c0	N-Term(iTRAQ8plex)	0.845202	0.795836	0.985925	0	1.377e-10	73.3	8.72326e-07	2	2138.14	-3.70482	1069.58	29.4212	0
aFANTGVEFIVGLGNEYLSk	1	c39403.graph_c0	N-Term(iTRAQ8plex); K20(iTRAQ8plex)	0.860098	0.926613	0.837687	0	3.143e-11	73.3	1.18571e-06	3	2737.51	3.74902	913.176	57.0496	0
gESYVSLLQDLMEk	3	c37358.graph_c0	N-Term(iTRAQ8plex); K14(iTRAQ8plex)	0.986124	1.0806	0.846723	0	3.786e-12	73.28	1.01027e-06	2	2220.21	0.728241	1110.61	56.6923	0
lFADTGSPLIPLIELk	3	c28987.graph_c0	N-Term(iTRAQ8plex); K16(iTRAQ8plex)	0.820646	0.895842	0.82436	0	1.058e-11	73.24	7.56416e-07	2	2335.41	-0.751353	1168.21	56.8152	0
vITSSTEAQGYTAGTFIGGGNWLR	1	c39229.graph_c0	N-Term(iTRAQ8plex)	0.933411	0.880676	0.847054	0	9.235e-15	73.23	8.2233e-07	3	2790.44	2.23292	930.819	44.3977	0
iEDDVVDEEDDGQR	2	c28680.graph_c0	N-Term(iTRAQ8plex)	0.972668	0.984582	0.996402	0	1.33e-09	73.22	8.09933e-08	2	1937.88	-2.75425	969.445	29.3698	0
lQAQGAAVTGPGAAVTAAIk	2	c32461.graph_c0	N-Term(iTRAQ8plex); K20(iTRAQ8plex)	0.881981	0.933413	0.893546	0	2.971e-09	73.2	9.5726e-07	2	2403.43	3.94709	1202.22	35.9251	0
aDIWSFGITALELAHGHAPFSk	2	c34613.graph_c0;c36305.graph_c0	N-Term(iTRAQ8plex); K22(iTRAQ8plex)				0	2.759e-16	73.2	1.09128e-06	3	2976.6	-6.1019	992.872	56.0985	0
gINFDLPHVVSVAPAWk	4	c36917.graph_c0	N-Term(iTRAQ8plex); K17(iTRAQ8plex)	1.12987	1.03136	1.20577	0	6.581e-08	73.19	1.12497e-06	2	2458.4	-1.07426	1229.71	45.2191	0
iLTAVVQGMNASEASNDVR	2	c15765.graph_c0	N-Term(iTRAQ8plex)	0.90375	1.02422	0.955986	0	2.589e-10	73.18	8.65511e-07	2	2279.2	0.876083	1140.1	46.9701	0
yDDLSEQSFYMVGGIDEVIAk	11	c32603.graph_c0	N-Term(iTRAQ8plex); K21(iTRAQ8plex)	0.93918	0.983552	0.937449	0	4.271e-13	73.18	8.34256e-07	3	2987.52	-0.167271	996.51	53.0879	0
tATFcSGILQQLDyNVVEcQALVLAPTR	1	c22981.graph_c0	N-Term(iTRAQ8plex); C5(Carbamidomethyl); Y14(iTRAQ8plex); C19(Carbamidomethyl)	0.938807	0.969736	0.972681	0	3.514e-10	73.16	1.1521e-06	3	3775.99	-3.18505	1259.33	54.3633	0
vIAENLSEEEIIGLk	1	c41643.graph_c0	N-Term(iTRAQ8plex); K15(iTRAQ8plex)	1.19295	1.19753	1.17864	0	5.073e-09	73.15	1.17896e-06	2	2265.3	-4.97596	1133.16	44.9206	0
gVDLDALLDmSTDELVk	8	c30124.graph_c0	N-Term(iTRAQ8plex); M10(Oxidation); K17(iTRAQ8plex)	1.10893	1.12891	1.09217	0	6.327e-09	73.12	9.60431e-07	3	2458.32	-1.139	820.111	50.5671	0
mVLAASGVEHEELLk	5	c16183.graph_c0	N-Term(iTRAQ8plex); M1(Oxidation); K15(iTRAQ8plex)	1.03533	1.04875	1.10682	0	1.164e-06	73.11	1.22163e-06	2	2250.27	4.36307	1125.64	33.7421	0
sWDEGVSSQFSTTPLSDIFk	4	c39652.graph_c0	N-Term(iTRAQ8plex); K20(iTRAQ8plex)	0.971273	0.941064	0.903669	0	1.498e-11	73.11	8.45369e-07	3	2839.46	-1.19936	947.157	51.2175	0
nAIINAAELASYDQVk	4	c17459.graph_c0;c16516.graph_c0	N-Term(iTRAQ8plex); K16(iTRAQ8plex)				0	7.755e-09	73.09	1.27145e-06	2	2328.3	-1.54356	1164.65	42.5221	0
qPGmVQAETDHGAPR	2	c25050.graph_c0	N-Term(iTRAQ8plex); M4(Oxidation)	1.09604	0.772761	1.11482	0	9.402e-09	73.08	3.88711e-07	3	1913.95	2.93943	638.655	18.4245	0
eLIGPAMYFGLmGDGQPIGR	2	c37098.graph_c0;c39205.graph_c0;c39336.graph_c0	N-Term(iTRAQ8plex); M12(Oxidation)				0	5.883e-06	73.08	6.2243e-07	2	2442.24	-1.50391	1221.62	47.0967	0
vIEYNPGVSAVGIk	4	c39522.graph_c0	N-Term(iTRAQ8plex); K14(iTRAQ8plex)	0.814036	0.870779	0.83103	0	1.997e-10	73.08	1.07511e-06	2	2054.21	1.11815	1027.61	36.8641	0
vASPEQAQEVHVAVR	6	c16417.graph_c0	N-Term(iTRAQ8plex)	0.944817	0.864362	1.00535	0	1.749e-09	73.07	9.17303e-07	3	1924.05	-1.63772	642.022	26.2913	0
aQIIQEGEDYIk	7	c39195.graph_c0	N-Term(iTRAQ8plex); K12(iTRAQ8plex)	1.10492	1.00904	1.05084	0	3.276e-10	73.06	1.18635e-06	2	2015.13	-0.767937	1008.07	41.1113	0
gSIWPMTFGLAccAVEMMHTGAAR	1	c39167.graph_c0	N-Term(iTRAQ8plex); C12(Carbamidomethyl); C13(Carbamidomethyl)	0.771189	0.843592	0.812126	0	1.045e-08	73.05	1.68453e-07	3	2958.38	-2.9191	986.797	56.5751	0
dHNQHTEFEISDMLR	5	c30789.graph_c0	N-Term(iTRAQ8plex)	0.97543	0.934467	0.964768	0	9.495e-11	73.04	2.78092e-07	2	2176.04	0.372007	1088.52	34.0907	0
tFGGVAcGTPLcNHLDSPGcNQR	2	c30666.graph_c0	N-Term(iTRAQ8plex); C7(Carbamidomethyl); C12(Carbamidomethyl); C20(Carbamidomethyl)	0.925494	0.910144	0.933615	0	1.387e-14	73.04	1.86222e-07	3	2822.31	1.28868	941.442	32.9427	0
gGLNTPmGGGVSSLNVQLR	2	c40531.graph_c0	N-Term(iTRAQ8plex); M7(Oxidation)	0.73391	0.661033	0.851573	0	8.498e-11	73.03	9.33257e-07	3	2177.16	-0.286353	726.393	32.5408	0
lLTETPHTVLAVDVYNDk	3	c23363.graph_c0	N-Term(iTRAQ8plex); K18(iTRAQ8plex)	1.09646	1.12069	1.08124	0	1.458e-05	73.03	1.30158e-06	2	2636.45	-8.13295	1318.73	41.5281	0
sVGSNYFDNPSTVGSPTVYDWLYSGETR	1	c38796.graph_c0	N-Term(iTRAQ8plex)	0.97474	1.01759	0.939397	0	5.114e-15	73.03	2.61312e-07	3	3402.61	1.70243	1134.88	48.3486	0
lTDGSVFDSSFER	3	c40005.graph_c0	N-Term(iTRAQ8plex)	0.931103	0.934909	0.998173	0	4.951e-09	73.03	3.0362e-07	2	1763.87	-0.471679	882.441	38.3525	0
gDVNSISIGSGTNIQDNALVHVAk	2	c15808.graph_c0	N-Term(iTRAQ8plex); K24(iTRAQ8plex)	1.07625	0.885131	1.1107	0	5.859e-15	73.03	1.43348e-06	3	3017.65	0.0629632	1006.55	37.0981	0
lTFEEPNPFASEGEEVASVGYR	2	c39568.graph_c0	N-Term(iTRAQ8plex)	0.848963	0.887992	0.920219	0	2.499e-13	73.02	4.09085e-07	3	2732.33	-1.24828	911.449	44.2738	0
aVQGNVGQVLDQk	2	c40212.graph_c0	N-Term(iTRAQ8plex); K13(iTRAQ8plex)	0.945161	0.951759	1.08544	0	6.9e-12	73.01	1.04007e-06	2	1964.13	-3.20322	982.57	29.625	0
gHGVWHFDQMLLNEGAAV	1	c39291.graph_c0;c40109.graph_c0	N-Term(iTRAQ8plex)				0	1.215e-06	72.98	4.65738e-07	2	2285.14	-1.32795	1143.07	45.7231	0
fVIGGPHGDAGLTGR	16	c30441.graph_c0;c16204.graph_c0;c38736.graph_c0;c15966.graph_c1;c29779.graph_c0	N-Term(iTRAQ8plex)				0	3.186e-10	72.97	1.02951e-06	3	1757.96	2.58962	586.66	31.5959	0
lQVDNPNITIAQLk	1	c16426.graph_c0	N-Term(iTRAQ8plex); K14(iTRAQ8plex)	0.960941	1.04991	0.906093	0	1.399e-12	72.97	9.89136e-07	2	2175.3	-0.256372	1088.15	39.0759	0
aVDNSGTVVGIk	4	c39537.graph_c0	N-Term(iTRAQ8plex); K12(iTRAQ8plex)	0.744777	0.800292	0.814381	0	3.413e-10	72.96	1.10776e-06	2	1768.04	0.216612	884.525	26.5434	0
mGAILASGILDAGGR	2	c40160.graph_c0	N-Term(iTRAQ8plex); M1(Oxidation)	0.846177	0.790962	0.898966	0	9.446e-09	72.96	9.00368e-07	3	1721.95	0.819496	574.656	40.1277	0
aTSMGSQLALGAPPk	1	c35364.graph_c0	N-Term(iTRAQ8plex); K15(iTRAQ8plex)	1.10057	1.07863	1.07896	0	1.424e-09	72.96	1.17351e-06	2	2037.16	0.273957	1019.09	31.7705	0
iEGVGAMDHENLVPLR	3	c32124.graph_c0	N-Term(iTRAQ8plex)	1.09872	1.1587	1.16732	0	7.37e-13	72.94	8.58789e-07	2	2054.09	-6.92177	1027.55	38.0661	0
gINLILNTEIVk	4	c39347.graph_c0	N-Term(iTRAQ8plex); K12(iTRAQ8plex)	0.858206	0.928319	0.877912	0	6.326e-10	72.94	7.54617e-07	2	1935.21	0.30256	968.109	45.6638	0
iLGLGDLGcQGmGIPVGk	3	c39247.graph_c0;c30904.graph_c0;c14048.graph_c0	N-Term(iTRAQ8plex); C9(Carbamidomethyl); M12(Oxidation); K18(iTRAQ8plex)				0	3.611e-11	72.93	1.33445e-06	2	2409.34	-0.499895	1205.18	44.2868	0
gLSDELGAEAMMMDALEk	2	c16302.graph_c1	N-Term(iTRAQ8plex); K18(iTRAQ8plex)	0.99164	0.988379	0.922565	0	2.051e-10	72.93	5.44984e-07	3	2519.26	-2.87447	840.424	52.9922	0
tEEDGGVVAEESGFSSEk	3	c32872.graph_c0	N-Term(iTRAQ8plex); K18(iTRAQ8plex)	1.26263	1.34252	1.32079	0	1.74e-13	72.91	4.29813e-07	3	2465.22	1.28019	822.411	28.7948	0
sTLQALGLGLETESLASSFNNPADk	1	c38326.graph_c2	N-Term(iTRAQ8plex); K25(iTRAQ8plex)	0.804023	0.937054	0.871672	0	8.096e-13	72.9	1.3437e-06	3	3171.69	-3.23462	1057.9	52.5106	0
iGDGVLIGAGTcVLGNVR	1	c42616.graph_c0	N-Term(iTRAQ8plex); C12(Carbamidomethyl)	0.813884	0.812324	0.932715	0	7.431e-11	72.89	1.1823e-06	3	2075.16	0.469224	692.391	43.3503	0
gGSTGYDNAVALPAGGR	5	c29954.graph_c0	N-Term(iTRAQ8plex)	1.37032	1.22379	1.618	0	1.145e-14	72.89	6.01431e-07	2	1866.96	-0.900419	933.983	26.8185	0
aYLGWLGHQVVk	4	c39267.graph_c0	N-Term(iTRAQ8plex); K12(iTRAQ8plex)	0.968996	1.01311	0.942147	0	5.671e-10	72.88	1.1773e-06	2	1979.16	-5.95877	990.082	40.9921	0
eFGIESLLDEDLGTEQEk	4	c23452.graph_c0	N-Term(iTRAQ8plex); K18(iTRAQ8plex)	1.50746	1.62537	1.4941	0	2.77e-07	72.88	9.32564e-07	2	2660.38	0.240351	1330.69	50.9547	0
tAGAAADVLDAAk	9	c38768.graph_c0	N-Term(iTRAQ8plex); K13(iTRAQ8plex)	1.0484	0.884661	1.00081	0	6.607e-11	72.86	1.11803e-06	2	1782.02	-1.72105	891.513	31.7395	0
lLVPSDQIGcVIGk	4	c32890.graph_c0	N-Term(iTRAQ8plex); C10(Carbamidomethyl); K14(iTRAQ8plex)	1.30491	1.33593	1.2324	0	1.061e-07	72.86	1.26296e-06	2	2107.24	-0.602631	1054.12	42.2678	0
lcAVMLDTTGPELLVVNk	2	c30233.graph_c0	N-Term(iTRAQ8plex); C2(Carbamidomethyl); K18(iTRAQ8plex)	0.91912	0.919319	0.93048	0	1.755e-10	72.86	1.33801e-06	3	2581.46	0.375259	861.157	52.8665	0
aFNVLIEDQGIALR	4	c23867.graph_c0	N-Term(iTRAQ8plex)	0.949051	0.877885	0.98369	0	1.354e-08	72.83	1.03978e-06	3	1863.06	-0.670885	621.693	45.3251	0
vITcIGDGSFQMTAQDISTMMR	2	c38633.graph_c0	N-Term(iTRAQ8plex); C4(Carbamidomethyl)	1.08806	0.988745	1.0919	0	8.237e-12	72.83	3.77866e-07	3	2766.33	3.95636	922.783	52.3623	0
iDMGcHIDGFIAVVGHTHVLQQGPVTGR	2	c36101.graph_c0	N-Term(iTRAQ8plex); C5(Carbamidomethyl)	1.00657	0.863329	0.909741	0	1.121e-12	72.83	1.0893e-06	3	3318.71	-1.81403	1106.91	43.7667	0
sVELEDIIQTLNIR	2	c35876.graph_c0	N-Term(iTRAQ8plex)	0.69823	0.686337	0.750168	0	7.016e-09	72.82	1.09181e-06	3	1947.11	3.33206	649.709	54.7714	0
vVSTPESSFIAVGGLPk	1	c16528.graph_c0	N-Term(iTRAQ8plex); K17(iTRAQ8plex)	0.92316	0.874124	0.853411	0	2.44e-07	72.82	1.16233e-06	2	2296.33	-2.38929	1148.67	41.1897	0
gIEQGPQIDSEQFEk	3	c23763.graph_c0	N-Term(iTRAQ8plex); K15(iTRAQ8plex)	1.5764	1.53288	1.37804	0	6.341e-11	72.81	9.58189e-07	3	2313.22	0.0417779	771.744	30.5961	0
iEEELGSEAVYAGANFR	12	c38918.graph_c0	N-Term(iTRAQ8plex)	0.864204	0.849197	0.881099	0	3.896e-14	72.8	5.53672e-07	2	2159.09	-0.880774	1080.05	45.9808	0
gHGVWHFDQmLLNEGAAV	1	c39291.graph_c0;c40109.graph_c0	N-Term(iTRAQ8plex); M10(Oxidation)				0	2.269e-06	72.8	4.85447e-07	2	2301.14	-0.594284	1151.07	41.0524	0
cDVIASGIVNAAk	2	c37108.graph_c0	N-Term(iTRAQ8plex); C1(Carbamidomethyl); K13(iTRAQ8plex)	0.968972	0.965929	0.933394	0	2.376e-11	72.8	1.21755e-06	2	1926.09	-0.816443	963.55	34.6267	0
qGTAPIDNNLTTLDSR	2	c28192.graph_c0	N-Term(iTRAQ8plex)	0.942552	0.938904	1.09241	0	1.888e-10	72.79	7.49575e-07	2	2020.06	0.435674	1010.53	31.1636	0
sGYITVEELEHALk	2	c41643.graph_c0	N-Term(iTRAQ8plex); K14(iTRAQ8plex)	1.06615	1.15842	1.21898	0	6.302e-09	72.78	1.26272e-06	2	2197.23	-1.23218	1099.12	46.8473	0
vDLIQENVAINQHEAIQk	3	c17598.graph_c0	N-Term(iTRAQ8plex); K18(iTRAQ8plex)	0.86355	0.860122	1.00238	0	2.582e-11	72.78	1.42088e-06	3	2670.51	0.602809	890.84	37.8188	0
dGIVALGGPYIPLk	2	c38760.graph_c0	N-Term(iTRAQ8plex); K14(iTRAQ8plex)	0.797685	0.800346	0.794536	0	4.61e-08	72.77	1.13616e-06	2	2021.22	-4.31761	1011.11	44.2359	0
eLQLDEFVTHEVEFDDINk	1	c37016.graph_c0	N-Term(iTRAQ8plex); K19(iTRAQ8plex)	0.933329	0.853884	0.917323	0	2.3e-09	72.76	8.5011e-07	3	2928.49	-4.92178	976.836	49.2753	0
gDLYIADAYFGLLk	2	c40079.graph_c0	N-Term(iTRAQ8plex); K14(iTRAQ8plex)	0.923009	1.00928	0.931952	0	1.886e-06	72.76	1.22617e-06	2	2167.22	-3.07556	1084.11	55.4033	0
dVLDVLGLLSSSTYTEVLk	3	c25026.graph_c0	N-Term(iTRAQ8plex); K19(iTRAQ8plex)	0.923229	0.911767	0.962787	0	3.129e-10	72.74	1.31697e-06	3	2660.52	0.0701155	887.512	57.6454	0
sLPTSIGEMTSLQFLDAHFNELR	1	c16561.graph_c0	N-Term(iTRAQ8plex)	1.0352	0.767758	0.804561	0	8.239e-10	72.71	9.91224e-07	3	2910.5	1.66298	970.839	53.9896	0
yDDLYDPMESLDIk	3	c39136.graph_c0	N-Term(iTRAQ8plex); K14(iTRAQ8plex)	1.07208	1.14957	0.963162	0	1.013e-08	72.7	7.24993e-07	2	2325.18	-0.33873	1163.09	46.9539	0
aVANVNTIIGPALVGk	8	c38918.graph_c0	N-Term(iTRAQ8plex); K16(iTRAQ8plex)	0.979904	0.904838	0.908988	0	1.159e-12	72.7	7.22308e-07	2	2145.32	-1.15223	1073.16	42.9515	0
eVDEQMLNVQNk	18	c35834.graph_c1;c16092.graph_c1	N-Term(iTRAQ8plex); K12(iTRAQ8plex)				0	5.231e-10	72.69	1.01464e-06	2	2055.09	-2.71583	1028.05	30.0364	0
aEEDGVAcVEFIAGk	6	c39348.graph_c0	N-Term(iTRAQ8plex); C8(Carbamidomethyl); K15(iTRAQ8plex)	1.06772	1.01918	1.06292	0	2.835e-12	72.69	8.07405e-07	2	2203.14	-5.95214	1102.07	39.1289	0
lAEMPADSGYPAYLAAR	3	c25604.graph_c0	N-Term(iTRAQ8plex)	0.939118	0.911362	1.00965	0	1.326e-11	72.68	6.06949e-07	3	2100.07	-0.448654	700.696	39.1034	0
kVDLTDVGIVGGLSAGPEEk	2	c40245.graph_c0	N-Term(iTRAQ8plex); K1(iTRAQ8plex); K20(iTRAQ8plex)	0.925645	1.02042	0.937111	0	3.771e-14	72.68	1.12488e-06	3	2896.68	1.46292	966.232	38.8389	1
tVVTSLGGFDTcYTVPIGk	6	c15986.graph_c0	N-Term(iTRAQ8plex); C12(Carbamidomethyl); K19(iTRAQ8plex)	0.932108	0.936307	0.868851	0	1.368e-08	72.68	1.31101e-06	2	2623.42	-1.91167	1312.21	43.9016	0
kYDVEDQDISLLLSEQDR	2	c32416.graph_c0	N-Term(iTRAQ8plex); K1(iTRAQ8plex)	0.757276	0.781901	0.699434	0	2.677e-14	72.67	1.1437e-06	3	2774.46	-0.769686	925.493	42.1084	1
rEDEIVGDGSNYVVFAGGGGEGR	1	c41608.graph_c0	N-Term(iTRAQ8plex)	1.20989	1.23601	1.32925	0	8.252e-14	72.66	4.01081e-07	3	2644.29	-1.06926	882.101	35.2174	1
dSPASNSAEIDGLAR	4	c40183.graph_c0	N-Term(iTRAQ8plex)	0.687262	0.665825	0.641378	0	2.97e-10	72.66	4.49861e-07	3	1806.91	-0.964601	602.975	26.8444	0
wGELEEEDDGGDYDYLLPPk	1	c37626.graph_c0	N-Term(iTRAQ8plex); K20(iTRAQ8plex)	0.981277	1.2257	1.0553	0	2.088e-08	72.64	3.64817e-07	3	2948.42	-3.19052	983.478	47.2055	0
aIFVDLEPTVIDEVR	7	c40385.graph_c0	N-Term(iTRAQ8plex)	1.45481	1.15732	1.591	0	2.443e-10	72.63	1.26889e-06	2	2020.12	-2.29754	1010.56	51.024	0
eSPMPDEPELFTNVYR	3	c39915.graph_c0	N-Term(iTRAQ8plex)	0.925242	0.869788	0.975135	0	1.691e-09	72.62	2.48892e-07	3	2228.08	-2.76691	743.364	40.2318	0
gQcDDELINVTNk	3	c38284.graph_c0	N-Term(iTRAQ8plex); C3(Carbamidomethyl); K13(iTRAQ8plex)	1.05493	1.12692	0.982121	0	1.669e-09	72.61	8.27898e-07	2	2114.1	0.828418	1057.55	28.8225	0
aEVVVASVGDNLEIVASR	4	c39634.graph_c0	N-Term(iTRAQ8plex)	0.913798	1.03836	1.0792	0	2.796e-11	72.6	1.40682e-06	3	2132.19	2.102	711.402	48.734	0
dkLQNLAGQHSDILESLSPTVR	1	c16701.graph_c0	N-Term(iTRAQ8plex); K2(iTRAQ8plex)	1.17154	1.05325	1.1249	0	3.362e-11	72.6	1.46453e-06	3	3029.68	-2.45651	1010.56	37.8333	1
aNEISVSAEEEFNIEk	8	c31702.graph_c0	N-Term(iTRAQ8plex); K16(iTRAQ8plex)	0.958357	1.00274	0.96687	0	7.109e-09	72.59	1.01073e-06	3	2417.26	-2.934	806.424	57.6549	0
lGVLTSEEFDQLVVPEk	4	c41662.graph_c0	N-Term(iTRAQ8plex); K17(iTRAQ8plex)	1.00092	0.964067	1.01808	0	2.384e-12	72.59	1.42384e-06	2	2511.43	4.50931	1256.22	52.5	0
eGVITVADGNTLYNELEVVEGMk	1	c24904.graph_c0	N-Term(iTRAQ8plex); K23(iTRAQ8plex)	1.18115	1.32197	1.35757	0	4.293e-12	72.59	1.31643e-06	3	3088.63	-2.03747	1030.21	54.9767	0
sPIPPTAVIPLGTGNDLSR	1	c40059.graph_c0	N-Term(iTRAQ8plex)	1.13035	1.06699	1.07466	0	5.848e-08	72.58	1.3167e-06	2	2209.25	0.265384	1105.13	39.2162	0
nAYNALPGIQAPLASSLPSk	8	c38735.graph_c0	N-Term(iTRAQ8plex); K20(iTRAQ8plex)	1.10908	1.09376	1.12625	0	7.361e-10	72.58	1.44644e-06	2	2620.49	-0.532414	1310.75	41.4162	0
gVATVAAIDADANPTIAQEyGIk	1	c41511.graph_c0	N-Term(iTRAQ8plex); Y20(iTRAQ8plex); K23(iTRAQ8plex)	1.02697	1.10055	0.97471	0	9.48e-11	72.58	1.51821e-06	3	3200.79	-2.51626	1067.6	41.0574	0
lYDINAELVEDR	2	c35590.graph_c1	N-Term(iTRAQ8plex)	0.992106	0.939334	0.9875	0	2.494e-07	72.58	6.95618e-07	3	1753.93	-0.56761	585.314	43.563	0
vSGSAPQLITIGADk	2	c36219.graph_c1	N-Term(iTRAQ8plex); K15(iTRAQ8plex)	0.987666	1.06623	0.968872	0	5.315e-12	72.58	1.21181e-06	2	2065.21	-3.02903	1033.11	35.1357	0
qTNSEAFNNALHcALEEVSR	1	c37690.graph_c0	N-Term(iTRAQ8plex); C13(Carbamidomethyl)	1.13803	1.01332	1.01629	0	6.937e-14	72.57	3.59678e-07	3	2594.25	-3.74893	865.421	48.4385	0
iSPLGNPNLAMTPELDDWIEk	1	c34845.graph_c0	N-Term(iTRAQ8plex); K21(iTRAQ8plex)	0.994493	1.02664	0.995894	0	1.874e-10	72.55	1.44257e-06	3	2961.59	0.895964	987.867	52.2151	0
lVFNPMSSLVDLPLk	1	c33351.graph_c0	N-Term(iTRAQ8plex); K15(iTRAQ8plex)	0.805734	0.926509	0.897386	0	8.024e-10	72.53	1.17837e-06	2	2281.35	1.48376	1141.18	56.3949	0
eVEAVcNPIITAVYQR	3	c30804.graph_c0	N-Term(iTRAQ8plex); C6(Carbamidomethyl)	0.978877	0.825227	0.952186	0	2.538e-12	72.52	1.18948e-06	2	2166.15	-0.212271	1083.58	41.1098	0
vESAVGELLSTVGR	2	c41686.graph_c0	N-Term(iTRAQ8plex)	0.740155	0.659339	0.744389	0	3.868e-09	72.52	1.04395e-06	3	1720.97	-0.931828	574.329	56.5981	0
iSNEGYGGLLSVSSSSAR	1	c36278.graph_c0	N-Term(iTRAQ8plex)	1.00129	1.01976	1.06948	0	1.612e-14	72.52	8.00453e-07	2	2088.09	-0.497068	1044.55	36.9026	0
yPLSQAGQAHSDLETR	4	c16351.graph_c0	N-Term(iTRAQ8plex)	0.804787	0.794988	1.08673	0	6.837e-13	72.5	7.14173e-07	3	2077.06	0.439492	693.026	27.429	0
dNGMHALIIYDDLSk	3	c38466.graph_c2	N-Term(iTRAQ8plex); K15(iTRAQ8plex)	0.894144	0.853707	0.906681	0	2.124e-09	72.5	1.16967e-06	2	2313.23	-1.82761	1157.12	40.8137	0
eAALGNIPTIAFcDTDSPmR	2	c38854.graph_c0;c16090.graph_c0	N-Term(iTRAQ8plex); C13(Carbamidomethyl); M19(Oxidation)				0	3.726e-06	72.5	4.13321e-07	2	2499.22	1.42599	1250.11	41.7869	0
aGDSTPEELASATQVQGSVLPIVR	4	c38869.graph_c0	N-Term(iTRAQ8plex)	0.87706	0.966455	0.941959	0	1.631e-10	72.5	1.45084e-06	3	2729.46	-0.139973	910.492	41.2049	0
vDTNSNLSTTIVIDEPAPGLk	3	c16399.graph_c1	N-Term(iTRAQ8plex); K21(iTRAQ8plex)	0.966444	0.977899	0.963397	0	2.273e-10	72.5	1.58018e-06	2	2792.55	1.25951	1396.78	39.3197	0
qAEDSIISSNFNENEHEGGGk	1	c25660.graph_c1	N-Term(iTRAQ8plex); K21(iTRAQ8plex)	1.18378	1.11327	1.1807	0	4.023e-12	72.49	4.84728e-07	3	2870.4	0.339871	957.472	30.0122	0
iESVPELPLVVSDSAEGVEk	10	c23863.graph_c0;c39252.graph_c0	N-Term(iTRAQ8plex); K20(iTRAQ8plex)				0	2.123e-06	72.48	1.52815e-06	2	2705.51	2.3966	1353.26	48.1481	0
vAAVEQIQETPLVIk	2	c35219.graph_c1	N-Term(iTRAQ8plex); K15(iTRAQ8plex)	0.93787	0.93218	0.923316	0	4.896e-08	72.48	9.43445e-07	2	2246.36	0.0670399	1123.68	43.707	0
iLDLIGNQISGEIPSDIGk	3	c39161.graph_c0	N-Term(iTRAQ8plex); K19(iTRAQ8plex)	1.0015	1.07942	0.986733	0	5.419e-14	72.48	1.40104e-06	2	2590.48	-2.54955	1295.75	56.6557	0
eLASNALSALVk	2	c36518.graph_c0	N-Term(iTRAQ8plex); K12(iTRAQ8plex)	0.886464	0.963413	0.80892	0	8.196e-09	72.47	1.2429e-06	2	1824.1	-3.39167	912.553	42.5945	0
hVVFGQVLEGMDIVk	3	c39210.graph_c0	N-Term(iTRAQ8plex); K15(iTRAQ8plex)	1.10434	1.05426	1.02402	0	1.764e-10	72.46	1.43589e-06	3	2279.31	2.53604	760.442	45.5801	0
eVLPDSTNTIASSPTTcSPETIk	2	c41677.graph_c0	N-Term(iTRAQ8plex); C17(Carbamidomethyl); K23(iTRAQ8plex)	1.08911	1.14558	1.13496	0	1.017e-11	72.46	1.18049e-06	3	3056.59	-2.16126	1019.53	33.488	0
tGEVIANVAEGDAEDINR	3	c23763.graph_c0	N-Term(iTRAQ8plex)	0.846519	0.816426	0.989369	0	3.28e-14	72.43	6.20054e-07	2	2177.1	-0.186041	1089.05	35.7316	0
iINEPTAAAIAYGLDk	11	c37100.graph_c0;c30804.graph_c0;c34719.graph_c0	N-Term(iTRAQ8plex); K16(iTRAQ8plex)				0	0.0001241	72.4	1.48464e-06	2	2268.3	-3.57631	1134.65	45.2325	0
mYQLAQGGTAVGTGLNTk	2	c41662.graph_c0	N-Term(iTRAQ8plex); M1(Oxidation); K18(iTRAQ8plex)	1.2645	1.29139	1.27009	0	2.645e-10	72.4	1.33214e-06	2	2434.32	-1.00588	1217.66	29.683	0
aVLDEGGTGPAASGGDAAVAARPk	1	c40238.graph_c0	N-Term(iTRAQ8plex); K24(iTRAQ8plex)	1.21657	1.04604	1.12783	0	8.584e-11	72.38	1.43657e-06	3	2746.49	-2.34119	916.168	27.2999	0
nVETFNVLINNLck	2	c17779.graph_c0	N-Term(iTRAQ8plex); C13(Carbamidomethyl); K14(iTRAQ8plex)	0.838263	0.875286	0.839617	0	1.961e-09	72.37	1.43698e-06	2	2286.27	-1.1423	1143.64	48.6914	0
gLLLLAEmSSAGNFATGDYTAAAVk	1	c15892.graph_c0	N-Term(iTRAQ8plex); M8(Oxidation); K25(iTRAQ8plex)	1.27712	1.2601	1.11465	0	1.683e-11	72.37	1.50941e-06	3	3095.65	-2.41324	1032.55	50.3039	0
lMNLLEDISDk	1	c25172.graph_c0	N-Term(iTRAQ8plex); K11(iTRAQ8plex)	1.13105	1.09691	1.3291	0	2.101e-05	72.37	1.26895e-06	2	1899.07	-0.935938	950.039	57.0545	0
eSASVLDQGQFWSDWNk	1	c20927.graph_c0	N-Term(iTRAQ8plex); K17(iTRAQ8plex)	0.948909	0.938516	0.832534	0	2.198e-09	72.35	7.80018e-07	2	2605.31	-1.72311	1303.16	45.2451	0
aGIALNDNFVk	19	c25656.graph_c3	N-Term(iTRAQ8plex); K11(iTRAQ8plex)	0.960785	0.861911	0.922301	0	1.556e-08	72.34	1.28941e-06	2	1770.03	-2.8945	885.52	33.9933	0
gLDVIQQAQSGTGk	10	c22981.graph_c0	N-Term(iTRAQ8plex); K14(iTRAQ8plex)	1.21909	1.08219	1.10593	0	2.26e-12	72.34	1.42069e-06	2	2010.14	-1.48372	1005.57	30.3024	0
eGGcGTFVPLFFNLIk	2	c41113.graph_c0	N-Term(iTRAQ8plex); C4(Carbamidomethyl); K16(iTRAQ8plex)	1.34708	1.35328	1.24104	0	3.395e-11	72.34	1.48195e-06	2	2407.33	-0.546722	1204.17	57.1053	0
aSISDNVTVNTNDSSSVPR	2	c17343.graph_c0	N-Term(iTRAQ8plex)	0.938802	0.812304	0.926309	0	1.227e-11	72.32	7.53188e-07	2	2267.14	1.2516	1134.08	27.8269	0
fVLDGEmPNYLLAk	1	c37844.graph_c1	N-Term(iTRAQ8plex); M7(Oxidation); K14(iTRAQ8plex)	1.10362	1.19035	1.21429	0	8.373e-08	72.32	1.41259e-06	2	2234.23	-1.85821	1117.62	43.5679	0
vFISDEFDELLPk	7	c41306.graph_c0	N-Term(iTRAQ8plex); K13(iTRAQ8plex)	1.30276	1.3604	1.31261	0	1.575e-06	72.31	1.39235e-06	3	2160.2	-1.62585	720.739	52.6302	0
eGSASNDAIETIIk	2	c36915.graph_c0	N-Term(iTRAQ8plex); K14(iTRAQ8plex)	1.06049	1.08558	1.03653	0	1.213e-11	72.3	1.42206e-06	2	2056.14	0.930393	1028.57	33.0732	0
qDTWFADNSPLIGNk	2	c35167.graph_c0	N-Term(iTRAQ8plex); K15(iTRAQ8plex)	0.76382	0.792143	0.696026	0	2.296e-11	72.28	1.01157e-06	2	2314.22	-2.22143	1157.62	40.4467	0
gMVVFDAAQFDGILk	1	c37125.graph_c0	N-Term(iTRAQ8plex); K15(iTRAQ8plex)	1.38404	1.23682	1.24707	0	2.18e-08	72.26	1.42333e-06	2	2219.24	0.499525	1110.12	51.7709	0
fFQQGSPDNVQPGTVIDNk	2	c38652.graph_c0	N-Term(iTRAQ8plex); K19(iTRAQ8plex)	0.780136	0.762259	0.711983	0	1.655e-10	72.26	1.4887e-06	2	2699.43	2.30739	1350.22	36.9983	0
aLcADHNVSLVTVPAAk	3	c39067.graph_c0	N-Term(iTRAQ8plex); C3(Carbamidomethyl); K17(iTRAQ8plex)	1.13012	1.02428	1.1573	0	5.853e-10	72.25	1.5249e-06	2	2374.35	3.23584	1187.68	32.8271	0
tPIGDLPIDLEVIEELk	2	c23164.graph_c0	N-Term(iTRAQ8plex); K17(iTRAQ8plex)	1.03012	1.12832	1.00204	0	2.361e-12	72.25	1.45044e-06	2	2502.45	0.0667977	1251.73	56.9641	0
fGIVEGLmTTVHSITATQk	12	c15958.graph_c0;c25656.graph_c3	N-Term(iTRAQ8plex); M8(Oxidation); K19(iTRAQ8plex)				0	6.682e-09	72.23	1.54689e-06	2	2657.47	-2.9476	1329.24	51.5569	0
dLDFVQLNQLIGR	2	c35913.graph_c0	N-Term(iTRAQ8plex)	0.852584	0.953944	0.961981	0	5.506e-07	72.22	1.26556e-06	3	1835.03	-0.648437	612.349	49.7882	0
sGSAASFSSSNFQk	1	c40245.graph_c0	N-Term(iTRAQ8plex); K14(iTRAQ8plex)	1.09471	1.01643	0.989345	0	1.707e-12	72.22	7.58736e-07	2	2013.05	-0.748083	1007.03	25.7043	0
aDGAFAVSEDTyNEPLGR	5	c41306.graph_c0	N-Term(iTRAQ8plex); Y12(iTRAQ8plex)	1.17418	1.11532	1.15346	0	4.446e-08	72.2	8.76724e-07	2	2520.29	2.63182	1260.65	33.6736	0
gSQAVAVSSSEVDIDPLVNHILk	1	c25374.graph_c0	N-Term(iTRAQ8plex); K23(iTRAQ8plex)	0.81625	0.784872	0.733762	0	1.413e-13	72.2	1.81069e-06	3	2986.66	-4.00041	996.223	44.1221	0
scFVGDEcGVSAPALSAIINk	1	c40163.graph_c0	N-Term(iTRAQ8plex); C2(Carbamidomethyl); C8(Carbamidomethyl); K21(iTRAQ8plex)	1.20239	1.29809	1.27203	0	3.388e-11	72.18	1.05027e-06	3	2803.45	-3.62455	935.154	44.2558	0
lcDQVSDAILDAcLEQDPESk	7	c15966.graph_c0	N-Term(iTRAQ8plex); C2(Carbamidomethyl); C13(Carbamidomethyl); K21(iTRAQ8plex)	1.0247	1.11994	1.03729	0	1.125e-11	72.17	6.43141e-07	3	3014.49	-1.70492	1005.5	45.4008	0
tITDQAVHLDLISk	2	c35234.graph_c0	N-Term(iTRAQ8plex); K14(iTRAQ8plex)	0.766739	0.873826	0.771354	0	4.822e-11	72.16	1.27404e-06	2	2162.27	2.971	1081.64	37.3389	0
akEEEQTTPSLFEIDDSDLTR	3	c15806.graph_c0	N-Term(iTRAQ8plex); K2(iTRAQ8plex)	1.09199	0.988987	1.09067	0	1.398e-10	72.16	1.0764e-06	4	3032.54	-3.36697	758.891	39.4494	1
lLAGESGIGLIDR	2	c32192.graph_c0;c16263.graph_c1	N-Term(iTRAQ8plex)				0	3.567e-08	72.15	1.28308e-06	3	1617.94	-1.73112	539.987	42.6802	0
eADVDGDGQINYEEFVk	7	c38850.graph_c0	N-Term(iTRAQ8plex); K17(iTRAQ8plex)	1.28727	1.26926	1.19664	0	4.638e-10	72.15	6.30871e-07	3	2536.26	-1.76058	846.092	38.3883	0
lLAAGAEQALDYTSEDLEVR	1	c42669.graph_c0	N-Term(iTRAQ8plex)	0.83671	0.905562	0.922049	0	9.435e-12	72.13	1.09611e-06	3	2468.29	3.23099	823.435	51.1491	0
iDDHVAcAVAGImSDANILINTAR	2	c37564.graph_c0	N-Term(iTRAQ8plex); C7(Carbamidomethyl); M13(Oxidation)	1.11527	1.06405	0.998018	0	1.552e-12	72.13	9.85884e-07	3	2860.46	-0.677631	954.158	53.1425	0
dTTTIVGDGSTQELVNR	2	c39810.graph_c0	N-Term(iTRAQ8plex)	0.711136	0.675113	0.829437	0	2.887e-10	72.1	8.84814e-07	3	2110.09	-0.033951	704.036	28.8496	0
lkDEEIAFISQSASNYASLAQVHAEENAk	1	c39323.graph_c0	N-Term(iTRAQ8plex); K2(iTRAQ8plex); K29(iTRAQ8plex)	0.975754	0.863901	0.882131	0	1.822e-09	72.1	1.64014e-06	3	4076.17	-0.338749	1359.39	48.1337	1
aVDVTGPDEGPVQGSTR	6	c16994.graph_c0	N-Term(iTRAQ8plex)	0.87196	0.843658	0.974109	0	3.499e-10	72.08	6.96871e-07	3	1989.02	-1.70995	663.677	23.6034	0
lYGAIDTPEPEADVVVk	1	c40822.graph_c0	N-Term(iTRAQ8plex); K17(iTRAQ8plex)	0.386658	0.402948	0.392775	0	6.668e-08	72.08	1.51453e-06	2	2424.35	0.0639226	1212.68	39.7001	0
iGVNAIPAIEEVNIFk	3	c37622.graph_c0	N-Term(iTRAQ8plex); K16(iTRAQ8plex)	1.23364	1.22204	1.16071	0	2.194e-13	72.07	1.17655e-06	2	2335.39	0.400082	1168.2	51.9702	0
vAVVcGYGDVGk	5	c34712.graph_c0	N-Term(iTRAQ8plex); C5(Carbamidomethyl); K12(iTRAQ8plex)	1.00964	0.930731	1.00222	0	2.484e-10	72.06	1.36284e-06	2	1832.01	-2.64583	916.511	31.3978	0
gPTLLEALDQLNEPk	6	c40252.graph_c0;c15961.graph_c0	N-Term(iTRAQ8plex); K15(iTRAQ8plex)				0	1.075e-12	72.05	1.43459e-06	2	2246.29	0.182893	1123.65	47.8288	0
gGFGDGGMLVGPNDPR	1	c42064.graph_c0	N-Term(iTRAQ8plex)	1.03884	1.02472	0.934325	0	2.45e-07	72.04	3.65726e-07	2	1849.91	-5.41289	925.457	32.7144	0
eLDLLNEDANVYk	1	c40328.graph_c0	N-Term(iTRAQ8plex); K13(iTRAQ8plex)	1.3415	1.40111	1.37237	0	2.955e-12	72.03	1.49447e-06	2	2144.16	-3.45325	1072.58	39.7023	0
gNISAMTEHAELLSSVR	1	c42084.graph_c0	N-Term(iTRAQ8plex)	0.885215	0.874839	0.91375	0	1.096e-12	72	1.00322e-06	2	2119.11	-2.47003	1060.06	37.3487	0
yPAIEDSGADGVSLVDELR	1	c15832.graph_c0	N-Term(iTRAQ8plex)	0.967811	0.87326	1.01968	0	1.777e-12	72	8.95959e-07	3	2310.18	-0.590061	770.73	43.3284	0
aGAGSATLSMAYAAAR	2	c23842.graph_c0;c23894.graph_c0	N-Term(iTRAQ8plex)				0	4.453e-14	72	7.91851e-07	2	1772.92	-1.95492	886.965	34.4483	0
nLTWVDIFEEIPIk	3	c38205.graph_c0	N-Term(iTRAQ8plex); K14(iTRAQ8plex)	1.04883	1.02591	1.01508	0	9.036e-12	71.98	1.64172e-06	2	2325.33	-1.64148	1163.17	57.2331	0
gQALADEYGIk	2	c30175.graph_c0;c34254.graph_c0	N-Term(iTRAQ8plex); K11(iTRAQ8plex)				0	7.578e-10	71.98	1.39134e-06	2	1773	-0.41849	887.003	31.1896	0
iAQIIGPVLDVAFPPGk	4	c15954.graph_c0	N-Term(iTRAQ8plex); K17(iTRAQ8plex)	1.36918	1.30499	1.30739	0	4.654e-08	71.97	9.52996e-07	2	2343.43	0.0963674	1172.22	57.4535	0
fDPTEGFSINDEPAAAVPEk	3	c15758.graph_c0	N-Term(iTRAQ8plex); K20(iTRAQ8plex)	1.25243	1.25197	1.28516	0	4.319e-07	71.97	1.02288e-06	2	2742.4	-3.41596	1371.7	40.8667	0
eSGSNVVTGISGEQVR	3	c36730.graph_c0	N-Term(iTRAQ8plex)	0.546272	0.608946	0.550757	0	1.735e-12	71.96	9.77481e-07	2	1923.01	0.534466	962.008	26.8406	0
eYYELLEEFmSAVk	1	c39247.graph_c0	N-Term(iTRAQ8plex); M10(Oxidation); K14(iTRAQ8plex)	1.385	1.59162	1.44088	0	2.77e-09	71.96	9.90217e-07	2	2375.22	-2.81238	1188.12	56.3168	0
fENSQSAVAAQQALHGR	1	c35893.graph_c0	N-Term(iTRAQ8plex)	0.836855	0.688192	0.824605	0	1.104e-11	71.95	9.31865e-07	3	2118.1	1.71861	706.706	29.8315	0
yYSAQESAELFPTLAR	1	c22004.graph_c0	N-Term(iTRAQ8plex)	0.887753	0.882889	0.915827	0	5.289e-12	71.94	9.21218e-07	2	2150.11	1.50125	1075.56	41.1715	0
qHGIDLADVTGSGk	3	c42696.graph_c0	N-Term(iTRAQ8plex); K14(iTRAQ8plex)	0.941142	1.00309	1.04999	0	1.732e-11	71.93	1.34975e-06	2	2006.11	0.120301	1003.56	28.0925	0
hMEGSSVNTLTLVNk	5	c15959.graph_c0	N-Term(iTRAQ8plex); K15(iTRAQ8plex)	1.08277	1.10274	1.08774	0	2.057e-13	71.93	1.55173e-06	2	2238.24	-0.181971	1119.62	28.8383	0
gQAAIATILFLk	3	c19582.graph_c0	N-Term(iTRAQ8plex); K12(iTRAQ8plex)	0.88494	1.05821	0.960232	0	1.363e-07	71.91	6.53832e-07	2	1854.16	-2.25857	927.585	52.8281	0
iENLQQNIVALSVk	2	c36125.graph_c1	N-Term(iTRAQ8plex); K14(iTRAQ8plex)	1.14643	1.21587	1.13568	0	7.465e-12	71.9	1.24934e-06	2	2177.31	-2.28595	1089.16	46.9524	0
aPIAVGDTIPDGTLAYFDEQDQMQQVSVHSLAAGk	2	c38950.graph_c0	N-Term(iTRAQ8plex); K35(iTRAQ8plex)	0.712692	0.838909	0.792512	0	3.124e-06	71.9	1.22997e-06	3	4281.19	-0.944515	1427.74	48.3594	0
lVVAGEETEVLIGMk	2	c39650.graph_c0	N-Term(iTRAQ8plex); K15(iTRAQ8plex)	0.994511	1.01145	0.863357	0	1.156e-08	71.88	1.61834e-06	2	2196.28	-0.841068	1098.64	52.9609	0
iGLAGLAVmGQNLALNIAEk	3	c39142.graph_c0	N-Term(iTRAQ8plex); M9(Oxidation); K20(iTRAQ8plex)	1.37617	1.33009	1.22207	0	7.297e-10	71.87	1.54731e-06	4	2620.52	-4.03638	655.886	53.509	0
fDGAINVDITEFQTNLVPYPR	1	c34758.graph_c0	N-Term(iTRAQ8plex)	1.11706	0.997131	1.16561	0	6.957e-13	71.85	1.24095e-06	3	2713.41	-1.09731	905.142	52.2102	0
gSTNLESIQIIk	3	c16590.graph_c0	N-Term(iTRAQ8plex); K12(iTRAQ8plex)	1.05368	1.04914	1.02623	0	5.141e-11	71.85	1.39443e-06	2	1911.14	-0.893566	956.071	34.9514	0
lQGAGTYEYLDk	1	c24798.graph_c0	N-Term(iTRAQ8plex); K12(iTRAQ8plex)	1.37846	1.52801	1.45253	0	1.624e-11	71.83	1.28604e-06	2	1966.07	-1.2606	983.539	32.932	0
aAATEGQEASVVTDYTLk	2	c38572.graph_c1	N-Term(iTRAQ8plex); K18(iTRAQ8plex)	0.882255	0.965045	0.859682	0	1.771e-10	71.82	1.49288e-06	2	2462.32	-0.486564	1231.66	34.4746	0
tLEPGIHLLIPFVDk	4	c41944.graph_c0	N-Term(iTRAQ8plex); K15(iTRAQ8plex)	0.916314	0.969662	1.00713	0	1.929e-05	71.81	1.16015e-06	2	2300.38	0.197203	1150.7	50.1126	0
tLEQSLEQILEIk	2	c44838.graph_c0	N-Term(iTRAQ8plex); K13(iTRAQ8plex)	1.00535	1.07688	0.923021	0	1.257e-11	71.81	1.45677e-06	2	2152.26	-2.81217	1076.63	56.4854	0
sSQTNTEGDERPk	2	c24669.graph_c0	N-Term(iTRAQ8plex); K13(iTRAQ8plex)	1.0424	0.881612	1.16065	0	1.022e-07	71.8	1.03729e-06	2	2057.07	-0.308516	1029.04	15.3225	0
lSSINVENVESNR	8	c23776.graph_c0;c38779.graph_c0	N-Term(iTRAQ8plex)				0	3.709e-10	71.8	9.44792e-07	2	1764.94	-1.10813	882.972	32.7462	0
sLVTISSELDTNSLDk	3	c40784.graph_c0	N-Term(iTRAQ8plex); K16(iTRAQ8plex)	1.17131	1.18962	1.10235	0	3.674e-13	71.8	1.54933e-06	2	2330.29	-0.766884	1165.65	41.3274	0
lGSALMQDPSMSQMLESLSNPAQk	1	c30240.graph_c0	N-Term(iTRAQ8plex); K24(iTRAQ8plex)	1.02981	1.12191	1.0693	0	1.561e-10	71.79	1.28801e-06	4	3171.64	2.48558	793.665	54.6628	0
aTLYLNTLGGDGSVVETDk	2	c37369.graph_c0	N-Term(iTRAQ8plex); K19(iTRAQ8plex)	0.968034	0.996391	0.926609	0	3.296e-13	71.77	1.62659e-06	2	2561.39	-1.44457	1281.2	40.7463	0
gNTGGGGAAAAVLk	1	c24145.graph_c0	N-Term(iTRAQ8plex); K14(iTRAQ8plex)	1.01655	1.01239	0.929774	0	6.773e-11	71.75	1.40352e-06	2	1752.02	-3.73545	876.512	22.7538	0
vFDISLADLQNDEDHAHR	2	c39383.graph_c0	N-Term(iTRAQ8plex)	0.863033	0.818102	0.923273	0	2.253e-11	71.74	6.56487e-07	3	2399.18	-2.1395	800.4	41.9776	0
eQLAAIAPALEQLWk	3	c42436.graph_c0;c42097.graph_c0	N-Term(iTRAQ8plex); K15(iTRAQ8plex)				0	1.884e-08	71.72	1.37624e-06	2	2289.35	3.44737	1145.18	55.9544	0
dIEYEFIIIDmAk	3	c39361.graph_c0	N-Term(iTRAQ8plex); M11(Oxidation); K13(iTRAQ8plex)	1.24199	1.28342	1.17279	0	4.547e-07	71.71	1.43337e-06	2	2224.21	5.15279	1112.61	48.5376	0
qTITVcAVNNAGmSDLLSk	1	c39146.graph_c0	N-Term(iTRAQ8plex); C6(Carbamidomethyl); M13(Oxidation); K19(iTRAQ8plex)	1.00753	1.05879	1.01986	0	5.933e-08	71.71	1.43674e-06	2	2646.4	-0.496563	1323.71	35.3375	0
sFANVDcSYNLSPDDLcSk	1	c16387.graph_c1	N-Term(iTRAQ8plex); C7(Carbamidomethyl); C17(Carbamidomethyl); K19(iTRAQ8plex)	0.80884	0.822349	0.758948	0	1.245e-07	71.71	3.94599e-07	2	2800.33	-1.97702	1400.67	37.3747	0
yIDLASSLDGLSPcVPLYR	2	c17179.graph_c0	N-Term(iTRAQ8plex); C14(Carbamidomethyl)	1.13177	1.16019	1.17057	0	1.614e-11	71.7	1.24399e-06	3	2443.28	-0.843734	815.099	51.5412	0
sGEEEEIYLPDTIDVGSSNQQR	2	c39051.graph_c0	N-Term(iTRAQ8plex)	1.11746	1.0045	1.14513	0	5.281e-11	71.69	4.20138e-07	2	2770.33	-0.0225429	1385.67	37.4603	0
vASIQQQLASLNLk	4	c15880.graph_c0	N-Term(iTRAQ8plex); K14(iTRAQ8plex)	0.93357	0.950229	1.01042	0	4.78e-10	71.69	1.22992e-06	2	2121.28	-2.18553	1061.14	48.5384	0
qAFDEAISELDNIDEESYk	1	c42708.graph_c0	N-Term(iTRAQ8plex); K19(iTRAQ8plex)	1.11808	1.18332	1.115	0	1.316e-11	71.69	7.99617e-07	3	2824.4	0.580419	942.138	51.7454	0
tLVNDNVSVSDPGSPAPR	2	c25368.graph_c0	N-Term(iTRAQ8plex)	0.694478	0.737252	0.933188	0	3.776e-10	71.67	1.18113e-06	2	2129.12	2.62794	1065.06	27.3025	0
sNIAGFVNLLEIAk	2	c16093.graph_c0	N-Term(iTRAQ8plex); K14(iTRAQ8plex)	0.735607	0.698746	0.61728	0	1.471e-08	71.66	1.24868e-06	2	2097.25	-1.56967	1049.13	55.348	0
lAQIcGTIASDEk	3	c16073.graph_c0	N-Term(iTRAQ8plex); C5(Carbamidomethyl); K13(iTRAQ8plex)	1.15895	1.18607	1.13627	0	2.555e-08	71.65	1.33705e-06	2	2014.1	-3.71417	1007.55	36.9894	0
eIIQPTVVDPASFLIWk	6	c39317.graph_c0	N-Term(iTRAQ8plex); K17(iTRAQ8plex)	1.11453	1.12729	1.06212	0	2.574e-11	71.64	1.56634e-06	2	2564.5	1.05864	1282.75	56.3124	0
aAEQGSAIAAAVEGVER	2	c35457.graph_c0	N-Term(iTRAQ8plex)	0.945987	0.944344	0.950939	0	1.266e-09	71.64	1.1242e-06	3	1933.03	0.899474	645.015	39.3971	0
iSAQSNLIQLQSINWR	2	c41255.graph_c0	N-Term(iTRAQ8plex)	0.869338	0.848004	0.857237	0	5.066e-12	71.61	1.53233e-06	2	2175.21	-2.02198	1088.11	44.9957	0
yGGNQMWATGEVVTPQTVVDNWVSEk	1	c39807.graph_c0	N-Term(iTRAQ8plex); K26(iTRAQ8plex)	0.785216	0.76581	0.701235	0	2.632e-12	71.61	1.10093e-06	3	3503.77	0.0830636	1168.6	52.7561	0
hPAESTSATNESVLk	4	c24763.graph_c0	N-Term(iTRAQ8plex); K15(iTRAQ8plex)	0.760398	0.65614	0.835091	0	1.25e-06	71.6	1.52895e-06	2	2179.18	-2.83627	1090.09	20.246	0
iLVYGASFGPEIQDAk	3	c39751.graph_c0	N-Term(iTRAQ8plex); K16(iTRAQ8plex)	0.959778	0.994746	0.945403	0	7.25e-08	71.6	1.81606e-06	4	2316.3	-1.14228	579.831	46.058	0
vGYSAQGSGATLITPFLDNQLk	3	c35993.graph_c3	N-Term(iTRAQ8plex); K22(iTRAQ8plex)	0.96533	1.02968	0.946942	0	2.031e-13	71.58	1.80359e-06	3	2888.59	-2.97161	963.535	48.0189	0
qVANATNDAAGDGTTcATVLTR	2	c41655.graph_c0	N-Term(iTRAQ8plex); C16(Carbamidomethyl)	0.892011	0.890711	1.02295	0	1.091e-13	71.56	6.52847e-07	3	2511.24	-1.25638	837.751	27.1091	0
qAVVNPENTFFSVk	3	c32224.graph_c0	N-Term(iTRAQ8plex); K14(iTRAQ8plex)	1.11459	1.20346	1.02351	0	6.072e-13	71.56	1.71416e-06	2	2188.22	-1.0296	1094.61	39.2863	0
eVLALcDHPTILDk	5	c40539.graph_c0	N-Term(iTRAQ8plex); C6(Carbamidomethyl); K14(iTRAQ8plex)	0.780732	0.818847	0.818891	0	2.857e-12	71.55	1.7601e-06	2	2232.25	-0.704921	1116.63	38.3724	0
mSSTFIGNSTSIQEMFR	5	c15805.graph_c0	N-Term(iTRAQ8plex)	0.927063	0.90327	0.982244	0	1.065e-09	71.54	5.40121e-07	3	2240.1	-0.527931	747.371	45.3822	0
fFPTAEESILYYNQk	1	c38537.graph_c1	N-Term(iTRAQ8plex); K15(iTRAQ8plex)	1.28019	1.31088	1.3029	0	1.895e-10	71.54	1.31172e-06	2	2458.31	-2.43818	1229.66	47.5094	0
wSFGQTFSGAQFH	2	c30188.graph_c0	N-Term(iTRAQ8plex)	1.10483	1.07266	1.14615	0	1.555e-09	71.53	3.58567e-07	2	1803.88	1.01875	902.442	43.3422	0
tQGDLSGSGNIVETVR	1	c25004.graph_c0	N-Term(iTRAQ8plex)	0.804914	0.840511	0.871257	0	2.704e-14	71.53	1.07922e-06	2	1937.02	-0.553639	969.015	29.828	0
tAENFTNYTGEQGYPGGk	1	c15991.graph_c0	N-Term(iTRAQ8plex); K18(iTRAQ8plex)	1.87308	2.26987	2.01202	0	9.122e-13	71.52	8.1392e-07	2	2542.27	1.28624	1271.64	30.058	0
aLEESEQPFIWVIQPGSGk	2	c40651.graph_c0	N-Term(iTRAQ8plex); K19(iTRAQ8plex)	1.03696	1.01774	0.905577	0	4.468e-07	71.52	1.78287e-06	2	2723.49	0.215476	1362.25	49.1392	0
gASLNDSLSQVLTNcLR	3	c39470.graph_c0	N-Term(iTRAQ8plex); C15(Carbamidomethyl)	0.89609	0.888929	0.950193	0	1.943e-11	71.51	1.13011e-06	3	2152.13	-1.80033	718.048	44.4422	0
fFPYYAFNVLGGLDSEGk	2	c35993.graph_c3	N-Term(iTRAQ8plex); K18(iTRAQ8plex)	0.822415	0.897085	0.852596	0	7.635e-12	71.51	1.47267e-06	3	2632.38	-2.62768	878.133	57.1382	0
vQILAESGADLIAFETVPNk	1	c40675.graph_c0	N-Term(iTRAQ8plex); K20(iTRAQ8plex)	1.86542	1.9705	1.79434	0	7.52e-12	71.51	1.94944e-06	3	2723.54	-1.68106	908.518	56.3639	0
nTNVPSITVVPSLPLLVSR	1	c24284.graph_c0	N-Term(iTRAQ8plex)	1.01194	0.974174	1.10096	0	2.042e-09	71.5	1.30616e-06	2	2310.37	1.17076	1155.69	48.4731	0
vQEAAcSAFATLEEEAADELGPR	1	c41174.graph_c0	N-Term(iTRAQ8plex); C6(Carbamidomethyl)	0.993665	0.963629	1.03361	0	1.015e-13	71.5	5.76976e-07	3	2768.34	0.912221	923.451	55.8182	0
mANETGLDFSDQIISLENk	1	c42068.graph_c0	N-Term(iTRAQ8plex); M1(Oxidation); K19(iTRAQ8plex)	1.17921	1.16835	1.13012	0	1.76e-11	71.49	1.26305e-06	3	2749.42	0.354578	917.144	44.692	0
gSQQYTSLTVPELTQQMWDSk	1	c16019.graph_c0	N-Term(iTRAQ8plex); K21(iTRAQ8plex)	0.940534	0.947786	0.913112	0	9.96e-13	71.48	1.41176e-06	3	3035.56	0.679562	1012.53	47.6696	0
vQEALHGDDSVQEPTLSLETNk	1	c41051.graph_c0	N-Term(iTRAQ8plex); K22(iTRAQ8plex)	1.00754	0.969119	0.941364	0	7.737e-13	71.47	1.63956e-06	3	3018.58	-1.14648	1006.87	36.4518	0
lVVDEAVNDDNSVVAMHPNTMEk	2	c38536.graph_c0	N-Term(iTRAQ8plex); K23(iTRAQ8plex)	0.781154	0.723857	0.741877	0	2.416e-11	71.46	1.2468e-06	3	3135.6	2.52676	1045.87	37.4069	0
eLVTAGLATHFVPLDk	3	c23588.graph_c0	N-Term(iTRAQ8plex); K16(iTRAQ8plex)	0.907132	0.868402	0.903884	0	2.493e-07	71.45	1.65429e-06	2	2319.34	-5.46601	1160.17	43.3743	0
gELQcIGATTLDEYR	1	c39111.graph_c0;c17232.graph_c0	N-Term(iTRAQ8plex); C5(Carbamidomethyl)				0	3.972e-13	71.45	7.08982e-07	2	2030.02	0.237507	1015.51	38.7702	0
mIcSISGEVPEEPVVSk	1	c21148.graph_c0	N-Term(iTRAQ8plex); C3(Carbamidomethyl); K17(iTRAQ8plex)	1.28421	1.16732	1.18287	0	5.102e-10	71.45	1.67219e-06	2	2469.32	1.44658	1235.16	39.1165	0
qPGMVQAETDHGAPR	2	c25050.graph_c0	N-Term(iTRAQ8plex)	0.682132	0.696345	0.832046	0	8.418e-09	71.44	7.24972e-07	3	1897.95	2.15019	633.323	21.8663	0
gQIVEEIQAGPTETISETIEEEEITk	2	c50612.graph_c0	N-Term(iTRAQ8plex); K26(iTRAQ8plex)	1.05311	1.16037	1.08941	0	4.147e-12	71.44	1.78013e-06	3	3481.83	-0.0880743	1161.28	50.6048	0
tYQELYNQDLIDTLQSk	2	c24261.graph_c0	N-Term(iTRAQ8plex); K17(iTRAQ8plex)	1.53832	1.47507	1.38816	0	2.035e-08	71.44	1.47148e-06	2	2680.42	-4.28412	1340.71	44.3254	0
aHTATSVSDDVDQFSNEAPTR	1	c15713.graph_c0	N-Term(iTRAQ8plex)	0.859172	0.913751	1.08725	0	7.469e-14	71.43	4.42461e-07	3	2552.22	1.76876	851.412	31.4912	0
icNSVDDGILETAAIGVTPAGGGPER	1	c36621.graph_c0	N-Term(iTRAQ8plex); C2(Carbamidomethyl)	0.969604	1.16735	0.956544	0	9.497e-09	71.42	9.80706e-07	2	2873.45	-5.11449	1437.23	43.9809	0
sEVESLSGNcESSVLGR	1	c21048.graph_c0	N-Term(iTRAQ8plex); C10(Carbamidomethyl)	0.769384	0.724522	0.801416	0	5.718e-11	71.41	4.44503e-07	3	2114.03	-1.0629	705.349	32.2314	0
sLMEANTVFLEQHk	2	c34002.graph_c0	N-Term(iTRAQ8plex); K14(iTRAQ8plex)	0.992431	1.01385	0.948264	0	3.042e-09	71.38	1.65934e-06	2	2255.24	2.50388	1128.12	38.2794	0
dVLSVAFSIDNR	2	c38880.graph_c0	N-Term(iTRAQ8plex)	0.779385	0.737493	0.809437	0	4.234e-07	71.38	1.13534e-06	3	1639.9	-0.0410178	547.303	44.7481	0
gDLALSVATTALAAPIFR	2	c37301.graph_c0	N-Term(iTRAQ8plex)	0.769821	0.776184	0.76779	0	5.381e-13	71.37	1.57563e-06	2	2091.21	-1.47169	1046.11	55.8476	0
tISFVPPDGAFDLMTYR	1	c34830.graph_c0	N-Term(iTRAQ8plex)	0.748059	0.786816	0.778269	0	2.595e-07	71.36	1.10402e-06	2	2234.15	1.22843	1117.58	49.2368	0
qGFSDLTGTDYSEGAIDLAQSLADR	1	c36185.graph_c0	N-Term(iTRAQ8plex)	0.825245	0.879247	0.968416	0	3.405e-13	71.36	5.95878e-07	3	2934.42	-2.9826	978.811	48.8595	0
qLcDNAGFDATDVLNk	1	c24932.graph_c0	N-Term(iTRAQ8plex); C3(Carbamidomethyl); K16(iTRAQ8plex)	1.1419	1.12528	1.07826	0	8.072e-10	71.34	1.10912e-06	2	2389.23	0.402667	1195.12	36.767	0
ymVLQGEAGAVIR	6	c22958.graph_c0	N-Term(iTRAQ8plex); M2(Oxidation)	0.957738	1.09654	1.06316	0	1.865e-07	71.33	1.18161e-06	3	1726.94	-1.06726	576.32	37.2446	0
fASAmSESGEVTVEGk	3	c32254.graph_c0	N-Term(iTRAQ8plex); M5(Oxidation); K16(iTRAQ8plex)	1.10337	1.19679	1.13402	0	5.68e-11	71.33	9.68112e-07	2	2253.15	-2.30949	1127.08	28.4967	0
aDILSIIADENIASIR	1	c32970.graph_c1	N-Term(iTRAQ8plex)	0.831234	0.777189	0.911237	0	4.572e-09	71.32	1.77835e-06	3	2018.14	-0.00121902	673.386	53.6567	0
qAcNVDGYDIPAk	4	c37912.graph_c0	N-Term(iTRAQ8plex); C3(Carbamidomethyl); K13(iTRAQ8plex)	1.4631	1.57779	1.4278	0	1.102e-08	71.29	1.02908e-06	2	2059.08	0.896467	1030.04	28.0008	0
lSSPPSLSGSSISLVSVVQAR	1	c40423.graph_c0	N-Term(iTRAQ8plex)	0.940134	0.893935	0.909345	0	5.613e-10	71.28	1.81342e-06	2	2375.35	1.9372	1188.18	43.2966	0
aPEGTPEGGGLLVVIIHQAEDLEGk	3	c29622.graph_c0	N-Term(iTRAQ8plex); K25(iTRAQ8plex)	0.833283	0.873349	0.802137	0	7.534e-14	71.28	2.05174e-06	4	3137.72	-1.79084	785.187	56.4355	0
iVSQSQSETPPLIQPSDNQLSLADFDAVk	1	c40794.graph_c0	N-Term(iTRAQ8plex); K29(iTRAQ8plex)	0.792724	0.873508	0.758787	0	4.741e-11	71.27	2.03407e-06	3	3735.98	-3.63054	1246	45.4419	0
yDAASDSVLEVSk	6	c38940.graph_c0	N-Term(iTRAQ8plex); K13(iTRAQ8plex)	1.10747	0.944428	1.20935	0	1.176e-11	71.25	1.41355e-06	2	1992.07	-0.408234	996.541	31.9039	0
vWSDVTDSNYALDk	1	c31759.graph_c0	N-Term(iTRAQ8plex); K14(iTRAQ8plex)	1.20144	1.35413	1.19432	0	7.923e-08	71.25	1.26357e-06	2	2221.17	2.63539	1111.09	39.9789	0
qVDVVISTVGHTQLGDQVk	2	c23035.graph_c0	N-Term(iTRAQ8plex); K19(iTRAQ8plex)	1.22402	1.1298	1.25178	0	2.561e-11	71.24	1.77759e-06	3	2631.5	1.20518	877.837	40.0195	0
sGEQSSSTANSLAGLAR	1	c30522.graph_c0	N-Term(iTRAQ8plex)	1.03612	0.973203	1.08251	0	1.128e-11	71.23	9.79362e-07	2	1940	-0.0611057	970.503	27.7432	0
fcQDILSPLIHVk	2	c38551.graph_c0	N-Term(iTRAQ8plex); C2(Carbamidomethyl); K13(iTRAQ8plex)	0.947541	1.00108	1.0361	0	3.693e-06	71.22	1.78202e-06	2	2178.26	-0.629287	1089.63	45.9493	0
eVSLGSVTYLAk	2	c40011.graph_c0	N-Term(iTRAQ8plex); K12(iTRAQ8plex)	0.978187	1.08383	0.970501	0	2.839e-11	71.21	1.385e-06	2	1875.1	-0.378536	938.056	37.7469	0
nISFTVWDVGGQDk	4	c37878.graph_c0	N-Term(iTRAQ8plex); K14(iTRAQ8plex)	1.09167	1.07277	1.06221	0	4.904e-09	71.21	1.43798e-06	2	2174.16	-4.50441	1087.58	42.5995	0
vAILGAAGGIGQPLSLLMk	2	c16185.graph_c1	N-Term(iTRAQ8plex); K19(iTRAQ8plex)	1.35402	1.36753	1.26203	0	3.582e-10	71.21	1.02551e-06	4	2417.47	-2.8499	605.123	56.4982	0
aVLmDLEPGTMDSLR	7	c35834.graph_c1;c39138.graph_c0	N-Term(iTRAQ8plex); M4(Oxidation)				0	9.842e-10	71.2	9.14086e-07	2	1968.01	-0.0446746	984.508	40.4702	0
hLALIQAAELTGk	2	c40949.graph_c0	N-Term(iTRAQ8plex); K13(iTRAQ8plex)	0.899667	0.982794	0.895576	0	3.256e-10	71.2	1.39578e-06	2	1973.19	-3.36415	987.101	36.4923	0
eADVITTNPEGDGTTSR	1	c22803.graph_c0	N-Term(iTRAQ8plex)	0.993047	0.91986	0.943911	0	3.236e-09	71.2	5.34797e-07	2	2067.02	1.66838	1034.01	26.1081	0
aVDNQLYVATcSPAR	3	c40338.graph_c0	N-Term(iTRAQ8plex); C11(Carbamidomethyl)	0.798674	0.662332	0.77588	0	5.802e-11	71.19	9.54209e-07	2	1969.01	-0.487379	985.009	30.5001	0
vLLNNcQEAFEGADk	4	c39541.graph_c0;c32853.graph_c0	N-Term(iTRAQ8plex); C6(Carbamidomethyl); K15(iTRAQ8plex)				0	8.697e-09	71.15	1.3966e-06	3	2316.21	-2.76921	772.74	34.1433	0
kIGAGLIAGGIGAAVGNPADVAMVR	1	c39913.graph_c0	N-Term(iTRAQ8plex); K1(iTRAQ8plex)	1.17937	0.961327	1.18931	0	1.852e-14	71.15	1.71122e-06	3	2886.67	-3.21385	962.895	44.8043	1
lGSFALAEFLTR	2	c42133.graph_c0	N-Term(iTRAQ8plex)	0.799583	0.692362	0.822715	0	7.08e-08	71.14	1.62671e-06	3	1628.93	-1.39969	543.648	56.6096	0
nQQDAQSAINDLTGk	1	c36302.graph_c0	N-Term(iTRAQ8plex); K15(iTRAQ8plex)	0.870009	0.93562	0.871799	0	4.312e-11	71.14	1.51134e-06	2	2211.18	-3.27913	1106.09	33.4084	0
lHFFMVGFAPLTSR	7	c35834.graph_c1;c16019.graph_c0;c39138.graph_c0	N-Term(iTRAQ8plex)				0	7.152e-10	71.12	1.7308e-06	3	1927.06	-0.44734	643.023	53.663	0
qGDFYcWLNTTMIENR	1	c38537.graph_c1	N-Term(iTRAQ8plex); C6(Carbamidomethyl)	0.944521	1.04484	1.05625	0	1.224e-11	71.12	3.12936e-07	2	2352.11	3.33043	1176.56	50.7752	0
eISVGDLQPVWYNMVEQGLVk	2	c38875.graph_c0	N-Term(iTRAQ8plex); K21(iTRAQ8plex)	0.669405	0.652967	0.59787	0	1.223e-12	71.12	2.08237e-06	3	3012.63	-2.04618	1004.88	56.1211	0
lcEAVDNIPLDcLIVGNR	1	c15905.graph_c0	N-Term(iTRAQ8plex); C2(Carbamidomethyl); C12(Carbamidomethyl)	0.830983	0.74885	0.854701	0	7.069e-09	71.11	1.35144e-06	3	2375.24	0.182436	792.417	50.0732	0
dSPDEDGGVELQESGR	1	c36293.graph_c0	N-Term(iTRAQ8plex)	1.06814	1.33159	1.14254	0	1.311e-07	71.11	2.0136e-07	2	1993.93	1.74391	997.468	23.6506	0
sLTDEHLVQLASk	2	c22839.graph_c0	N-Term(iTRAQ8plex); K13(iTRAQ8plex)	0.965202	0.966337	0.965031	0	1.458e-10	71.09	1.82839e-06	2	2049.17	-3.73342	1025.09	33.5054	0
qGVAITQEGSLLDNTAR	2	c39763.graph_c0	N-Term(iTRAQ8plex)	0.779609	0.770407	0.877671	0	7.324e-11	71.09	1.55218e-06	3	2077.12	-0.463664	693.044	32.3306	0
qLDDILEDVLk	1	c37912.graph_c0	N-Term(iTRAQ8plex); K11(iTRAQ8plex)	1.73733	1.60053	1.58142	0	3.634e-07	71.09	2.04235e-06	2	1909.11	-0.886903	955.058	55.2788	0
gDGSGcVSIYGSk	1	c30857.graph_c0	N-Term(iTRAQ8plex); C6(Carbamidomethyl); K13(iTRAQ8plex)	1.19575	1.26095	1.11097	0	7.315e-10	71.09	1.05035e-06	2	1894.98	0.0718768	947.993	23.6233	0
lEGDSATIQVYEETAGLTVNDPVLR	2	c25604.graph_c0	N-Term(iTRAQ8plex)	0.96103	0.883995	0.88276	0	4.834e-09	71.08	1.64154e-06	2	2994.57	3.01965	1497.79	47.7165	0
vVIGmDVAASEFYAEDGk	5	c38918.graph_c0	N-Term(iTRAQ8plex); M5(Oxidation); K18(iTRAQ8plex)	1.09044	1.12555	1.00235	0	5.265e-12	71.08	1.27112e-06	3	2525.3	-2.46221	842.438	41.7004	0
iLVLVDDLALk	4	c40423.graph_c0	N-Term(iTRAQ8plex); K11(iTRAQ8plex)	0.837666	0.975016	0.820594	0	2.303e-08	71.07	8.12893e-07	2	1820.17	-1.4429	910.588	57.7097	0
kGNVIITGASSGLGLATAk	1	c23010.graph_c1	N-Term(iTRAQ8plex); K1(iTRAQ8plex); K19(iTRAQ8plex)	1.51386	1.43763	1.36598	0	1.97e-09	71.06	9.59701e-07	3	2670.62	-3.54405	890.878	35.9262	1
aEEIVNSTPNSYMLQQFDNPANPk	1	c39610.graph_c0	N-Term(iTRAQ8plex); K24(iTRAQ8plex)	0.784326	0.788267	0.745109	0	3.194e-10	71.06	1.35925e-06	3	3315.68	2.15228	1105.9	43.6317	0
gLTASVDAYLTPVIk	2	c36730.graph_c0	N-Term(iTRAQ8plex); K15(iTRAQ8plex)	1.03204	1.0594	0.996939	0	6.016e-09	71.04	1.55835e-06	2	2156.27	-3.44737	1078.64	46.2781	0
vITLDMGLLVAGTk	2	c39111.graph_c0	N-Term(iTRAQ8plex); K14(iTRAQ8plex)	0.949592	1.02966	1.02887	0	2.172e-09	71.01	1.28781e-06	2	2039.24	-0.524892	1020.12	53.3959	0
aFPLYMNALEYFk	2	c40238.graph_c0	N-Term(iTRAQ8plex); K13(iTRAQ8plex)	1.0178	1.13268	1.07443	0	2.537e-08	71.01	1.7752e-06	3	2215.2	-2.43696	739.072	56.6265	0
fQAQSDAVNLIcGAk	3	c38254.graph_c0	N-Term(iTRAQ8plex); C12(Carbamidomethyl); K15(iTRAQ8plex)	1.14467	1.16474	1.0649	0	2.447e-13	71.01	1.77124e-06	2	2230.21	-0.47384	1115.61	38.6367	0
fSGFDGEPDDVLNPk	2	c30615.graph_c0	N-Term(iTRAQ8plex); K15(iTRAQ8plex)	1.16066	1.21748	1.09807	0	1.246e-10	71.01	1.0461e-06	2	2245.14	-6.86664	1123.08	39.2925	0
fANAGDTAVEIAETTAVR	2	c24951.graph_c0	N-Term(iTRAQ8plex)	0.782373	0.829564	0.834797	0	1.57e-10	71	1.21929e-06	3	2140.11	-5.86183	714.04	43.0975	0
aFIEADEAQELLkPLSEPGNk	2	c31421.graph_c1	N-Term(iTRAQ8plex); K13(iTRAQ8plex); K21(iTRAQ8plex)	1.22383	0.998233	1.17048	0	3.313e-09	70.99	1.93865e-06	5	3211.8	1.74099	643.167	46.4236	0
sANAVQANMDLEFQR	3	c25192.graph_c0	N-Term(iTRAQ8plex)	0.915904	0.94028	0.937569	0	1.474e-12	70.99	6.88678e-07	2	1998	-1.31144	999.503	34.6218	0
aAVMAPQSPGGIVGAAEQR	2	c30148.graph_c0	N-Term(iTRAQ8plex)	0.978798	0.932193	1.05899	0	3.985e-11	70.96	1.64745e-06	3	2114.14	3.24266	705.385	32.2641	0
aVVVSESVGVPSSAASQSDk	2	c38385.graph_c1	N-Term(iTRAQ8plex); K20(iTRAQ8plex)	1.05011	1.1442	1.14496	0	8.835e-10	70.96	1.95609e-06	2	2512.38	1.49279	1256.69	31.376	0
vNAGVEPDADLGPVISk	2	c23411.graph_c0	N-Term(iTRAQ8plex); K17(iTRAQ8plex)	0.69697	0.725057	0.735815	0	1.934e-06	70.95	1.99676e-06	2	2289.29	1.36538	1145.15	34.9791	0
fINSNVESDQMAPWLk	2	c39985.graph_c0	N-Term(iTRAQ8plex); K16(iTRAQ8plex)	0.931522	0.954659	0.861691	0	1.736e-10	70.95	1.53473e-06	3	2487.31	-1.5761	829.776	44.5829	0
eGHLIVVDEEAQGDDGVR	1	c15575.graph_c0	N-Term(iTRAQ8plex)	0.940096	0.860196	0.951415	0	3.56e-09	70.94	8.21486e-07	2	2242.13	0.282259	1121.57	29.5741	0
aVGSFIEFTHDASEVIk	3	c29443.graph_c0	N-Term(iTRAQ8plex); K17(iTRAQ8plex)	1.17954	1.07971	1.12276	0	4.299e-10	70.94	1.74364e-06	3	2458.34	-3.30866	820.117	52.0485	0
tVAGIDLNHGDIAGyLPEELGLLk	2	c23507.graph_c0	N-Term(iTRAQ8plex); Y15(iTRAQ8plex); K24(iTRAQ8plex)	1.36449	1.32643	1.16411	0	2.231e-14	70.94	1.647e-06	3	3420.97	5.14578	1140.99	47.636	0
mADALVIAQVGGASLWETTR	1	c37358.graph_c0	N-Term(iTRAQ8plex)	0.869373	1.02401	0.933981	0	3.364e-11	70.93	1.83646e-06	2	2393.28	-0.430776	1197.14	54.6866	0
qDLPGALDDAAVTESLELHk	2	c40166.graph_c0	N-Term(iTRAQ8plex); K20(iTRAQ8plex)	0.981748	0.906871	0.993207	0	9.344e-11	70.93	2.00598e-06	3	2730.47	-1.11634	910.83	42.133	0
iTDEGMTISQPYSLk	3	c16050.graph_c0	N-Term(iTRAQ8plex); K15(iTRAQ8plex)	1.02684	1.09228	1.04331	0	1.59e-09	70.9	1.81261e-06	2	2291.24	-0.999472	1146.12	37.1487	0
tLDSQSYQFNVDk	1	c30583.graph_c0	N-Term(iTRAQ8plex); K13(iTRAQ8plex)	1.00475	0.987766	1.06447	0	5.456e-11	70.89	1.30353e-06	2	2153.13	-2.56093	1077.07	31.4785	0
eWAVAQDGTHVPISIVYR	3	c42584.graph_c0	N-Term(iTRAQ8plex)	0.828906	0.875635	0.992641	0	2.076e-08	70.89	1.59682e-06	2	2345.26	0.238701	1173.13	40.4707	0
sDVGSIASEMEGk	1	c37719.graph_c0	N-Term(iTRAQ8plex); K13(iTRAQ8plex)	0.968865	1.00834	0.92632	0	3.505e-12	70.88	1.18404e-06	2	1918.01	0.884265	959.507	33.3235	0
tEEELEDLEDDLDDNR	2	c32644.graph_c0	N-Term(iTRAQ8plex)	1.19378	1.22227	1.19679	0	3.619e-12	70.88	1.22487e-07	2	2254.02	1.53807	1127.51	46.5211	0
fmETFQEVAESQQGk	4	c39296.graph_c0	N-Term(iTRAQ8plex); M2(Oxidation); K15(iTRAQ8plex)	1.34586	1.27715	1.24056	0	1.013e-10	70.88	1.15138e-06	2	2383.21	1.45768	1192.11	39.7643	0
gAVGALLVYDVTR	4	c41296.graph_c0;c16128.graph_c0	N-Term(iTRAQ8plex)				0	2.085e-07	70.83	1.47448e-06	3	1637.95	-1.079	546.655	46.5865	0
sVNDATLEIVEGDAR	2	c23892.graph_c0	N-Term(iTRAQ8plex)	0.833488	0.873559	1.02982	0	1.529e-11	70.83	1.11102e-06	2	1892.98	-2.26195	946.995	36.843	0
qTFNIDSLLDENLGDDLEk	2	c42352.graph_c0	N-Term(iTRAQ8plex); K19(iTRAQ8plex)	1.07793	1.10192	1.01082	0	2.919e-09	70.81	1.71779e-06	2	2787.45	-1.46957	1394.23	52.3643	0
nFNIIQHQLGNIk	3	c39805.graph_c0	N-Term(iTRAQ8plex); K13(iTRAQ8plex)	0.949365	0.954408	0.911514	0	8.221e-10	70.79	1.82159e-06	2	2147.25	-1.41989	1074.13	37.7351	0
iWFYGDDDTNER	1	c35913.graph_c0	N-Term(iTRAQ8plex)	0.924238	0.957925	0.860941	0	1.967e-06	70.79	2.20926e-07	2	1834.85	-0.373683	917.931	39.1436	0
aADVTGPEEGPVQGSSR	5	c39062.graph_c0	N-Term(iTRAQ8plex)	0.753223	0.758327	0.70306	0	5.124e-10	70.79	7.37808e-07	3	1960.99	-1.24202	654.333	21.627	0
aLEQLDDAIAk	5	c25405.graph_c1	N-Term(iTRAQ8plex); K11(iTRAQ8plex)	1.05401	0.913179	0.993752	0	1.107e-09	70.78	1.68374e-06	2	1795.04	-0.962891	898.024	41.0506	0
dAATALFNLSIFHENk	1	c34885.graph_c1;c37896.graph_c0;c23979.graph_c0	N-Term(iTRAQ8plex); K16(iTRAQ8plex)				0	2.727e-10	70.78	2.11825e-06	3	2399.32	-0.103846	800.444	49.4236	0
mAVEAEFFGETVPLk	2	c15901.graph_c0	N-Term(iTRAQ8plex); K15(iTRAQ8plex)	0.889134	0.916301	0.860526	0	1.139e-12	70.78	2.00127e-06	2	2276.25	0.175749	1138.63	49.714	0
gFGFVTFGDTEAASAAVQAmDQR	1	c39166.graph_c0	N-Term(iTRAQ8plex); M20(Oxidation)	0.912895	0.905857	0.853609	0	7.596e-13	70.77	4.60641e-07	3	2696.29	-1.38658	899.435	43.4579	0
aIMQAAQEVAEGk	5	c41662.graph_c0	N-Term(iTRAQ8plex); K13(iTRAQ8plex)	1.18402	1.07044	1.07892	0	2.797e-12	70.77	2.00169e-06	2	1954.09	0.917291	977.549	42.4275	0
gILAIDESNATcGk	2	c41317.graph_c0;c31918.graph_c1	N-Term(iTRAQ8plex); C12(Carbamidomethyl); K14(iTRAQ8plex)				0	1.183e-08	70.76	1.75027e-06	3	2057.12	0.618947	686.377	31.5214	0
dLYGNIVLSGGSTMFPGIADR	3	c36598.graph_c0	N-Term(iTRAQ8plex)	0.974726	0.983054	1.0674	0	1.469e-10	70.75	1.35044e-06	2	2487.28	-3.00631	1244.14	48.0224	0
dVLTSVDEFTVQHLGR	1	c36895.graph_c0	N-Term(iTRAQ8plex)	0.835633	0.814116	0.878515	0	5.639e-11	70.73	1.39894e-06	3	2120.13	-1.06039	707.38	46.0663	0
fDVLVNDDDDGTQATAAk	1	c37944.graph_c0	N-Term(iTRAQ8plex); K18(iTRAQ8plex)	1.14924	1.27121	1.16273	0	2.866e-10	70.73	1.17071e-06	3	2503.27	-3.87454	835.094	37.3396	0
vFEDNVLVR	3	c40492.graph_c0;c39037.graph_c0	N-Term(iTRAQ8plex)				0	1.618e-05	70.71	1.13366e-06	3	1394.79	0.312049	465.603	36.7862	0
vNADDVTVHAITPTQYLALk	1	c48178.graph_c0	N-Term(iTRAQ8plex); K20(iTRAQ8plex)	1.18486	0.924143	1.25423	0	3.726e-06	70.71	2.19513e-06	2	2777.57	0.934513	1389.29	40.6407	0
hGAmALDTPVFELR	2	c21310.graph_c0	N-Term(iTRAQ8plex); M4(Oxidation)	1.07956	1.06968	1.22934	0	2.42e-09	70.7	1.41289e-06	3	1876.99	2.67533	626.336	35.882	0
aIGSGSEGADSSLQEQYNk	2	c40082.graph_c0	N-Term(iTRAQ8plex); K19(iTRAQ8plex)	1.08652	1.1442	1.15989	0	4.649e-12	70.7	1.08095e-06	2	2549.29	-0.673667	1275.15	26.1649	0
sAVEEIVASPASAVSk	2	c40630.graph_c0	N-Term(iTRAQ8plex); K16(iTRAQ8plex)	1.17002	1.19735	1.16824	0	3.315e-13	70.67	2.06118e-06	2	2153.23	1.20599	1077.12	36.0047	0
iFSTEGVVPVLWEQLEk	2	c36915.graph_c0	N-Term(iTRAQ8plex); K17(iTRAQ8plex)	1.11515	1.12763	1.04526	0	3.996e-08	70.67	2.01404e-06	2	2582.46	-1.71313	1291.74	56.8628	0
tGDISQLPDVSVALVTNTIEDAk	2	c16663.graph_c0	N-Term(iTRAQ8plex); K23(iTRAQ8plex)	1.39221	1.22925	1.37517	0	2.626e-13	70.67	2.40399e-06	3	2994.65	0.30295	998.887	55.931	0
vcQEEEDWEVIEk	2	c25577.graph_c0	N-Term(iTRAQ8plex); C2(Carbamidomethyl); K13(iTRAQ8plex)	1.16345	1.18309	1.1095	0	1.27e-08	70.66	1.0437e-06	2	2301.16	2.51773	1151.08	37.4258	0
tPDEWEDYNIAAFQEAFEk	1	c50227.graph_c0	N-Term(iTRAQ8plex); K19(iTRAQ8plex)	1.00128	1.35786	1.0195	0	7.55e-09	70.66	7.85997e-07	3	2911.43	1.32604	971.148	53.195	0
aAEAASLILQESQSLPSTPLR	1	c29917.graph_c0	N-Term(iTRAQ8plex)	0.755675	0.727168	0.631392	0	1.336e-11	70.65	2.3376e-06	3	2486.37	-3.67659	829.461	51.4557	0
yFLHQHTIQLGQPATVk	2	c39571.graph_c0	N-Term(iTRAQ8plex); K17(iTRAQ8plex)	0.869035	0.930065	0.943458	0	2.62e-10	70.65	2.1697e-06	2	2589.48	1.01413	1295.24	31.2977	0
tVDVEELTVEER	7	c32774.graph_c0	N-Term(iTRAQ8plex)	0.940156	0.924015	0.894913	0	1.575e-07	70.64	1.28152e-06	3	1722.91	0.947141	574.974	35.164	0
vVAAYLLALLGGNTTPSAEDLk	2	c38795.graph_c0	N-Term(iTRAQ8plex); K22(iTRAQ8plex)	0.694911	0.714664	0.735279	0	2.779e-12	70.62	1.86397e-06	3	2824.62	-1.15068	942.213	57.8543	0
vDQGTLFDLILAANYLNIk	1	c38960.graph_c0	N-Term(iTRAQ8plex); K19(iTRAQ8plex)	1.04132	1.08369	0.950072	0	3.579e-12	70.61	1.99426e-06	3	2729.58	2.01872	910.53	57.7464	0
vPIIVTGNDFSTLYAPLIR	2	c38746.graph_c0	N-Term(iTRAQ8plex)	1.25108	1.29926	1.30315	0	3.719e-10	70.6	2.19918e-06	2	2393.37	-0.140439	1197.19	52.7793	0
eTQIYVASGQVYGGQNR	1	c41006.graph_c0	N-Term(iTRAQ8plex)	0.869234	0.9766	0.898214	0	1.25e-10	70.6	1.19322e-06	2	2174.12	0.975742	1087.56	30.8366	0
gDSVIVVDNFFTGNk	1	c36816.graph_c0	N-Term(iTRAQ8plex); K15(iTRAQ8plex)	1.12167	1.06003	0.970213	0	1.885e-10	70.6	1.88564e-06	2	2220.21	-0.50725	1110.61	45.7374	0
tMLELLNQLDGFDSR	3	c39265.graph_c0	N-Term(iTRAQ8plex)	0.981859	0.97218	0.943996	0	1.009e-08	70.59	1.23962e-06	3	2056.07	-1.66851	686.027	57.0103	0
vVIGPATVGGIQAGAFk	5	c39101.graph_c0	N-Term(iTRAQ8plex); K17(iTRAQ8plex)	1.21981	1.14049	1.18247	0	2.843e-12	70.59	1.62809e-06	2	2193.32	-0.241086	1097.16	40.7211	0
lSGDANNTVFIVSGR	2	c24985.graph_c1	N-Term(iTRAQ8plex)	1.01771	1.06491	1.21526	0	3.309e-12	70.58	1.50935e-06	2	1854	-0.244146	927.505	36.4658	0
tIEGTIVLIDGAHSk	1	c30151.graph_c0	N-Term(iTRAQ8plex); K15(iTRAQ8plex)	1.05117	0.967117	1.22647	0	5.355e-11	70.55	1.85901e-06	3	2162.27	1.40766	721.427	40.4187	0
eGVDYYNSLINELk	2	c36071.graph_c1	N-Term(iTRAQ8plex); K14(iTRAQ8plex)	1.98896	2.13964	2.05312	0	2.108e-10	70.55	1.99117e-06	2	2265.23	4.48438	1133.12	47.3861	0
gFNIEDAVGQDVVDELTk	4	c15901.graph_c0	N-Term(iTRAQ8plex); K18(iTRAQ8plex)	1.04252	1.11001	1.03273	0	9.422e-08	70.55	1.92069e-06	2	2557.36	-0.384991	1279.18	53.616	0
eAMEAGVGNIAIGGVSk	2	c34228.graph_c0	N-Term(iTRAQ8plex); K17(iTRAQ8plex)	1.12825	1.1354	1.02478	0	5.952e-09	70.53	2.00921e-06	2	2211.21	-6.31389	1106.11	35.8129	0
lTGAGGGGcVLTLLPSLLSSTVIDk	1	c41677.graph_c0	N-Term(iTRAQ8plex); C9(Carbamidomethyl); K25(iTRAQ8plex)	1.2072	1.31334	1.27595	0	7.277e-15	70.51	1.83175e-06	3	3037.75	1.54602	1013.25	56.4434	0
dQSEAIQETVk	3	c35539.graph_c0	N-Term(iTRAQ8plex); K11(iTRAQ8plex)	1.18126	1.24982	1.20563	0	2.595e-08	70.5	1.72457e-06	2	1856.02	-2.70679	928.512	22.8629	0
lDQMEEAIEDLk	2	c15160.graph_c0	N-Term(iTRAQ8plex); K12(iTRAQ8plex)	1.12987	1.22425	1.08908	0	3.858e-07	70.5	1.44828e-06	2	2042.09	0.136316	1021.55	53.5206	0
sTENVDSYPSLTAAVGGAGGAAk	3	c32124.graph_c0	N-Term(iTRAQ8plex); K23(iTRAQ8plex)	1.30932	1.52015	1.37107	0	1.752e-11	70.48	1.94742e-06	2	2731.44	1.83942	1366.22	34.3307	0
gGPISYSDLIQLAAQSAVk	2	c16835.graph_c0	N-Term(iTRAQ8plex); K19(iTRAQ8plex)	1.34747	1.33534	1.27772	0	3.912e-10	70.47	2.27049e-06	3	2526.44	-0.19541	842.818	52.8625	0
mQEGSVSLMQMAk	2	c35828.graph_c1	N-Term(iTRAQ8plex); K13(iTRAQ8plex)	1.02458	1.06961	0.975849	0	1.223e-11	70.46	1.44819e-06	2	2048.08	1.40618	1024.55	36.9822	0
lYLSEQTDGSVPNTLVIANcEIVkPR	1	c17933.graph_c0	N-Term(iTRAQ8plex); C20(Carbamidomethyl); K24(iTRAQ8plex)	0.988982	0.816607	1.00437	0	1.607e-08	70.46	2.47362e-06	3	3524.92	-0.474533	1175.65	42.8641	0
gQLTSTAGLIAELDSLVk	5	c16745.graph_c0	N-Term(iTRAQ8plex); K18(iTRAQ8plex)	1.07808	0.980398	0.906783	0	3.269e-08	70.45	2.08263e-06	3	2424.41	-4.28185	808.807	56.143	0
mLVQIDQEcLDVYk	1	c42436.graph_c0	N-Term(iTRAQ8plex); C9(Carbamidomethyl); K14(iTRAQ8plex)	1.16749	1.27273	1.04787	0	1.814e-10	70.44	1.91122e-06	2	2362.26	0.754984	1181.63	44.1581	0
eLASGLAEVIk	1	c35154.graph_c0	N-Term(iTRAQ8plex); K11(iTRAQ8plex)	1.03036	1.13676	1.0259	0	3.511e-10	70.43	1.78429e-06	2	1738.05	-1.64234	869.531	41.0407	0
aAEPGATSTNyTD	2	c29861.graph_c0	N-Term(iTRAQ8plex); Y11(iTRAQ8plex)	1.02135	1.00794	1.00666	0	1.732e-08	70.43	8.28745e-07	2	1905.97	1.01536	953.487	20.6308	0
lFQVEYAMEAVk	5	c29431.graph_c0	N-Term(iTRAQ8plex); K12(iTRAQ8plex)	1.09415	1.21496	1.00842	0	1.936e-10	70.43	2.06054e-06	2	2036.13	-0.184839	1018.57	53.1647	0
mNLTPVALMEGGALAk	2	c40232.graph_c0	N-Term(iTRAQ8plex); K16(iTRAQ8plex)	0.919353	0.897446	0.893696	0	1.878e-09	70.43	2.06054e-06	2	2224.25	-4.9451	1112.63	48.4338	0
dTVETSALIEHR	4	c40631.graph_c0	N-Term(iTRAQ8plex)	1.25144	1.19113	1.27235	0	1.476e-07	70.42	1.21194e-06	3	1674.89	-2.7294	558.969	26.8684	0
aDIGIAVADATDAAR	3	c15942.graph_c0;c15935.graph_c0;c25152.graph_c0	N-Term(iTRAQ8plex)				0	1.276e-08	70.42	1.4162e-06	3	1733.93	-1.53348	578.648	38.2418	0
eDATVDDLIDVIEGNR	2	c17726.graph_c0	N-Term(iTRAQ8plex)	0.733389	0.849001	0.768229	0	1.604e-09	70.41	1.01e-06	3	2078.05	-1.34875	693.356	53.0556	0
hSIDVGAGVIDADYR	1	c30752.graph_c0	N-Term(iTRAQ8plex)	0.983921	0.898101	1.14214	0	6.847e-12	70.39	1.06951e-06	3	1891.98	-1.47855	631.331	31.7828	0
sAGDTcPTAVHDFEGDQTYSEk	2	c33136.graph_c0	N-Term(iTRAQ8plex); C6(Carbamidomethyl); K22(iTRAQ8plex)	1.14467	1.12962	1.23518	0	1.023e-09	70.37	3.71925e-07	3	3023.41	-0.600384	1008.48	29.0541	0
sNVISFILEQVk	2	c37059.graph_c0	N-Term(iTRAQ8plex); K12(iTRAQ8plex)	0.916485	0.969254	0.939871	0	4.682e-09	70.36	1.69823e-06	2	1985.2	4.34728	993.103	57.1105	0
aGAYYEYVEVINk	2	c41094.graph_c0	N-Term(iTRAQ8plex); K13(iTRAQ8plex)	0.982572	0.980418	0.982259	0	1.371e-10	70.36	2.00658e-06	2	2127.16	1.61125	1064.08	41.3752	0
vYYVLNQPPEGWTGGVGFVSk	1	c39311.graph_c0	N-Term(iTRAQ8plex); K21(iTRAQ8plex)	1.23288	1.19948	1.12872	0	2.092e-11	70.36	2.06641e-06	3	2905.57	-0.400954	969.195	50.3922	0
sTVAATAATLINPNLk	2	c31841.graph_c0	N-Term(iTRAQ8plex); K16(iTRAQ8plex)	1.25584	1.25017	1.14433	0	6.195e-13	70.35	2.01582e-06	2	2193.3	-5.0735	1097.15	41.3508	0
gDETDDDGPAIPk	1	c16675.graph_c0	N-Term(iTRAQ8plex); K13(iTRAQ8plex)	1.0139	1.14717	0.971401	0	5.816e-07	70.34	1.04491e-06	2	1937.99	0.492158	969.5	23.2251	0
dSHGIAQVNSVTGSk	6	c35896.graph_c0	N-Term(iTRAQ8plex); K15(iTRAQ8plex)	0.910007	0.902869	0.883251	0	1.73e-13	70.33	2.03439e-06	2	2108.16	1.5852	1054.58	22.1851	0
sYNEQAVDGIVDTTGQVNNVk	1	c35714.graph_c0	N-Term(iTRAQ8plex); K21(iTRAQ8plex)	1.17647	1.32382	1.38708	0	1.442e-11	70.33	1.94634e-06	3	2859.48	-3.89222	953.833	34.628	0
vQEVPHEGPMcDLLWSDPDDR	1	c35718.graph_c0	N-Term(iTRAQ8plex); C11(Carbamidomethyl)	0.937225	1.03486	1.19568	0	1.528e-14	70.33	3.89269e-07	3	2799.3	-0.384665	933.772	42.6634	0
gGNDENEETIDVTPk	2	c40129.graph_c0	N-Term(iTRAQ8plex); K15(iTRAQ8plex)	1.02077	1.12412	1.0171	0	5.034e-11	70.32	9.7077e-07	2	2226.12	-7.82358	1113.56	23.7804	0
eALGNPGEFLLSDFSk	5	c31047.graph_c0	N-Term(iTRAQ8plex); K16(iTRAQ8plex)	0.985987	1.02464	1.06623	0	6.435e-10	70.32	2.1552e-06	2	2332.26	0.166738	1166.64	50.0965	0
sGNENDcLEWLDk	1	c37740.graph_c0	N-Term(iTRAQ8plex); C7(Carbamidomethyl); K13(iTRAQ8plex)	1.38447	1.51652	1.40889	0	5.109e-08	70.32	8.63939e-07	2	2188.09	2.46403	1094.55	37.594	0
gLYPVETISTVGk	2	c15725.graph_c1	N-Term(iTRAQ8plex); K13(iTRAQ8plex)	0.922191	0.975227	0.944553	0	2.066e-11	70.31	2.1043e-06	2	1972.15	-5.02026	986.577	36.0276	0
sNYDLPSASQTEVLk	1	c41672.graph_c0	N-Term(iTRAQ8plex); K15(iTRAQ8plex)	0.771367	0.854153	0.789133	0	1.41e-10	70.3	2.20248e-06	2	2260.22	-3.04939	1130.61	31.7576	0
aAGGEDAAEIQAk	2	c36133.graph_c0	N-Term(iTRAQ8plex); K13(iTRAQ8plex)	1.20221	1.22411	1.10575	0	5.8e-12	70.29	1.61357e-06	2	1839	-2.914	920.004	21.6072	0
vVGQDQAVNAVAEAVLR	2	c38376.graph_c0	N-Term(iTRAQ8plex)	1.39754	1.44261	1.56476	0	2.525e-11	70.28	2.24077e-06	3	2043.15	0.287604	681.722	44.5079	0
vSHLELSSAIVPk	1	c37528.graph_c0	N-Term(iTRAQ8plex); K13(iTRAQ8plex)	0.790624	0.79126	0.866184	0	4.773e-10	70.27	1.82776e-06	2	1988.2	-2.24679	994.601	34.3764	0
mYGGDEVSAIVVDLGSHTck	2	c41445.graph_c0	N-Term(Acetyl); C19(Carbamidomethyl); K20(iTRAQ8plex)	0.849358	0.935268	0.964429	0	1.031e-09	70.25	7.50528e-07	2	2484.21	3.47172	1242.61	49.1536	0
vLSTEEIDEHLTAISER	1	c39372.graph_c0	N-Term(iTRAQ8plex)	0.806632	0.814382	1.06124	0	9.772e-13	70.23	1.67396e-06	3	2246.18	0.0162867	749.399	41.4061	0
iTDGTLLTQIER	3	c37369.graph_c0	N-Term(iTRAQ8plex)	0.955118	0.852504	0.869069	0	4.158e-06	70.23	1.79251e-06	2	1663.95	-0.041288	832.48	40.9443	0
sWQDTGMLAEAVLHAHAHGR	1	c36219.graph_c1	N-Term(iTRAQ8plex)	0.816841	0.873532	0.871458	0	7.744e-10	70.23	1.09542e-06	5	2491.26	0.428468	499.057	40.2814	0
eYGLIDGVIMNPLk	2	c16831.graph_c1	N-Term(iTRAQ8plex); K14(iTRAQ8plex)	0.932826	0.996711	0.902535	0	4.022e-09	70.22	2.06757e-06	2	2170.24	-0.206248	1085.62	48.4094	0
iLGLGDLGcQGMGIPVGk	7	c39247.graph_c0;c30904.graph_c0;c14048.graph_c0	N-Term(iTRAQ8plex); C9(Carbamidomethyl); K18(iTRAQ8plex)				0	3.406e-11	70.22	2.47633e-06	2	2393.35	-0.995747	1197.18	48.4353	0
aGIcGGGSLPLHVDk	1	c38610.graph_c0	N-Term(iTRAQ8plex); C4(Carbamidomethyl); K15(iTRAQ8plex)	1.06183	0.98011	1.0739	0	7.193e-08	70.21	2.4201e-06	2	2089.16	-4.07608	1045.08	31.4816	0
vEIGHIASLIELPLDHVEk	3	c15768.graph_c0	N-Term(iTRAQ8plex); K19(iTRAQ8plex)	1.02024	0.989426	0.96173	0	2.277e-14	70.21	2.12474e-06	3	2720.58	-1.51366	907.53	49.7146	0
gIVSVLDGILk	3	c38442.graph_c0	N-Term(iTRAQ8plex); K11(iTRAQ8plex)	0.978526	1.03709	0.826574	0	5.533e-09	70.21	8.33697e-07	2	1722.1	-1.0708	861.552	56.243	0
eLNSAPVLPEGFPEWk	1	c16002.graph_c0	N-Term(iTRAQ8plex); K16(iTRAQ8plex)	0.91448	1.0285	0.926857	0	2.887e-06	70.21	2.32482e-06	2	2421.32	-4.55845	1211.16	45.2255	0
sIAEVIQELVMGPk	2	c38575.graph_c0	N-Term(iTRAQ8plex); K14(iTRAQ8plex)	0.937908	0.958319	0.851669	0	5.449e-08	70.2	2.12963e-06	2	2122.24	-1.13594	1061.62	57.6908	0
vGLTGLTVAEHFR	21	c32603.graph_c0	N-Term(iTRAQ8plex)	0.821426	0.776996	0.87709	0	3.039e-10	70.18	1.9188e-06	2	1703.98	2.22412	852.493	39.9001	0
gDNTLSTVWANQk	2	c35433.graph_c1	N-Term(iTRAQ8plex); K13(iTRAQ8plex)	0.994785	1.09337	0.937122	0	6.224e-10	70.16	1.64815e-06	2	2042.1	-4.18085	1021.56	31.62	0
aGTLNSLSDQQk	2	c17715.graph_c0	N-Term(iTRAQ8plex); K12(iTRAQ8plex)	2.38287	2.50628	2.31109	0	1.449e-10	70.15	2.12048e-06	2	1870.05	-0.937137	935.527	24.9147	0
sGETEDNFIADLSVGLASGQIk	2	c32271.graph_c0	N-Term(iTRAQ8plex); K22(iTRAQ8plex)	0.977388	0.940834	0.863189	0	6.196e-07	70.14	2.32387e-06	2	2859.52	-1.48726	1430.26	54.0369	0
lYSLDASSIIHALcFSPNR	2	c38880.graph_c0	N-Term(iTRAQ8plex); C14(Carbamidomethyl)	0.767095	0.732784	0.716959	0	3.46e-11	70.14	1.72353e-06	3	2468.29	-0.517887	823.435	54.9346	0
yIPLSPILEGFVILk	2	c39369.graph_c0	N-Term(iTRAQ8plex); K15(iTRAQ8plex)	0.909985	0.99835	0.892916	0	3.419e-10	70.13	9.94773e-07	2	2310.43	0.309994	1155.72	57.5937	0
gYGFVQYDAEESAQk	2	c23479.graph_c0	N-Term(iTRAQ8plex); K15(iTRAQ8plex)	1.08353	1.15608	1.10167	0	2.481e-11	70.08	1.1781e-06	3	2300.16	-2.37504	767.392	31.7436	0
aFQAMEDLEk	5	c39763.graph_c0	N-Term(iTRAQ8plex); K10(iTRAQ8plex)	0.942482	1.03287	0.886514	0	9.31e-08	70.05	1.60146e-06	2	1789.96	-0.623786	895.484	42.7106	0
tEEEAIELANDTHYGLGSAVISNDLDR	1	c17915.graph_c0	N-Term(iTRAQ8plex)	0.966073	0.953373	0.970046	0	1.763e-10	70.05	8.35327e-07	3	3236.58	-0.451521	1079.53	46.8219	0
aEGAMYLFPQVk	5	c40539.graph_c0	N-Term(iTRAQ8plex); K12(iTRAQ8plex)	0.930347	0.936835	0.871952	0	3.196e-10	70.04	2.09066e-06	2	1962.1	1.25788	981.554	42.4589	0
dYIDVTDLVDAHVk	2	c33761.graph_c1	N-Term(iTRAQ8plex); K14(iTRAQ8plex)	0.815044	0.907014	0.908017	0	2.087e-11	70.03	2.23451e-06	3	2211.21	-0.384714	737.742	42.1196	0
lVSPEQETWFSVDAk	2	c40415.graph_c0	N-Term(iTRAQ8plex); K15(iTRAQ8plex)	0.922236	0.938808	0.964335	0	1.229e-07	70.02	2.30436e-06	2	2344.26	-0.350569	1172.64	42.6282	0
eGNFDIVGNNFPVFFTR	5	c15959.graph_c0	N-Term(iTRAQ8plex)	1.40535	1.28418	1.45344	0	6.398e-10	70.01	1.28204e-06	3	2277.16	-0.680466	759.725	49.7246	0
eYEAQDkELIQLk	1	c39346.graph_c0	N-Term(iTRAQ8plex); K7(iTRAQ8plex); K13(iTRAQ8plex)	0.772979	0.803032	0.782286	0	2.08e-09	70.01	2.61397e-06	2	2519.45	2.46726	1260.23	32.6205	1
aLEDALAVLDk	10	c33391.graph_c0	N-Term(iTRAQ8plex); K11(iTRAQ8plex)	1.09914	1.09118	1.09006	0	2.846e-08	70	2.26e-06	2	1766.05	0.707201	883.53	53.9296	0
vLNFAIDDAILEER	1	c32709.graph_c0	N-Term(iTRAQ8plex)	1.06447	0.969287	1.09994	0	2.531e-10	70	1.67e-06	2	1922.05	-1.6267	961.529	49.7641	0
kVAVLGAAGGIGQPLALLMk	4	c39038.graph_c0	N-Term(iTRAQ8plex); K1(iTRAQ8plex); K20(iTRAQ8plex)	0.988458	0.981607	0.983311	0	5.634e-11	70	6.5e-07	4	2819.75	-5.98435	705.693	50.0391	1
sSLGGWDQDQLEVGDILDk	1	c39547.graph_c0	N-Term(iTRAQ8plex); K19(iTRAQ8plex)	1.17146	1.15455	1.17963	0	1.389e-11	69.99	2.03468e-06	3	2683.4	-2.08613	895.138	46.4552	0
sTSLNYANYLQVLGk	1	c40545.graph_c0	N-Term(iTRAQ8plex); K15(iTRAQ8plex)	1.20811	1.18934	1.19301	0	4.671e-11	69.98	2.59693e-06	2	2279.29	3.05216	1140.15	45.7246	0
tVTAMDVVYALk	24	c38787.graph_c0	N-Term(iTRAQ8plex); K12(iTRAQ8plex)	0.978707	0.96796	0.911958	0	3.255e-11	69.97	2.32601e-06	2	1919.11	-1.41215	960.059	48.9818	0
tTVQATGVASNLVEIIQNSGFk	2	c32922.graph_c0	N-Term(iTRAQ8plex); K22(iTRAQ8plex)	1.08038	1.15966	1.09099	0	2.463e-13	69.97	2.74389e-06	3	2885.62	0.562616	962.545	56.0917	0
aFISPVVDLLIk	2	c38232.graph_c0	N-Term(iTRAQ8plex); K12(iTRAQ8plex)	1.02689	1.13293	1.04261	0	1.507e-05	69.96	1.03953e-06	2	1923.21	-2.36226	962.108	56.4242	0
eSESEAVDQILIQPISk	1	c26957.graph_c0	N-Term(iTRAQ8plex); K17(iTRAQ8plex)	1.72247	1.64795	1.70776	0	3.552e-10	69.94	2.53985e-06	2	2494.38	-1.20954	1247.7	41.9864	0
qNVVLLGDGMGk	2	c39871.graph_c0	N-Term(iTRAQ8plex); K12(iTRAQ8plex)	0.84794	0.907248	0.846269	0	5.425e-10	69.93	2.24083e-06	2	1839.06	-1.56261	920.033	32.7551	0
lDLAIDGADEVDPDLNLVk	1	c38936.graph_c0	N-Term(iTRAQ8plex); K19(iTRAQ8plex)	1.10691	1.23289	1.0624	0	1.95e-11	69.93	2.61684e-06	3	2633.45	0.307277	878.488	51.4227	0
yTIQDGDAHSDWVScVR	4	c38880.graph_c0	N-Term(iTRAQ8plex); C15(Carbamidomethyl)	0.958384	0.939568	1.01061	0	3.902e-10	69.91	3.72643e-07	2	2313.09	2.95986	1157.05	32.8486	0
tmPLTEDVIEGWRPk	2	c40180.graph_c0	N-Term(iTRAQ8plex); M2(Oxidation); K15(iTRAQ8plex)	1.24985	1.12579	1.32397	0	4.125e-10	69.91	2.31753e-06	3	2396.31	1.49969	799.443	38.8091	0
lSFQAQQDMSSLk	3	c31057.graph_c1	N-Term(iTRAQ8plex); K13(iTRAQ8plex)	0.836398	0.875329	0.804542	0	2.456e-12	69.88	1.96865e-06	2	2091.13	-1.50297	1046.07	36.7633	0
lAMQEFMILPIGASSFk	5	c38918.graph_c0	N-Term(iTRAQ8plex); K17(iTRAQ8plex)	0.916285	0.867024	0.82381	0	1.895e-13	69.87	2.45747e-06	2	2491.39	-1.45637	1246.2	56.4908	0
sLDHGEAGDNVGLLLR	1	c40899.graph_c0	N-Term(iTRAQ8plex)	0.602757	0.665646	0.662029	0	2.694e-08	69.86	1.94159e-06	2	1970.06	1.94083	985.536	34.3542	0
nLEDTSGLATSLIk	1	c24558.graph_c0	N-Term(iTRAQ8plex); K14(iTRAQ8plex)	1.07792	1.11431	0.973072	0	1.295e-09	69.86	2.53027e-06	2	2070.19	-2.27363	1035.6	38.8488	0
lSEDFIDIVSDVSR	2	c41063.graph_c0	N-Term(iTRAQ8plex)	0.932772	0.941966	1.0582	0	2.799e-10	69.85	1.4699e-06	2	1899	-0.547425	950.004	54.7036	0
gVTALEVFLLGALAk	1	c15822.graph_c0	N-Term(iTRAQ8plex); K15(iTRAQ8plex)	1.30779	1.119	0.951006	0	1.429e-06	69.85	1.30428e-06	2	2110.3	-2.67669	1055.66	58.1144	0
dGVSEGQFNEVLMSEMDk	1	c40753.graph_c0	N-Term(iTRAQ8plex); K18(iTRAQ8plex)	1.00236	1.07538	1.03464	0	5.031e-10	69.85	7.76357e-07	3	2623.28	-1.2486	875.098	43.0911	0
gVNPDEAVAmGAAIQGGILR	2	c36133.graph_c0	N-Term(iTRAQ8plex); M10(Oxidation)	0.880198	0.815839	0.905407	0	2.259e-11	69.84	2.16325e-06	2	2259.21	2.85507	1130.11	37.4284	0
vEQLVEALYQk	6	c24323.graph_c0	N-Term(iTRAQ8plex); K11(iTRAQ8plex)	1.03967	0.988794	0.994637	0	2.404e-09	69.84	2.22031e-06	2	1928.13	-0.52625	964.569	55.3811	0
vLVDVGTGYFIEk	1	c28122.graph_c0	N-Term(iTRAQ8plex); K13(iTRAQ8plex)	1.1932	1.25788	1.11457	0	7.777e-12	69.84	2.30331e-06	2	2048.2	3.4211	1024.6	45.2375	0
aVLEEGTTVVVk	4	c39340.graph_c0	N-Term(iTRAQ8plex); K12(iTRAQ8plex)	1.19929	1.17563	1.07214	0	7.556e-10	69.83	1.98105e-06	2	1853.12	-0.868421	927.063	32.6432	0
qQQQAQEAYDEDDEMPGGAQR	1	c34710.graph_c0	N-Term(iTRAQ8plex)	1.10775	1.22964	1.19304	0	5.704e-10	69.81	1.04472e-07	2	2698.19	-3.25043	1349.6	25.4611	0
tTFLNPFDATLLSAVk	3	c34596.graph_c0	N-Term(iTRAQ8plex); K16(iTRAQ8plex)	0.695879	0.730517	0.668299	0	8.011e-10	69.8	2.69112e-06	2	2346.36	2.2335	1173.68	55.8545	0
iENVEGLTHFDEILQEADGIILSR	1	c24763.graph_c0	N-Term(iTRAQ8plex)	0.767134	0.778347	0.692615	0	4.006e-12	69.79	2.31949e-06	3	3015.58	-3.57946	1005.87	56.7768	0
vSGYADAEQAPELFTTSPALAIPk	3	c30216.graph_c0	N-Term(iTRAQ8plex); K24(iTRAQ8plex)	1.23931	1.25655	1.26519	0	2.872e-08	69.78	2.96653e-06	2	3084.67	0.792442	1542.84	44.4408	0
fENScEIGVFTk	2	c41065.graph_c0	N-Term(iTRAQ8plex); C5(Carbamidomethyl); K12(iTRAQ8plex)	1.25191	1.25737	1.24099	0	3.164e-10	69.78	1.69366e-06	2	2039.07	0.347524	1020.04	37.1884	0
gIALSMLGQWEk	4	c16373.graph_c0	N-Term(iTRAQ8plex); K12(iTRAQ8plex)	1.1502	1.23318	1.13219	0	5.931e-10	69.77	2.65178e-06	2	1941.11	2.06545	971.06	48.4954	0
sLAPVYESLAAAFk	4	c16745.graph_c0	N-Term(iTRAQ8plex); K14(iTRAQ8plex)	1.04381	0.968945	1.0616	0	4.44e-05	69.77	2.3671e-06	2	2075.2	-0.464164	1038.1	54.4146	0
vNDEWFADEEk	1	c41074.graph_c0	N-Term(iTRAQ8plex); K11(iTRAQ8plex)	1.05668	1.00198	0.924434	0	8.64e-10	69.77	1.04911e-06	2	1990	1.26258	995.506	35.201	0
lHEADVAILDDR	2	c40956.graph_c0	N-Term(iTRAQ8plex)	1.04977	1.01089	1.04245	0	4.093e-08	69.76	1.49011e-06	3	1670.9	-3.55995	557.637	33.8433	0
gGSPYGAGTYAGDGSR	5	c31243.graph_c0	N-Term(iTRAQ8plex)	0.717713	0.625133	0.713983	0	2.671e-09	69.76	3.96307e-07	2	1776.84	-1.22238	888.925	20.911	0
gYEATLGPIDESk	2	c38962.graph_c0	N-Term(iTRAQ8plex); K13(iTRAQ8plex)	0.802593	0.834143	0.779966	0	8.495e-11	69.75	2.1291e-06	2	1988.08	1.75857	994.545	30.5697	0
iSELTSTLFTLEEEk	5	c35876.graph_c0	N-Term(iTRAQ8plex); K15(iTRAQ8plex)	0.92417	0.940972	0.866921	0	9.4e-14	69.75	2.48925e-06	2	2348.3	-1.6718	1174.65	57.0718	0
sLDYLPSGSVVEGLGAALLGR	1	c41877.graph_c0	N-Term(iTRAQ8plex)	1.05214	0.979265	1.04096	0	1.278e-10	69.74	2.35696e-06	3	2378.33	1.32442	793.447	55.1545	0
lGDLEAELIEVNANSEk	3	c36189.graph_c0	N-Term(iTRAQ8plex); K17(iTRAQ8plex)	1.14155	1.24564	1.10485	0	6.603e-08	69.74	2.58523e-06	2	2452.34	-1.50244	1226.67	52.2374	0
dAGSTASTAILVGDR	5	c16256.graph_c0	N-Term(iTRAQ8plex)	0.937669	0.830638	1.01685	0	1.302e-09	69.73	1.52172e-06	3	1737.92	-2.10738	579.98	28.7727	0
sVSTIQGDGGAGTIk	2	c46966.graph_c0	N-Term(iTRAQ8plex); K15(iTRAQ8plex)	0.720897	0.743273	0.717743	0	4.236e-13	69.73	2.59651e-06	2	1999.12	-2.04706	1000.07	24.846	0
iILQGTTVETTDMk	2	c40293.graph_c0	N-Term(iTRAQ8plex); K14(iTRAQ8plex)	1.11419	1.14267	1.06878	0	3.525e-11	69.73	2.49009e-06	2	2158.23	1.43342	1079.62	35.9989	0
lLETAADAIAk	2	c42457.graph_c0	N-Term(iTRAQ8plex); K11(iTRAQ8plex)	1.08172	1.05641	1.0468	0	5.181e-10	69.72	2.26118e-06	2	1724.04	0.978583	862.525	45.7065	0
sNIVGLPVSLLLLk	3	c17864.graph_c0	N-Term(iTRAQ8plex); K14(iTRAQ8plex)	1.04572	1.09071	0.997942	0	1.689e-09	69.72	3.09313e-07	2	2074.35	0.928817	1037.68	56.5814	0
eLEGVcNPIIAk	5	c33283.graph_c1	N-Term(iTRAQ8plex); C6(Carbamidomethyl); K12(iTRAQ8plex)	0.971975	0.961803	1.01069	0	5.082e-08	69.68	2.47049e-06	2	1951.12	3.31596	976.064	34.2946	0
vLIDQMWDEVVAGPQPQR	2	c38796.graph_c0	N-Term(iTRAQ8plex)	1.00893	0.976357	0.970288	0	1.73e-12	69.67	2.05e-06	2	2385.25	-0.800996	1193.13	51.8754	0
gYNAIYIcGTDEYGTATETk	1	c30615.graph_c0	N-Term(iTRAQ8plex); C8(Carbamidomethyl); K20(iTRAQ8plex)	1.33567	1.27867	1.10957	0	5.239e-10	69.67	9.49473e-07	3	2835.39	-1.73397	945.802	35.1983	0
lVDDHSVLEDEGk	2	c39004.graph_c0	N-Term(iTRAQ8plex); K13(iTRAQ8plex)	0.908871	0.894091	0.95666	0	1.337e-11	69.64	2.06964e-06	2	2064.1	-1.41456	1032.56	30.1087	0
yAVVSAIAASAVPSLVmAR	6	c23863.graph_c0;c39252.graph_c0	N-Term(iTRAQ8plex); Y1(iTRAQ8plex); M17(Oxidation)				0	9.865e-10	69.62	2.71223e-06	3	2500.43	-3.03069	834.15	51.1775	0
iTSAQVLEHPWLR	2	c42655.graph_c0	N-Term(iTRAQ8plex)	0.882996	0.95457	0.909759	0	2.003e-10	69.61	2.58174e-06	3	1854.06	1.49646	618.69	39.6474	0
fGETIGQSEVHGEPEYVR	2	c34847.graph_c0	N-Term(iTRAQ8plex)	0.695824	0.633764	0.678978	0	1.069e-12	69.61	1.03379e-06	2	2338.16	-0.348577	1169.58	32.8926	0
tIcQDNITLDYDER	2	c22252.graph_c0	N-Term(iTRAQ8plex); C3(Carbamidomethyl)	0.772871	0.772908	0.846737	0	4.237e-12	69.6	6.14028e-07	2	2059.99	0.802886	1030.5	33.3033	0
iTcNLNNAAcQLk	1	c17486.graph_c0	N-Term(iTRAQ8plex); C3(Carbamidomethyl); C10(Carbamidomethyl); K13(iTRAQ8plex)	1.60087	1.58362	1.442	0	4.203e-11	69.6	2.45611e-06	2	2128.16	5.36762	1064.58	32.017	0
lAPILDEVAVSFENDAGVMIAk	6	c39985.graph_c0	N-Term(iTRAQ8plex); K22(iTRAQ8plex)	0.929326	0.896266	0.844685	0	3.287e-11	69.59	2.90138e-06	4	2910.61	0.743639	728.409	58.0877	0
aDRDESSPYAAmLAAQDVSQR	3	c30109.graph_c0	N-Term(iTRAQ8plex); M12(Oxidation)	1.02117	0.861286	1.11609	0	3.689e-12	69.58	8.31662e-07	3	2601.26	2.18475	867.757	28.8709	1
vAISETYQQTDSDFLESGk	3	c27700.graph_c0	N-Term(iTRAQ8plex); K19(iTRAQ8plex)	0.912383	0.942245	0.922757	0	1.714e-10	69.57	1.65612e-06	3	2726.39	-2.09146	909.469	38.1055	0
eTLIAGGPFVLPLAHk	3	c24562.graph_c0;c41431.graph_c0	N-Term(iTRAQ8plex); K16(iTRAQ8plex)				0	4.285e-10	69.53	2.15059e-06	3	2271.36	-2.49768	757.792	45.4687	0
eMIVVHPDAEFLNDIAGk	2	c22941.graph_c0	N-Term(iTRAQ8plex); K18(iTRAQ8plex)	1.08768	1.0052	0.99859	0	3.919e-07	69.52	2.51853e-06	2	2606.4	-3.5537	1303.7	44.7985	0
gNLLFEQDQNWDIALk	1	c17574.graph_c0	N-Term(iTRAQ8plex); K16(iTRAQ8plex)	0.956635	1.17731	1.20226	0	5.843e-07	69.51	2.83218e-06	2	2512.38	6.35974	1256.69	47.881	0
gScQIGGNVSTNAGGLR	2	c34993.graph_c1	N-Term(iTRAQ8plex); C3(Carbamidomethyl)	0.862446	0.788137	0.809287	0	2.232e-11	69.5	1.12202e-06	2	1951.99	-1.47536	976.498	24.7033	0
gPAEAAVDAVHGILk	5	c40147.graph_c0	N-Term(iTRAQ8plex); K15(iTRAQ8plex)	1.0487	1.15423	1.04968	0	1.3e-10	69.49	2.30544e-06	3	2056.21	3.64312	686.074	43.6294	0
aVcAISYNPIAPNLLATGSQDk	1	c41312.graph_c0	N-Term(iTRAQ8plex); C3(Carbamidomethyl); K22(iTRAQ8plex)	1.17718	1.18412	1.25839	0	8.502e-13	69.49	2.96333e-06	3	2911.58	-0.852817	971.198	43.5078	0
dPLIEVAIALEQAALSDEYFVk	1	c40190.graph_c0	N-Term(iTRAQ8plex); K22(iTRAQ8plex)	1.18094	1.25028	1.1065	0	3.191e-08	69.49	3.01394e-06	3	3042.67	-4.55784	1014.9	58.5357	0
sGYFEPHPIVGDAWEALR	2	c15806.graph_c0	N-Term(iTRAQ8plex)	0.787792	0.816001	0.861381	0	1.16e-08	69.49	1.33828e-06	2	2348.18	-7.77638	1174.59	43.6359	0
tAATGFGDISMIDNPLTIGPER	1	c35628.graph_c0	N-Term(iTRAQ8plex)	0.73047	0.702961	0.740059	0	3.554e-10	69.48	1.88242e-06	2	2580.33	0.458082	1290.67	46.4183	0
gFGFITPEDGGEELFVHQSSIR	1	c38819.graph_c0	N-Term(iTRAQ8plex)	0.945792	0.967467	0.942738	0	2.825e-15	69.48	1.49917e-06	3	2726.38	1.94604	909.464	44.3251	0
qFAPDQEILQALQQSAIGQEGNFk	2	c30252.graph_c0	N-Term(iTRAQ8plex); K24(iTRAQ8plex)	0.806914	0.834739	1.15673	0	1.375e-10	69.48	2.64328e-06	3	3268.74	-1.76396	1090.25	54.2217	0
lVIGLTPVSELTVEER	2	c39068.graph_c0	N-Term(iTRAQ8plex)	1.13294	1.21088	1.22903	0	4.666e-09	69.47	2.7567e-06	3	2059.2	1.68673	687.071	45.5152	0
eTATGQFVEGNDPIILk	2	c25368.graph_c0	N-Term(iTRAQ8plex); K17(iTRAQ8plex)	0.878732	0.936592	0.952848	0	4.012e-07	69.47	2.84709e-06	2	2440.35	-0.855934	1220.68	37.7976	0
eLNTSSIGYQPPLPADQVk	2	c30525.graph_c0	N-Term(iTRAQ8plex); K19(iTRAQ8plex)	1.04044	1.1519	1.01481	0	1.602e-12	69.47	2.89228e-06	2	2665.46	-2.70783	1333.23	35.7304	0
lLLPVWELPVMVSDGSk	2	c33256.graph_c0	N-Term(iTRAQ8plex); K17(iTRAQ8plex)	0.951697	0.977644	0.958701	0	9.48e-09	69.46	2.37238e-06	2	2491.45	2.2911	1246.23	57.4374	0
mVVDAVIAIGNEDR	2	c24932.graph_c0	N-Term(iTRAQ8plex); M1(Oxidation)	0.677097	0.676568	0.653607	0	1.215e-09	69.45	1.67982e-06	3	1821.96	-2.53523	607.993	41.1347	0
aTTIITTQIDILHk	1	c35078.graph_c0	N-Term(iTRAQ8plex); K14(iTRAQ8plex)	1.07982	1.0423	1.08304	0	7.971e-11	69.45	2.1395e-06	3	2176.32	0.997645	726.111	42.1489	0
nIMcGPGDGIGIGSLGR	2	c43513.graph_c0	N-Term(iTRAQ8plex); C4(Carbamidomethyl)	1.00832	1.05631	1.03128	0	6.732e-11	69.44	1.31396e-06	2	1978.01	-0.591308	989.511	38.9675	0
aLLSDLVNLDLSSITDk	1	c16344.graph_c0	N-Term(Acetyl); K17(iTRAQ8plex)	0.904504	0.83698	0.770819	0	8.568e-07	69.44	2.65067e-06	2	2163.21	2.64207	1082.11	58.5885	0
lQSILmPLSDFDHAEk	5	c39291.graph_c0	N-Term(iTRAQ8plex); M6(Oxidation); K16(iTRAQ8plex)	0.768325	0.788175	0.827403	0	7.155e-10	69.42	2.57719e-06	3	2468.32	-3.09464	823.446	52.3254	0
qPGVLQVVESR	2	c39338.graph_c0	N-Term(iTRAQ8plex)	1.0001	0.993847	0.950648	0	7.305e-08	69.42	2.26861e-06	3	1515.88	-0.529022	505.964	33.1375	0
aIVAcTEEIELHk	3	c40322.graph_c0	N-Term(iTRAQ8plex); C5(Carbamidomethyl); K13(iTRAQ8plex)	1.08528	1.04587	1.06265	0	1.615e-11	69.38	2.82019e-06	3	2121.19	1.63988	707.734	36.829	0
lEDTELIYGILVDk	3	c30959.graph_c0	N-Term(iTRAQ8plex); K14(iTRAQ8plex)	0.892317	1.02586	0.881171	0	6.271e-09	69.37	2.90184e-06	2	2229.28	-2.14014	1115.14	55.9587	0
gQETPGEDPLVSGk	2	c29963.graph_c0	N-Term(iTRAQ8plex); K14(iTRAQ8plex)	1.03874	1.13791	0.951751	0	9.993e-10	69.36	2.14953e-06	2	2022.1	-0.447416	1011.55	25.3015	0
dNLLSSLEGIEILk	2	c30151.graph_c0	N-Term(iTRAQ8plex); K14(iTRAQ8plex)	1.24064	1.25273	1.14543	0	1.913e-07	69.36	2.57249e-06	2	2152.26	-3.95117	1076.63	54.5561	0
lPWNVLFGDIVk	1	c40425.graph_c0	N-Term(iTRAQ8plex); K12(iTRAQ8plex)	0.950928	1.04909	0.946696	0	7.026e-07	69.35	2.18933e-06	2	2009.21	0.279889	1005.11	57.0732	0
sNSTEADLLVSEINSk	2	c26752.graph_c0	N-Term(iTRAQ8plex); K16(iTRAQ8plex)	1.21691	1.2844	1.25837	0	2.774e-11	69.35	2.63649e-06	2	2315.26	0.66865	1158.13	39.7614	0
tPGVDDVTGEPLMQR	2	c24424.graph_c1	N-Term(iTRAQ8plex)	1.0611	0.970841	1.25897	0	2.441e-09	69.34	1.44352e-06	2	1918.98	-0.373626	959.996	31.1747	0
dFDTSQNNEIDFDEFIDGIGk	1	c40184.graph_c0	N-Term(iTRAQ8plex); K21(iTRAQ8plex)	1.01775	1.03341	0.915465	0	1.282e-10	69.34	8.49812e-07	3	3027.46	-2.6779	1009.82	51.1788	0
dDLFNINAGIVk	7	c39038.graph_c0;c23842.graph_c0;c16185.graph_c0	N-Term(iTRAQ8plex); K12(iTRAQ8plex)				0	2.3e-10	69.33	2.78867e-06	2	1927.11	0.737366	964.06	41.5613	0
lDVLSDLSEIk	6	c16508.graph_c0	N-Term(iTRAQ8plex); K11(iTRAQ8plex)	1.03229	1.02149	1.08576	0	5.843e-09	69.33	2.50864e-06	2	1840.09	-0.861643	920.547	52.4415	0
yTQGFSGADITEIcQR	4	c38536.graph_c0	N-Term(iTRAQ8plex); Y1(iTRAQ8plex); C14(Carbamidomethyl)	0.916984	0.885911	0.849948	0	2.532e-06	69.29	1.5721e-06	2	2454.24	-5.64296	1227.62	34.0291	0
fEQDIEcGGGYIk	2	c41424.graph_c0	N-Term(iTRAQ8plex); C7(Carbamidomethyl); K13(iTRAQ8plex)	1.21033	1.27361	1.19546	0	2.205e-11	69.29	1.525e-06	2	2124.08	-2.20568	1062.55	37.2167	0
nSIFSASDDNVIMk	4	c32622.graph_c0	N-Term(iTRAQ8plex); K14(iTRAQ8plex)	1.34896	1.39792	1.32257	0	5.997e-10	69.29	2.06081e-06	2	2149.13	-4.01693	1075.07	36.8825	0
sLNFGSDFLDVSNEIQSk	2	c38292.graph_c0	N-Term(iTRAQ8plex); K18(iTRAQ8plex)	1.20766	1.19641	1.21245	0	1.655e-06	69.29	2.31988e-06	2	2608.36	-3.51907	1304.68	48.8968	0
sAQDIALSDLAPTHPIR	6	c32774.graph_c0	N-Term(iTRAQ8plex)	0.989703	0.822304	1.03853	0	3.231e-10	69.28	2.41966e-06	3	2109.16	-0.903555	703.724	35.522	0
lADVLELVGIPk	3	c40407.graph_c0	N-Term(iTRAQ8plex); K12(iTRAQ8plex)	1.05513	1.08408	1.09903	0	3.441e-09	69.28	1.59933e-06	2	1875.18	-0.663495	938.092	57.4088	0
dTTFEGGLQEk	4	c37730.graph_c0	N-Term(iTRAQ8plex); K11(iTRAQ8plex)	0.890701	0.963413	0.91978	0	1.301e-10	69.26	1.9328e-06	2	1832.98	-3.47304	916.993	26.2542	0
dFLNTVcNEIIHLHDLk	2	c24578.graph_c0	N-Term(iTRAQ8plex); C7(Carbamidomethyl); K17(iTRAQ8plex)	0.941752	0.92314	0.978197	0	1.086e-09	69.26	2.85177e-06	3	2689.45	-2.41811	897.156	52.4776	0
tVIGGSLQQVTSLVR	1	c39628.graph_c0	N-Term(iTRAQ8plex)	0.606286	0.553176	0.679944	0	6.977e-10	69.25	2.35323e-06	3	1862.1	-1.58397	621.371	42.4766	0
iALQQYDVNAIVDR	2	c15407.graph_c0	N-Term(iTRAQ8plex)	0.766148	0.789799	0.871863	0	1.229e-07	69.24	2.23953e-06	3	1922.06	-1.27373	641.359	40.8568	0
nmITGTSQADcAVLIIDSTTGGFEAGISk	5	c15961.graph_c0;c32791.graph_c2	N-Term(iTRAQ8plex); M2(Oxidation); C11(Carbamidomethyl); K29(iTRAQ8plex)				0	1.505e-13	69.24	2.20975e-06	4	3581.82	-1.32137	896.211	49.3955	0
lVEYGIASVNDLk	7	c41323.graph_c0	N-Term(iTRAQ8plex); K13(iTRAQ8plex)	1.74875	1.82526	1.86406	0	7.837e-12	69.24	2.91259e-06	2	2029.18	-0.961842	1015.09	48.8455	0
ySEVFEGINVNSNEk	3	c39276.graph_c0	N-Term(iTRAQ8plex); K15(iTRAQ8plex)	0.841333	0.874778	0.79557	0	3.116e-10	69.24	2.06085e-06	2	2337.21	-2.19019	1169.11	38.6142	0
fTVIFDTGSSNLWVPSSk	4	c39113.graph_c0	N-Term(iTRAQ8plex); K18(iTRAQ8plex)	0.841678	0.769517	0.843034	0	4.917e-07	69.23	2.86557e-06	2	2593.41	0.144194	1297.21	53.8019	0
aDEIDDWGAAk	1	c40325.graph_c0	N-Term(iTRAQ8plex); K11(iTRAQ8plex)	1.11719	1.17359	1.11956	0	1.322e-08	69.23	1.51636e-06	2	1798.94	0.792896	899.976	31.8299	0
sLDYDQINENVk	1	c38942.graph_c0	N-Term(iTRAQ8plex); K12(iTRAQ8plex)	0.944764	0.962495	0.879909	0	1.212e-09	69.22	2.22594e-06	2	2046.09	-2.39629	1023.55	28.7889	0
yIQENGPDAFQEIIHR	1	c27826.graph_c0	N-Term(iTRAQ8plex)	0.899849	0.872242	0.99427	0	7.82e-12	69.21	1.58334e-06	3	2234.14	-6.8255	745.383	40.1736	0
iAVIVGTVTDDVR	4	c23802.graph_c0	N-Term(iTRAQ8plex)	0.807853	0.711121	0.894103	0	2.298e-07	69.2	2.17009e-06	3	1661.97	-0.0115281	554.663	53.938	0
gIPAISAVMGTIR	3	c39417.graph_c0	N-Term(iTRAQ8plex)	0.929815	0.902534	1.00966	0	3.061e-08	69.19	2.59083e-06	3	1589.93	-0.0884465	530.65	45.2382	0
aNLLGQLQVTSDNLSIVSEk	2	c14799.graph_c0	N-Term(iTRAQ8plex); K20(iTRAQ8plex)	1.07225	1.09955	1.00286	0	1.891e-11	69.19	2.86196e-06	3	2737.56	2.26898	913.192	48.6865	0
eVGGEISIFDGSVTGTNLELQEGk	1	c15854.graph_c0	N-Term(iTRAQ8plex); K24(iTRAQ8plex)	1.1029	1.13681	1.14351	0	1.501e-11	69.19	2.85594e-06	3	3087.63	-1.57846	1029.88	46.0386	0
lVLYQQLAEESLSSFPLSDDINPSPGGk	2	c33351.graph_c0	N-Term(iTRAQ8plex); K28(iTRAQ8plex)	1.01345	1.04854	1.00864	0	1.967e-13	69.18	3.31545e-06	3	3612.92	-2.04576	1204.98	56.4003	0
vTGGEVGAASSLAPk	7	c32874.graph_c0;c39407.graph_c0	N-Term(iTRAQ8plex); K15(iTRAQ8plex)				0	4.889e-13	69.16	2.70586e-06	2	1952.13	1.89933	976.569	28.3593	0
sDSPSVGWGPAGGYVYQk	3	c39317.graph_c0	N-Term(iTRAQ8plex); K18(iTRAQ8plex)	1.18567	1.16133	1.02612	0	1.841e-11	69.15	2.00063e-06	3	2463.27	-1.49843	821.762	35.2187	0
vSELEAELDAFR	4	c35876.graph_c0	N-Term(iTRAQ8plex)	0.810581	0.818435	0.862276	0	5.456e-07	69.13	1.53336e-06	3	1682.89	0.200757	561.635	53.9366	0
aNNmFVDYNEPQQER	3	c25192.graph_c0	N-Term(iTRAQ8plex); M4(Oxidation)	0.80203	0.782278	0.917181	0	3.82e-10	69.13	3.78758e-07	2	2175.01	-0.910033	1088.01	26.2792	0
lVAEAADETAYEGDGGGYYSWSTSk	1	c40822.graph_c0	N-Term(iTRAQ8plex); K25(iTRAQ8plex)	0.806308	0.822297	0.863445	0	1.852e-12	69.13	9.83549e-07	3	3235.56	3.36341	1079.19	43.0048	0
gNHILVMcDAYTPAGEPIPTNk	3	c16344.graph_c0	N-Term(iTRAQ8plex); C8(Carbamidomethyl); K22(iTRAQ8plex)	0.972595	1.00004	1.05848	0	3.733e-14	69.12	2.61456e-06	3	3006.56	0.0441238	1002.86	35.6391	0
vGLDAAEAQHLMEGLDWQGAVk	2	c39771.graph_c0	N-Term(iTRAQ8plex); K22(iTRAQ8plex)	1.14155	1.09922	1.09259	0	4.723e-14	69.11	2.43647e-06	3	2946.55	-2.92148	982.855	50.0805	0
gSGGGLTLSQNTk	2	c19150.graph_c0	N-Term(iTRAQ8plex); K13(iTRAQ8plex)	2.52005	2.6723	2.46479	0	3.663e-10	69.11	2.66968e-06	2	1828.04	1.74628	914.524	21.8138	0
wTYDDVQVPDLSVEDYITATASk	4	c39002.graph_c0	N-Term(iTRAQ8plex); K23(iTRAQ8plex)	1.14979	1.12823	1.12514	0	5.13e-11	69.1	2.34366e-06	3	3224.65	-0.155171	1075.55	53.1348	0
lTLADALVYAcNQGVDk	3	c39251.graph_c0	N-Term(iTRAQ8plex); C11(Carbamidomethyl); K17(iTRAQ8plex)	1.20448	1.23299	1.36791	0	5.121e-10	69.1	2.66353e-06	3	2459.34	-1.13059	820.451	49.1945	0
lLSPEFQPSVEQLIHFMPTNR	1	c32768.graph_c1	N-Term(iTRAQ8plex)	1.05149	0.744549	0.804714	0	1.987e-07	69.1	2.9588e-06	3	2787.48	1.38436	929.833	56.2559	0
vFVYSGDQDSVLPLTGTR	2	c24358.graph_c0	N-Term(iTRAQ8plex)	0.861071	0.858791	0.834208	0	1.007e-10	69.09	1.90515e-06	2	2258.18	-5.40666	1129.6	42.4259	0
gSELQAQLNALQDDLk	5	c37042.graph_c0	N-Term(iTRAQ8plex); K16(iTRAQ8plex)	1.1484	1.12362	1.0931	0	2.62e-08	69.09	3.00261e-06	2	2351.3	0.648796	1176.16	48.0845	0
aPLVPPGTPVVNALAk	3	c39517.graph_c0	N-Term(iTRAQ8plex); K16(iTRAQ8plex)	0.859136	0.864903	0.867925	0	1.449e-08	69.08	1.35336e-06	2	2152.33	-0.842741	1076.67	39.6684	0
gcASATIDVMQLDVSSLESVR	1	c23680.graph_c0	N-Term(iTRAQ8plex); C2(Carbamidomethyl)	1.12507	1.10616	1.01421	0	1.717e-13	69.07	1.57327e-06	2	2542.28	1.36542	1271.65	46.7267	0
iSAAEITAIcQEAGmHAVR	4	c39598.graph_c0	N-Term(iTRAQ8plex); C10(Carbamidomethyl); M15(Oxidation)	0.974342	0.899756	0.99125	0	1.391e-12	69.06	1.64519e-06	3	2348.19	-3.802	783.402	40.7884	0
lHVIDLDPSSVTSGGWLEDTSLVEk	1	c25602.graph_c0	N-Term(iTRAQ8plex); K25(iTRAQ8plex)	1.26911	1.00431	0.797778	0	3.267e-08	69.06	3.47042e-06	3	3305.77	-1.89994	1102.59	50.054	0
vIEHDQQPLQEFPk	1	c25053.graph_c0	N-Term(iTRAQ8plex); K14(iTRAQ8plex)	0.833281	0.872391	0.860655	0	5.598e-06	69.04	3.29309e-06	2	2316.28	-2.12617	1158.64	31.8411	0
gmTGLLWETSLLDPDEGIR	2	c40666.graph_c0	N-Term(iTRAQ8plex); M2(Oxidation)	0.928109	0.855277	1.00355	0	5.921e-10	69.04	1.80247e-06	2	2423.24	-0.951637	1212.12	48.4073	0
tNIVNMVDVAk	1	c16511.graph_c0	N-Term(iTRAQ8plex); K11(iTRAQ8plex)	0.941383	1.03657	0.94055	0	4.33e-09	69.03	2.8756e-06	2	1812.05	0.460313	906.53	37.8438	0
vDPVAEGYASSAWk	2	c37871.graph_c0	N-Term(iTRAQ8plex); K14(iTRAQ8plex)	1.1143	1.17514	1.04368	0	5.648e-12	69.03	2.28172e-06	2	2088.11	-4.72628	1044.56	34.8734	0
sGGLGDLNYPLVSDVTk	3	c23867.graph_c0	N-Term(iTRAQ8plex); K17(iTRAQ8plex)	1.08015	1.20422	1.01135	0	7.807e-11	69.03	2.98812e-06	2	2343.29	-4.41428	1172.15	40.9855	0
vPIPPGNVYAINDALSAEGAAEDYETcIk	1	c40367.graph_c0	N-Term(iTRAQ8plex); C27(Carbamidomethyl); K29(iTRAQ8plex)	1.10368	1.17172	1.1117	0	1.853e-07	69.02	2.81957e-06	3	3685.91	7.1783	1229.31	46.5755	0
eEQDLAIEEEk	3	c15824.graph_c0	N-Term(iTRAQ8plex); K11(iTRAQ8plex)	1.00108	1.12804	1.04265	0	4.51e-09	69.02	1.9549e-06	2	1941.02	-2.4795	971.015	26.1848	0
vEVEYYGSPVNLk	1	c40881.graph_c0	N-Term(iTRAQ8plex); K13(iTRAQ8plex)	1.17852	1.2269	1.14938	0	1.565e-08	69.02	2.80704e-06	2	2105.17	-1.8677	1053.09	36.5249	0
gEDGQLGHGDAEDR	2	c33778.graph_c0	N-Term(iTRAQ8plex)	0.874598	0.610208	0.953488	0	9.118e-09	69.01	3.64249e-07	2	1759.81	-2.25627	880.409	16.3642	0
vPILNPPLVTFEHk	2	c36194.graph_c0	N-Term(iTRAQ8plex); K14(iTRAQ8plex)	1.01195	1.0327	1.04257	0	2.739e-09	69.01	2.17921e-06	3	2212.33	-1.45146	738.114	42.8495	0
vGQAVDVVGQAGRPk	2	c39369.graph_c0	N-Term(iTRAQ8plex); K15(iTRAQ8plex)	1.00898	0.841656	1.01878	0	1.753e-11	69	2.83888e-06	2	2089.22	-5.80791	1045.11	29.4784	0
dDVDVLHGGTLTAPVALSk	3	c39588.graph_c0	N-Term(iTRAQ8plex); K19(iTRAQ8plex)	1.08685	1.04606	1.07599	0	2.36e-07	68.99	3.07886e-06	2	2516.42	0.548356	1258.71	37.5297	0
iMQALQINLEGk	2	c22963.graph_c0	N-Term(iTRAQ8plex); K12(iTRAQ8plex)	0.996959	0.985784	0.894329	0	6.451e-10	68.99	2.56782e-06	2	1966.16	-0.954008	983.583	50.9094	0
aEVMNAAcDSLDk	2	c40147.graph_c0	N-Term(iTRAQ8plex); C8(Carbamidomethyl); K13(iTRAQ8plex)	1.32887	1.36336	1.30269	0	1.09e-11	68.98	1.32165e-06	2	2032.03	-2.06241	1016.52	33.1602	0
aGAGSATLSMAYAAVk	1	c15997.graph_c0	N-Term(iTRAQ8plex); K16(iTRAQ8plex)	0.983625	1.01172	0.907559	0	6.543e-13	68.98	2.79507e-06	2	2077.15	-2.45244	1039.08	37.646	0
eAATYAFGSILEGPSGEk	1	c24931.graph_c1	N-Term(iTRAQ8plex); K18(iTRAQ8plex)	0.958793	1.02976	0.946549	0	1.921e-12	68.97	2.37051e-06	2	2435.28	-3.18332	1218.15	43.142	0
sLESGPDGNVTGVk	1	c32125.graph_c0	N-Term(iTRAQ8plex); K14(iTRAQ8plex)	0.705762	0.710599	0.69959	0	5.497e-12	68.96	2.30609e-06	2	1968.08	-1.47756	984.545	24.5575	0
gLLYLGMGVSGGEEGAR	3	c40176.graph_c0	N-Term(iTRAQ8plex)	0.83372	0.803586	0.784705	0	3.889e-12	68.95	1.83384e-06	2	1970.03	-0.202819	985.519	41.4881	0
hIPDLHVLITTPFHPAYVTAER	1	c40334.graph_c0	N-Term(iTRAQ8plex)	0.996191	1.04549	1.01054	0	6.408e-11	68.95	3.31111e-06	5	2831.55	0.424521	567.116	41.4303	0
aIQLLLDQNSGcGFASk	5	c16164.graph_c0	N-Term(iTRAQ8plex); C12(Carbamidomethyl); K17(iTRAQ8plex)	0.865572	0.831769	0.855138	0	4.799e-08	68.95	2.86538e-06	3	2430.32	-3.15726	810.778	47.9128	0
vESGSNVAIFGLGTVGLAVAEGAk	3	c15941.graph_c0	N-Term(iTRAQ8plex); K24(iTRAQ8plex)	1.21559	1.10102	0.998533	0	9.088e-07	68.95	3.34931e-06	2	2854.61	-1.0152	1427.81	54.7555	0
iWcFGPETTGPNMVVDmck	3	c38811.graph_c0	N-Term(iTRAQ8plex); C3(Carbamidomethyl); M17(Oxidation); C18(Carbamidomethyl); K19(iTRAQ8plex)	1.03088	0.942392	0.954827	0	6.358e-05	68.95	8.4688e-07	2	2866.38	-0.743717	1433.7	45.2747	0
icIEAENTINYADVFk	3	c36617.graph_c1	N-Term(iTRAQ8plex); C2(Carbamidomethyl); K16(iTRAQ8plex)	1.19844	1.20507	1.21476	0	8.853e-10	68.94	2.48267e-06	2	2508.32	-4.19394	1254.66	47.2617	0
lkPPFPANAGLYGcPTTVTNVETIAVSPTILR	3	c30218.graph_c1	N-Term(iTRAQ8plex); K2(iTRAQ8plex); C14(Carbamidomethyl)	0.824711	0.864561	0.812446	0	1.357e-10	68.94	2.98687e-06	4	4006.22	-2.87926	1002.31	49.2338	0
lMFDDEcILVDENDNVLGHDTk	2	c39792.graph_c0	N-Term(iTRAQ8plex); C7(Carbamidomethyl); K22(iTRAQ8plex)	1.31369	1.4165	1.43996	0	2.615e-10	68.93	1.10666e-06	3	3200.55	-6.08114	1067.52	45.637	0
lIAEGFGEDDESADSQLR	1	c42457.graph_c0	N-Term(iTRAQ8plex)	0.965606	0.975717	0.991479	0	1.242e-12	68.92	7.11693e-07	2	2256.08	-4.37821	1128.55	37.8687	0
gGTLLESFAELMGR	3	c39915.graph_c0	N-Term(iTRAQ8plex)	0.78927	0.829156	0.832247	0	7.814e-09	68.92	2.07738e-06	3	1784.95	-0.0419737	595.655	57.3294	0
gQLIDSGITTADILk	2	c39541.graph_c0;c32853.graph_c0	N-Term(iTRAQ8plex); K15(iTRAQ8plex)				0	2.628e-11	68.91	3.0397e-06	2	2153.26	-1.97014	1077.13	43.048	0
gSFITSSGALATLSGAk	2	c40319.graph_c0;c13612.graph_c0	N-Term(iTRAQ8plex); K17(iTRAQ8plex)				0	8.359e-12	68.91	3.15538e-06	2	2176.24	-1.55014	1088.62	40.8561	0
aIVGGFVPPFASFETEQETHLPVR	1	c25344.graph_c0	N-Term(iTRAQ8plex)	1.20863	1.1292	1.10781	0	6.138e-12	68.91	2.6991e-06	3	2932.55	-0.842996	978.188	51.2198	0
gSEPTLIEIAYGFEQATMVR	1	c37554.graph_c0	N-Term(iTRAQ8plex)	2.04004	1.7563	2.1083	0	2.096e-05	68.9	1.80355e-06	2	2516.29	-2.45836	1258.65	56.6895	0
amEcISLVGMAVGk	3	c32560.graph_c0	N-Term(iTRAQ8plex); M2(Oxidation); C4(Carbamidomethyl); K14(iTRAQ8plex)	1.45724	1.46882	1.34582	0	1.273e-10	68.9	2.89856e-06	2	2090.17	19.5592	1045.59	43.1156	0
vMTNQEAVDcIMNVk	2	c40661.graph_c0	N-Term(iTRAQ8plex); C10(Carbamidomethyl); K15(iTRAQ8plex)	1.01679	1.02282	0.957453	0	7.687e-10	68.9	1.67472e-06	2	2360.21	-5.8406	1180.61	40.0694	0
dVTSDLLEGVGYYEEQLk	1	c35627.graph_c3	N-Term(iTRAQ8plex); K18(iTRAQ8plex)	1.0726	1.13003	1.11994	0	6.393e-10	68.9	2.70532e-06	3	2666.41	3.22097	889.475	53.1312	0
eLGEWGLENYLSVk	1	c17915.graph_c0	N-Term(iTRAQ8plex); K14(iTRAQ8plex)	1.28392	2.05091	1.22977	0	6.367e-09	68.89	2.93107e-06	2	2245.22	-4.90738	1123.11	49.3026	0
eAEVLDTSSVDPQALcTER	1	c16709.graph_c0	N-Term(iTRAQ8plex); C16(Carbamidomethyl)	1.43931	1.46013	1.36718	0	9.456e-10	68.88	9.18879e-07	2	2424.19	-0.542437	1212.6	34.9961	0
ekPAAGGDGGGGADSDSASGGDPIk	1	c33599.graph_c1	N-Term(iTRAQ8plex); K2(iTRAQ8plex); K25(iTRAQ8plex)	1.26636	1.19125	1.19205	0	1.537e-11	68.88	2.26484e-06	4	3085.57	-3.47508	772.148	22.0546	0
lSAAVAEILESk	6	c39524.graph_c0	N-Term(iTRAQ8plex); K12(iTRAQ8plex)	1.18319	1.16731	1.24749	0	3.574e-11	68.88	2.65957e-06	2	1839.1	-1.85707	920.054	56.5857	0
fGGEILcQPDAFLcSVGDVk	2	c40942.graph_c0	N-Term(iTRAQ8plex); C7(Carbamidomethyl); C14(Carbamidomethyl); K20(iTRAQ8plex)	0.842539	0.892419	0.7881	0	1.874e-10	68.87	2.13386e-06	3	2820.44	-2.81953	940.82	51.4386	0
tVSGFNESSSAAVDR	1	c34459.graph_c0	N-Term(iTRAQ8plex)	1.11761	1.02525	1.19195	0	7.38e-12	68.86	9.49124e-07	2	1830.91	-0.505783	915.96	25.348	0
sVLELTQcIMQFk	2	c32622.graph_c0	N-Term(iTRAQ8plex); C8(Carbamidomethyl); K13(iTRAQ8plex)	0.954784	0.984972	0.893363	0	4.585e-11	68.86	3.0489e-06	2	2205.22	-3.54871	1103.11	56.0883	0
tPLIQLMNDALIVAk	2	c25336.graph_c0	N-Term(iTRAQ8plex); K15(iTRAQ8plex)	0.958908	0.997386	0.847901	0	2.463e-10	68.86	2.37281e-06	2	2248.36	0.458064	1124.68	57.3424	0
aAEDTEPPAATAEPAk	2	c22978.graph_c0	N-Term(iTRAQ8plex); K16(iTRAQ8plex)	1.978	2.15062	1.97679	0	8.62e-07	68.85	2.35873e-06	2	2177.15	-2.05646	1089.08	22.2981	0
fAPSLAIVPTADLVDk	2	c40923.graph_c0	N-Term(iTRAQ8plex); K16(iTRAQ8plex)	1.0094	1.09487	0.990268	0	1.039e-09	68.85	2.87348e-06	2	2265.33	-0.503872	1133.17	47.2029	0
tPEGMLSTEQGVYIAESVASNNLk	1	c36311.graph_c2	N-Term(iTRAQ8plex); K24(iTRAQ8plex)	1.04181	0.976396	0.877754	0	7.533e-10	68.85	2.88e-06	3	3146.64	-1.79842	1049.55	49.4353	0
gINWSDLSEPGVk	2	c23094.graph_c1	N-Term(iTRAQ8plex); K13(iTRAQ8plex)	0.811784	0.791835	0.804158	0	8.228e-10	68.84	2.73643e-06	2	2010.11	-1.17445	1005.56	37.5923	0
lVSQGLLPGFEAVLDk	2	c34536.graph_c0	N-Term(iTRAQ8plex); K16(iTRAQ8plex)	1.13269	1.14995	1.07614	0	2.585e-09	68.84	2.73643e-06	2	2294.36	-0.470767	1147.68	54.2356	0
lNLASFVTTWMEPEcDk	4	c30789.graph_c0;c34476.graph_c0	N-Term(iTRAQ8plex); C15(Carbamidomethyl); K17(iTRAQ8plex)				0	3.087e-13	68.84	1.89395e-06	2	2649.35	-0.913714	1325.18	57.2076	0
nILITGAAGFIASHVANR	6	c25080.graph_c0;c17891.graph_c0	N-Term(iTRAQ8plex)				0	1.436e-14	68.83	3.33187e-06	3	2129.21	-2.05889	710.408	51.3356	0
vFVQEGVHDAFVk	5	c40031.graph_c0	N-Term(iTRAQ8plex); K13(iTRAQ8plex)	1.24169	1.24464	1.18134	0	4.219e-11	68.82	3.34611e-06	2	2083.17	-3.37287	1042.09	36.784	0
nNVAFAcLFMLGk	2	c38614.graph_c0	N-Term(iTRAQ8plex); C7(Carbamidomethyl); K13(iTRAQ8plex)	0.771189	0.796463	0.731226	0	3.071e-08	68.82	2.84747e-06	2	2093.15	1.89033	1047.08	52.4893	0
yPLSQAGQAHFDLENR	1	c39574.graph_c0	N-Term(iTRAQ8plex); Y1(iTRAQ8plex)	0.991012	0.893316	0.974588	0	1.975e-10	68.81	2.48577e-06	4	2454.29	-3.53813	614.328	29.2678	0
aAYDEHGGNPETNPFGAPEVR	1	c41842.graph_c0	N-Term(iTRAQ8plex)	0.450991	0.402176	0.456605	0	2.682e-13	68.8	5.99807e-07	3	2532.2	-0.425032	844.74	31.0205	0
nVGGLSNTELAEIFDEWNR	3	c40176.graph_c0	N-Term(iTRAQ8plex)	1.03581	0.959053	0.960086	0	1.694e-11	68.79	1.41379e-06	3	2468.24	0.0967926	823.417	52.0652	0
iINEPTAAAIAYGLDkk	3	c37100.graph_c0;c30804.graph_c0;c34719.graph_c0	N-Term(iTRAQ8plex); K16(iTRAQ8plex); K17(iTRAQ8plex)				0	2.691e-05	68.79	2.15371e-06	2	2700.62	3.76261	1350.81	42.1027	1
sYLEENNIIVk	1	c29474.graph_c1	N-Term(iTRAQ8plex); K11(iTRAQ8plex)	1.02013	1.03426	0.99383	0	2.609e-09	68.79	2.98613e-06	2	1930.12	3.00982	965.562	33.1588	0
aVLSAQAYGmNDEFSR	2	c23207.graph_c0	N-Term(iTRAQ8plex); M10(Oxidation)	1.00039	1.06892	1.19164	0	1.153e-08	68.79	7.72958e-07	2	2079.01	-0.541851	1040.01	33.0481	0
lGQGEQELATDLDFSR	2	c33792.graph_c0	N-Term(iTRAQ8plex)	0.957906	0.952204	0.902399	0	1.343e-09	68.76	1.94246e-06	2	2083.07	4.26799	1042.04	43.725	0
qSTVGDVLNEIk	3	c35951.graph_c0	N-Term(iTRAQ8plex); K12(iTRAQ8plex)	1.16354	1.1806	1.12469	0	1.314e-07	68.76	3.45918e-06	2	1911.09	-3.83022	956.05	39.5844	0
iLcMHGGLSPDLTNLDQIR	1	c41758.graph_c0	N-Term(iTRAQ8plex); C3(Carbamidomethyl)	0.955042	0.833503	0.996113	0	1.568e-13	68.76	2.50791e-06	3	2457.29	-0.889842	819.767	44.9769	0
eVGVHGLVVPDVPLEETAILR	2	c40361.graph_c0	N-Term(iTRAQ8plex)	0.976374	0.965396	1.06088	0	2.212e-09	68.75	3.2938e-06	3	2546.47	9.02742	849.496	47.588	0
vDkGTVELAGTDGETTTQGLDGLAQR	7	c23776.graph_c0	N-Term(iTRAQ8plex); K3(iTRAQ8plex)	0.957196	0.887957	0.888149	0	9.068e-12	68.75	3.46716e-06	4	3240.71	-3.45361	810.932	35.3696	1
lLLLGLEGSGTSTIFk	2	c41343.graph_c0	N-Term(iTRAQ8plex); K16(iTRAQ8plex)	0.892943	0.928958	0.878824	0	1.469e-08	68.74	2.35909e-06	2	2257.36	-0.955983	1129.18	56.1407	0
qGEIEAVVIATGVHTFFGk	11	c15942.graph_c0;c15935.graph_c0;c37383.graph_c3	N-Term(iTRAQ8plex); K19(iTRAQ8plex)				0	7.635e-07	68.73	3.57024e-06	3	2611.46	-3.49744	871.159	56.3171	0
wGVNVQPYSGSPANFAAyTALLNPHDR	3	c38893.graph_c0	N-Term(iTRAQ8plex); Y18(iTRAQ8plex)	0.80033	0.847487	0.862603	0	2.279e-12	68.72	2.4774e-06	4	3553.82	-6.62109	889.211	44.4262	0
aLGAEVTVFSTTPEk	2	c37349.graph_c0	N-Term(iTRAQ8plex); K15(iTRAQ8plex)	1.46834	1.63549	1.46233	0	8.427e-10	68.72	3.07493e-06	2	2158.21	-3.67927	1079.61	38.4663	0
eNETLALAWAAk	2	c16409.graph_c0	N-Term(iTRAQ8plex); K12(iTRAQ8plex)	1.02166	1.11353	1.04111	0	4.621e-09	68.72	3.51133e-06	2	1925.09	-1.278	963.05	40.9232	0
eTSSIVEEEEFLk	2	c24654.graph_c0	N-Term(iTRAQ8plex); K13(iTRAQ8plex)	1.03005	1.0408	1.03721	0	2.676e-12	68.7	2.77212e-06	2	2148.16	2.78191	1074.58	37.8387	0
aAAGTPLIQILSLSDGER	1	c36150.graph_c0	N-Term(iTRAQ8plex)	0.897216	0.87416	0.898781	0	5.298e-07	68.69	3.33286e-06	2	2116.2	4.77103	1058.6	50.0566	0
lFIGGLSYQTDDHSLk	4	c39716.graph_c0	N-Term(iTRAQ8plex); K16(iTRAQ8plex)	0.754071	0.777517	0.750025	0	1.416e-09	68.69	3.50863e-06	2	2402.33	4.79862	1201.67	40.4324	0
dQADYINVPVEGPYkPLTYR	8	c34712.graph_c0	N-Term(iTRAQ8plex); K15(iTRAQ8plex)	0.920094	0.878989	0.944169	0	1.47e-13	68.69	3.09625e-06	3	2946.58	-2.33858	982.863	38.9312	0
gGYADSQLDER	1	c37549.graph_c0	N-Term(iTRAQ8plex)	1.0023	1.00841	1.12435	0	2.765e-08	68.69	7.504e-07	2	1514.74	0.199401	757.873	21.1823	0
tkPGSDVAGETAAALAAASLVFR	2	c42184.graph_c0	N-Term(iTRAQ8plex); K2(iTRAQ8plex)	0.926598	0.867664	0.800753	0	2.338e-09	68.69	3.53567e-06	3	2811.58	-1.80807	937.864	53.2863	0
eGTYENTEGcVQQTVPAVPTVGDAR	1	c39367.graph_c0	N-Term(iTRAQ8plex); C10(Carbamidomethyl)	0.850428	0.712997	0.777756	0	2.477e-12	68.67	1.17494e-06	3	2982.44	0.763997	994.82	32.0466	0
gGNNILVIcDAYTPAGEPIPTNk	1	c38885.graph_c0	N-Term(iTRAQ8plex); C9(Carbamidomethyl); K23(iTRAQ8plex)	1.23741	1.23351	1.04111	0	7.39e-06	68.65	3.65708e-06	2	3022.61	-1.46207	1511.81	40.5602	0
sELRPEIQVAAQNcWVk	12	c38785.graph_c0	N-Term(iTRAQ8plex); C14(Carbamidomethyl); K17(iTRAQ8plex)	0.836603	0.879466	0.857112	0	2.742e-09	68.64	3.56977e-06	2	2636.45	1.92945	1318.73	36.2756	0
iEIAAQNSWIGk	3	c16417.graph_c0	N-Term(iTRAQ8plex); K12(iTRAQ8plex)	0.856749	0.951632	0.850964	0	1.108e-10	68.64	3.39197e-06	2	1938.13	0.424041	969.568	39.4449	0
nWQMYDYIVk	5	c40542.graph_c0	N-Term(iTRAQ8plex); K10(iTRAQ8plex)	1.05694	1.05353	1.131	0	1.72e-07	68.64	2.31146e-06	2	1968.05	-1.23563	984.528	43.7837	0
eAETESMAGNLNVk	1	c29917.graph_c0	N-Term(iTRAQ8plex); K14(iTRAQ8plex)	1.12311	1.15883	1.12065	0	9.112e-11	68.63	2.37163e-06	2	2101.1	-2.13197	1051.05	28.7049	0
dESVVEVVSNVIDk	1	c37769.graph_c0	N-Term(iTRAQ8plex); K14(iTRAQ8plex)	1.30353	1.37079	1.16546	0	3.532e-09	68.6	3.25771e-06	2	2140.19	-2.82519	1070.6	49.463	0
gELNSLQEASGGk	3	c40354.graph_c0	N-Term(iTRAQ8plex); K13(iTRAQ8plex)	0.973175	0.928684	0.822651	0	2.075e-11	68.59	2.68412e-06	2	1898.04	-0.117241	949.526	26.2045	0
lIGLAGETNVQGEEQk	1	c39556.graph_c0	N-Term(iTRAQ8plex); K16(iTRAQ8plex)	1.01734	1.0328	0.941756	0	8.256e-12	68.59	3.38282e-06	2	2294.29	4.59155	1147.65	35.6094	0
nVGDVNSVYNVk	2	c39080.graph_c0	N-Term(iTRAQ8plex); K12(iTRAQ8plex)	0.859295	0.840691	0.803608	0	4.334e-11	68.58	3.12713e-06	2	1916.07	1.64518	958.54	27.7719	0
dGGFNYASTDLAALWYR	2	c16959.graph_c0	N-Term(iTRAQ8plex)	0.908566	0.960191	1.08757	0	2.21e-12	68.57	1.11196e-06	2	2224.1	0.0101384	1112.55	51.9542	0
gQSATGVDSYIk	2	c38215.graph_c0	N-Term(iTRAQ8plex); K12(iTRAQ8plex)	1.92881	2.02074	1.83661	0	1.634e-09	68.56	3.02315e-06	2	1834.01	-3.60627	917.509	25.5516	0
fVADGVFFAELNEVLTR	4	c24636.graph_c0	N-Term(iTRAQ8plex)	0.926894	1.01324	1.01724	0	1.407e-12	68.54	3.18406e-06	2	2231.2	-0.541587	1116.1	57.8849	0
vGIVGLGNIGSLVAk	4	c35594.graph_c0	N-Term(iTRAQ8plex); K15(iTRAQ8plex)	1.14318	1.19545	1.15517	0	5.997e-13	68.54	1.59553e-06	2	2005.26	-3.06582	1003.13	47.8602	0
sIIVDFLQSLNTVk	3	c39293.graph_c0	N-Term(iTRAQ8plex); K14(iTRAQ8plex)	1.35596	1.54992	1.62471	0	4.512e-10	68.54	2.68021e-06	2	2185.3	-1.13912	1093.16	57.7031	0
iGVSVEDLASLPSLDVAAEk	1	c42698.graph_c0	N-Term(iTRAQ8plex); K20(iTRAQ8plex)	1.54676	1.53394	1.55234	0	7.472e-09	68.54	3.66692e-06	2	2621.49	1.3138	1311.25	51.7664	0
dGVFMYFEDNAGVIVNPk	10	c38829.graph_c0	N-Term(iTRAQ8plex); K18(iTRAQ8plex)	1.04335	1.05666	1.03476	0	1.708e-10	68.54	2.26033e-06	3	2623.36	-4.26714	875.124	52.1831	0
iTAWNSDQLPIYEPGLDDVVk	3	c38985.graph_c0	N-Term(iTRAQ8plex); K21(iTRAQ8plex)	0.762939	0.735862	0.732658	0	2.253e-08	68.53	3.71044e-06	2	2981.61	1.42909	1491.31	49.0688	0
fANLLLEATDLSEDQk	2	c15524.graph_c0	N-Term(iTRAQ8plex); K16(iTRAQ8plex)	1.22182	1.29101	1.18139	0	1.865e-10	68.51	3.67824e-06	3	2415.32	-0.532012	805.779	56.6804	0
cFLELQVDGEEAYQTFQR	4	c38811.graph_c0;c24056.graph_c2	N-Term(iTRAQ8plex); C1(Carbamidomethyl)				0	2.053e-10	68.48	7.09529e-07	3	2537.22	-3.93199	846.411	47.0532	0
sFVEVNEEGTEAAAASAAVVMLR	2	c39728.graph_c0	N-Term(iTRAQ8plex)	1.00236	1.01782	1.11906	0	3.542e-13	68.48	2.2563e-06	3	2655.36	-0.730892	885.791	47.7693	0
gYGGGSGGGGGYSR	1	c15980.graph_c0	N-Term(iTRAQ8plex)	2.21331	2.32314	2.23364	0	5.963e-13	68.48	3.54764e-07	2	1492.71	2.24032	746.859	16.1248	0
aSSTLEPESTVcHEDEALFGDLFSEGGR	1	c38442.graph_c0	N-Term(iTRAQ8plex); C12(Carbamidomethyl)	1.29326	1.21165	1.27435	0	2.581e-08	68.48	4.54098e-07	3	3344.55	-0.316383	1115.52	52.2271	0
fDGALNVDVTEFQTNLVPYPR	1	c36571.graph_c0	N-Term(iTRAQ8plex)	1.14216	1.13558	1.18413	0	3.26e-09	68.47	3.06512e-06	2	2699.4	0.426155	1350.2	50.4763	0
eQASETISQEIVk	2	c35289.graph_c0	N-Term(iTRAQ8plex); K13(iTRAQ8plex)	0.987906	1.03246	0.967463	0	1.402e-12	68.46	3.44284e-06	2	2070.16	0.680981	1035.58	30.8347	0
aGLANLYQDTSmLTFEGQk	5	c30075.graph_c1	N-Term(iTRAQ8plex); M12(Oxidation); K19(iTRAQ8plex)	0.975656	1.17223	1.04073	0	5.09e-10	68.45	2.87922e-06	3	2711.42	0.0155307	904.477	44.7746	0
qSDcMIVAGTLTNk	1	c39167.graph_c0	N-Term(iTRAQ8plex); C4(Carbamidomethyl); K14(iTRAQ8plex)	0.95587	0.988198	0.895856	0	9.431e-10	68.44	2.72116e-06	2	2146.14	-0.629311	1073.58	31.8545	0
gWDEGVLGmQLGEVAR	1	c38932.graph_c0	N-Term(iTRAQ8plex); M9(Oxidation)	1.01328	1.10338	1.06217	0	3.305e-11	68.43	1.65081e-06	2	2037.04	0.360056	1019.02	41.729	0
tLEDALNSLEGVScNk	5	c40539.graph_c0	N-Term(iTRAQ8plex); C14(Carbamidomethyl); K16(iTRAQ8plex)	0.917224	0.982197	0.896034	0	7.71e-09	68.42	2.5179e-06	2	2358.24	-2.35722	1179.62	47.5094	0
dAAVEEEDEVEEVEVETSGk	2	c41306.graph_c0	N-Term(iTRAQ8plex); K20(iTRAQ8plex)	1.12432	1.26998	1.13731	0	3.529e-12	68.42	1.25175e-06	3	2801.37	0.0044345	934.461	38.5935	0
gLLPELLPLLYDQTVIk	4	c15612.graph_c0	N-Term(iTRAQ8plex); K17(iTRAQ8plex)	0.992752	0.983207	0.950819	0	1.713e-06	68.41	1.73775e-06	2	2533.55	0.616527	1267.28	57.5315	0
mIVSGLLDQLSVTR	2	c25017.graph_c1	N-Term(iTRAQ8plex)	0.882575	0.872003	1.19322	0	4.511e-07	68.4	2.93424e-06	3	1836.06	1.02696	612.691	51.7209	0
lAANDFSTLPEAHAcTAGLk	2	c40510.graph_c0	N-Term(iTRAQ8plex); C15(Carbamidomethyl); K20(iTRAQ8plex)	1.05973	1.01481	1.03437	0	2.395e-12	68.38	3.1656e-06	3	2695.41	-6.97085	899.143	36.7714	0
iENANILVANTAMDTDk	2	c16590.graph_c0	N-Term(iTRAQ8plex); K17(iTRAQ8plex)	1.09443	1.17684	1.02811	0	8.047e-11	68.38	3.30355e-06	2	2441.31	-1.58913	1221.16	39.1538	0
tSLYYVNLVGIk	9	c38757.graph_c0	N-Term(iTRAQ8plex); K12(iTRAQ8plex)	0.940133	0.855889	0.858063	0	7.445e-07	68.37	3.24567e-06	2	1978.17	-6.69293	989.589	44.6459	0
tIIGQSHIEGFYADVVR	3	c16061.graph_c0	N-Term(iTRAQ8plex)	0.986146	0.916848	0.870084	0	2.493e-10	68.37	2.83815e-06	2	2209.19	-1.75875	1105.1	41.4415	0
lNDLQTSLTAALTEk	2	c35876.graph_c0	N-Term(iTRAQ8plex); K15(iTRAQ8plex)	1.20769	1.20258	1.12322	0	1.218e-10	68.36	3.73456e-06	2	2226.28	-0.375886	1113.64	50.9228	0
gSNVcSYSGVYcAPSIPNPSIR	1	c39268.graph_c0	N-Term(iTRAQ8plex); C5(Carbamidomethyl); C12(Carbamidomethyl)	1.03248	1.13035	0.925042	0	1.476e-07	68.34	1.1358e-06	2	2689.3	-0.479207	1345.15	35.1697	0
iALLEGNVLESEIk	2	c15895.graph_c0	N-Term(iTRAQ8plex); K14(iTRAQ8plex)	1.01458	1.10113	1.02776	0	3.943e-13	68.34	3.45137e-06	2	2136.26	-4.42059	1068.64	51.4291	0
lVVDEAVNDDNSVVAMHPNTmEk	3	c38536.graph_c0	N-Term(iTRAQ8plex); M21(Oxidation); K23(iTRAQ8plex)	0.937195	0.794627	0.992334	0	8.588e-11	68.34	2.13237e-06	3	3151.58	-1.9924	1051.2	35.5511	0
sIETYLFAMFDENR	2	c37653.graph_c1	N-Term(iTRAQ8plex)	0.574854	0.529052	0.477407	0	1.453e-10	68.33	1.05028e-06	2	2040	-0.348646	1020.51	57.3266	0
nMETLTTHQEESLTSDDQNDNLEAk	2	c31467.graph_c1	N-Term(iTRAQ8plex); K25(iTRAQ8plex)	0.77326	0.777564	0.767591	0	5.968e-12	68.32	1.1116e-06	3	3471.67	2.96179	1157.9	32.7867	0
mGSYLGVAAASTNPPk	2	c39251.graph_c0	N-Term(iTRAQ8plex); K16(iTRAQ8plex)	1.08978	1.14915	1.1277	0	5.24e-10	68.32	3.51147e-06	2	2172.2	0.801595	1086.6	35.1386	0
iLNLLFNHcESEEEGVR	1	c15612.graph_c0	N-Term(iTRAQ8plex); C9(Carbamidomethyl)	1.06042	0.96571	0.969595	0	1.131e-10	68.31	1.84463e-06	3	2363.19	-1.50427	788.403	53.0014	0
aVEGGGDTGSVPAk	1	c16268.graph_c1	N-Term(iTRAQ8plex); K14(iTRAQ8plex)	0.883939	0.927924	0.820229	0	3.532e-09	68.31	2.96617e-06	2	1853.02	1.17888	927.016	21.1359	0
tNEQTVQEmLGLAVk	2	c39622.graph_c0	N-Term(iTRAQ8plex); M9(Oxidation); K15(iTRAQ8plex)	1.24059	1.16772	1.0466	0	1.378e-08	68.31	3.36461e-06	2	2285.26	-3.39026	1143.13	35.3077	0
tSATSASAPLSILIVPSLk	2	c37546.graph_c0	N-Term(iTRAQ8plex); K19(iTRAQ8plex)	0.804251	0.81405	0.747097	0	4.776e-08	68.31	2.47919e-06	2	2464.47	-4.17877	1232.74	49.7249	0
aEEIEcLLNYVk	2	c24634.graph_c0	N-Term(iTRAQ8plex); C6(Carbamidomethyl); K12(iTRAQ8plex)	1.08725	1.09308	1.17823	0	5.4e-07	68.3	3.56465e-06	2	2089.15	0.729119	1045.08	56.192	0
vIAcVGETLEQR	6	c38785.graph_c0	N-Term(iTRAQ8plex); C4(Carbamidomethyl)	0.823757	0.805332	0.788871	0	4.312e-06	68.29	2.30532e-06	3	1678.91	-0.907662	560.308	43.4224	0
dTVDGMTGmVAAk	2	c16159.graph_c0	N-Term(iTRAQ8plex); M9(Oxidation); K13(iTRAQ8plex)	1.31737	1.46205	1.15002	0	7.122e-07	68.28	2.22147e-06	2	1920	0.1943	960.505	26.2442	0
gWDEGVLGMQLGEVAR	2	c38932.graph_c0	N-Term(iTRAQ8plex)	0.977542	0.897121	0.887307	0	7.695e-13	68.24	2.01708e-06	2	2021.04	1.04806	1011.03	45.7019	0
iSSQDVEDNIck	2	c35896.graph_c0	N-Term(iTRAQ8plex); C11(Carbamidomethyl); K12(iTRAQ8plex)	1.37127	1.34535	1.32591	0	4.948e-10	68.24	2.27202e-06	2	2016.05	-1.04587	1008.53	28.0961	0
yDFTVQNDGNDVTLk	3	c16024.graph_c0	N-Term(iTRAQ8plex); K15(iTRAQ8plex)	1.26259	1.25179	1.24094	0	8.383e-09	68.24	2.62445e-06	3	2337.22	1.69511	779.746	34.4228	0
eVQSILMQR	7	c38879.graph_c0	N-Term(iTRAQ8plex)	1.02513	0.895593	0.978579	0	3.224e-05	68.23	2.90858e-06	3	1407.8	1.7013	469.937	34.4496	0
lIGGPQMIQLSLDGk	2	c39487.graph_c0	N-Term(iTRAQ8plex); K15(iTRAQ8plex)	0.999079	1.0558	0.959662	0	2.031e-07	68.23	3.35201e-06	2	2178.28	-0.814771	1089.64	46.4748	0
gHyTEGAELIDSVLDVVR	11	c35834.graph_c1;c16019.graph_c0;c39138.graph_c0	N-Term(iTRAQ8plex); Y3(iTRAQ8plex)				0	7.317e-14	68.22	3.69872e-06	2	2581.4	-1.79718	1291.21	48.6675	0
eSEVLSLFATIINk	2	c37288.graph_c0	N-Term(iTRAQ8plex); K14(iTRAQ8plex)	0.935074	1.02073	0.873475	0	5.031e-08	68.22	3.15634e-06	2	2172.28	3.63693	1086.64	57.5588	0
vNPWNVESTSEAMNEAISMSDSEk	1	c24985.graph_c1	N-Term(iTRAQ8plex); K24(iTRAQ8plex)	0.943359	0.940629	0.901268	0	1.132e-09	68.22	9.64229e-07	3	3263.56	-3.05864	1088.52	47.9493	0
dVLQALDVVMk	4	c33844.graph_c0	N-Term(iTRAQ8plex); K11(iTRAQ8plex)	1.0865	1.18472	1.09848	0	3.033e-07	68.21	3.23912e-06	2	1839.09	2.41802	920.049	50.6567	0
gEAIALGIAEMTTAVmATcDHGVVAk	1	c15394.graph_c0	N-Term(iTRAQ8plex); M16(Oxidation); C19(Carbamidomethyl); K26(iTRAQ8plex)	0.9285	0.906894	0.878296	0	4.922e-11	68.21	3.44298e-06	4	3240.69	-1.03521	810.927	56.4078	0
sLLNEENADETPVAPR	1	c37901.graph_c1	N-Term(iTRAQ8plex)	1.07343	1.11922	1.13807	0	5.704e-11	68.2	1.87682e-06	2	2059.06	0.997823	1030.04	30.4823	0
aASFNIIPSSTGAAk	20	c15958.graph_c0;c25656.graph_c3	N-Term(iTRAQ8plex); K15(iTRAQ8plex)				0	1.777e-09	68.19	3.4968e-06	2	2043.17	-1.09016	1022.09	34.7453	0
yQSFDSELGAQIEAGk	1	c40223.graph_c0	N-Term(iTRAQ8plex); K16(iTRAQ8plex)	1.42726	1.45301	1.27839	0	1.178e-11	68.17	2.64423e-06	2	2351.22	-4.06106	1176.12	39.6812	0
sLALDIEELGDQLGLGSk	3	c37061.graph_c0	N-Term(iTRAQ8plex); K18(iTRAQ8plex)	1.00713	1.12826	1.03309	0	2.71e-11	68.17	3.9473e-06	3	2466.38	-3.24704	822.799	57.0469	0
vLNSYWLNEDSTYk	5	c30144.graph_c0	N-Term(iTRAQ8plex); K14(iTRAQ8plex)	0.949426	0.841818	0.957146	0	2.83e-11	68.15	2.54926e-06	2	2340.23	0.52187	1170.62	42.2586	0
tANEVTIVIEAYR	2	c39739.graph_c0	N-Term(iTRAQ8plex)	0.97576	0.939436	1.00425	0	1.57e-08	68.15	2.7483e-06	3	1782.99	-1.10761	595.001	43.5806	0
mGGScALGLcGIAcGR	2	c39823.graph_c0	M1(Oxidation); N-Term(iTRAQ8plex); C5(Carbamidomethyl); C10(Carbamidomethyl); C14(Carbamidomethyl)	0.775763	0.777439	0.853763	0	4.807e-10	68.15	4.59326e-07	2	1959.92	-0.809803	980.462	31.6733	0
aASVLSSNDPPVYLAk	1	c39985.graph_c0	N-Term(iTRAQ8plex); K16(iTRAQ8plex)	0.946711	0.983718	0.90918	0	1.442e-11	68.15	3.74351e-06	2	2240.27	-2.17755	1120.64	37.5224	0
eGLSFLETSALEAHNVEk	1	c16138.graph_c0	N-Term(iTRAQ8plex); K18(iTRAQ8plex)	1.303	1.19132	1.14522	0	2.897e-15	68.14	3.67541e-06	3	2582.39	-1.92422	861.467	42.9768	0
iALSSGDALDFIR	2	c36923.graph_c0	N-Term(iTRAQ8plex)	1.23242	1.22908	1.22207	0	3.139e-07	68.12	2.70568e-06	3	1681.94	-1.28805	561.318	45.9852	0
tTPSTPNSDDAASEGSAPR	1	c41080.graph_c0	N-Term(iTRAQ8plex)	0.66423	0.94578	0.737063	0	2.186e-09	68.12	8.01684e-07	3	2165.03	1.17657	722.348	19.1208	0
tHTQDATPLTLGQEFSGYTTQVk	2	c41662.graph_c0	N-Term(iTRAQ8plex); K23(iTRAQ8plex)	0.929407	0.853504	0.968667	0	2.959e-11	68.1	3.39191e-06	3	3131.64	-2.58081	1044.55	40.2173	0
cFGFVNFENAEDAGk	3	c23479.graph_c0	N-Term(iTRAQ8plex); C1(Carbamidomethyl); K15(iTRAQ8plex)	1.14394	1.11736	1.08865	0	9.276e-12	68.1	1.08417e-06	2	2313.13	-5.04081	1157.07	41.9135	0
vVGIFGFTGEDHIGk	3	c19337.graph_c0	N-Term(iTRAQ8plex); K15(iTRAQ8plex)	0.879105	0.987132	0.89156	0	8.681e-12	68.09	3.64035e-06	3	2184.23	-0.997359	728.747	44.7573	0
dAMTLTVLQMLmGGGGSFSAGGPGk	1	c39764.graph_c0	N-Term(iTRAQ8plex); M12(Oxidation); K25(iTRAQ8plex)	0.857482	1.0226	0.873921	0	1.529e-11	68.09	2.71668e-06	4	3007.55	-1.6495	752.642	56.7283	0
sVEEAQEHAELTk	5	c19407.graph_c0	N-Term(iTRAQ8plex); K13(iTRAQ8plex)	1.05103	1.06845	1.08961	0	3.205e-10	68.08	3.00301e-06	2	2079.12	-0.418611	1040.06	25.2561	0
mDENFQMGVSNk	4	c23216.graph_c0	N-Term(iTRAQ8plex); K12(iTRAQ8plex)	0.813266	0.821983	0.777162	0	2.038e-09	68.08	1.39259e-06	2	2008.01	-0.133854	1004.51	30.1843	0
qVPQPALSDVVAGMTGk	2	c39124.graph_c0	N-Term(iTRAQ8plex); K17(iTRAQ8plex)	0.940513	0.975596	0.90194	0	5.251e-08	68.08	3.91325e-06	2	2306.32	7.70633	1153.66	42.4658	0
vDLATVSDEVVDDAEk	2	c32872.graph_c0	N-Term(iTRAQ8plex); K16(iTRAQ8plex)	1.17516	1.3004	1.15473	0	4.656e-13	68.08	3.09637e-06	2	2313.23	-0.384216	1157.12	42.141	0
sEcINYGYTYESPLPVGR	2	c29431.graph_c0	N-Term(iTRAQ8plex); C3(Carbamidomethyl)	0.785916	0.800794	1.07365	0	4.388e-12	68.07	1.31002e-06	2	2409.17	-1.46853	1205.09	36.152	0
aSEGVVIGcHTVDQWTEQFDk	2	c32602.graph_c0	N-Term(Acetyl); C9(Carbamidomethyl); K21(iTRAQ8plex)	1.01782	1.05055	1.07942	0	3.242e-08	68.07	1.14627e-06	3	2752.31	-2.06795	918.109	44.684	0
aGcYASNVIIQR	4	c38951.graph_c0	N-Term(iTRAQ8plex); C3(Carbamidomethyl)	0.876866	0.822047	0.928548	0	1.445e-08	68.07	2.25355e-06	3	1655.88	0.198242	552.633	29.0392	0
sDQTQQESQNEITR	1	c36105.graph_c0	N-Term(iTRAQ8plex)	0.579957	0.522506	0.475093	0	2.311e-09	68.07	8.96743e-07	2	1967.96	0.677043	984.483	17.8533	0
vLLGGGWPEMVMAk	3	c16590.graph_c0	N-Term(iTRAQ8plex); K14(iTRAQ8plex)	0.84814	0.911637	0.795316	0	5.34e-07	68.07	3.8443e-06	2	2096.19	1.33235	1048.6	50.5447	0
kLIGATNPLQAEPGTIR	1	c40342.graph_c0	N-Term(iTRAQ8plex); K1(iTRAQ8plex)	1.10103	0.906371	1.16187	0	1.546e-10	68.06	3.04032e-06	3	2387.43	3.48045	796.482	33.4892	1
sTIGGQILYLSGQVDER	1	c17988.graph_c0	N-Term(iTRAQ8plex)	0.832311	0.943066	0.881536	0	8.322e-10	68.05	3.19617e-06	3	2140.15	-2.91632	714.055	42.2597	0
iQLLDLPGIIEGAk	3	c41994.graph_c0	N-Term(iTRAQ8plex); K14(iTRAQ8plex)	1.32306	1.31088	1.25905	0	1.024e-08	68.05	2.24829e-06	2	2088.29	-1.65845	1044.65	56.2391	0
nLIDHSIIESFGAGGk	3	c16709.graph_c0	N-Term(iTRAQ8plex); K16(iTRAQ8plex)	1.56447	1.47036	1.63793	0	3.788e-08	68.04	3.79243e-06	2	2266.26	-2.05875	1133.63	40.8467	0
nPEDIPWGEAGADYVVESTGVFTDk	3	c23220.graph_c0	N-Term(iTRAQ8plex); K25(iTRAQ8plex)	0.721564	0.687531	0.765943	0	5.183e-10	68.04	2.14355e-06	3	3304.65	0.697768	1102.22	51.8158	0
iSMLEPVSQLNIPQLk	3	c28472.graph_c0	N-Term(iTRAQ8plex); K16(iTRAQ8plex)	0.91926	1.04649	1.14206	0	2.507e-05	68.03	3.29749e-06	2	2418.43	4.04011	1209.72	50.9344	0
nAPSIIFIDEIDSIAPk	9	c38536.graph_c0;c36874.graph_c0	N-Term(iTRAQ8plex); K17(iTRAQ8plex)				0	2.526e-05	68.03	4.0294e-06	2	2451.4	0.292296	1226.2	54.6981	0
iLYPTLIGGIVGGGIGAVSk	1	c40248.graph_c0	N-Term(iTRAQ8plex); K20(iTRAQ8plex)	1.16252	1.30055	1.45888	0	1.817e-10	68.02	2.06667e-06	3	2493.52	-3.13629	831.844	55.8396	0
eANmLYLESPAGVGFSYSVDk	1	c24358.graph_c0	N-Term(iTRAQ8plex); M4(Oxidation); K21(iTRAQ8plex)	1.21663	1.37965	1.26986	0	3.77e-10	68.01	2.73556e-06	3	2901.47	-2.03001	967.83	42.3952	0
qGVLLSATEAAEMILR	1	c16590.graph_c0	N-Term(iTRAQ8plex)	0.514065	0.533552	0.698132	0	2.041e-10	68	3.35205e-06	3	2006.12	-3.2014	669.378	55.8065	0
vAVEGQSESIVADIENMVR	2	c40147.graph_c0	N-Term(iTRAQ8plex)	1.11932	1.04486	1.11008	0	1.756e-11	68	2.9162e-06	3	2350.23	1.98184	784.081	54.1419	0
iINSDEVQSVVkPIk	6	c23863.graph_c0;c39252.graph_c0	N-Term(iTRAQ8plex); K12(iTRAQ8plex); K15(iTRAQ8plex)				0	5.72e-07	68	1.74338e-06	2	2581.57	2.04882	1291.29	36.1142	0
qAWGSLDALIGR	3	c29293.graph_c0;c41002.graph_c0;c42507.graph_c0	N-Term(iTRAQ8plex)				0	9.548e-09	68	3.47092e-06	3	1590.89	0.579766	530.969	46.3902	0
[truncated: 17,429 more rows]
